# Supplementary material for: Effects of different pollination methods on tomato fruits’ quality and metabolism
Source: Front Plant Sci. 2025 Apr 4;16:1560186. doi: 10.3389/fpls.2025.1560186 (PMC12006744; doi:10.3389/fpls.2025.1560186)
Supplement: Supplementary File 4 — OPLS-DA model parameters. [file Table1.xlsx]

## Sheet: 正离子模式
Index	Name	Formula	Molecular Weight	RT [min]	Area: QC-P-1.raw (F1)	Area: QC-P-2.raw (F7)	Area: QC-P-3.raw (F9)	Area: QC-P-4.raw (F15)	Area: QC-P-5.raw (F17)	Area: QC-P-6.raw (F23)	Area: 200916-511001-T1-1-P.raw (F2)	Area: 200916-511002-T1-2-P.raw (F3)	Area: 200916-511003-T1-3-P.raw (F4)	Area: 200916-511004-T1-4-P.raw (F5)	Area: 200916-511005-T1-5-P.raw (F6)	Area: 200916-511006-T2-1-P.raw (F10)	Area: 200916-511007-T2-2-P.raw (F11)	Area: 200916-511008-T2-3-P.raw (F12)	Area: 200916-511009-T2-4-P.raw (F13)	Area: 200916-511010-T2-5-P.raw (F14)	Area: 200916-511011-T3-1-P.raw (F18)	Area: 200916-511012-T3-2-P.raw (F19)	Area: 200916-511013-T3-3-P.raw (F20)	Area: 200916-511014-T3-4-P.raw (F21)	Area: 200916-511015-T3-5-P.raw (F22)	Norm. Area: QC-P-1.raw (F1)	Norm. Area: QC-P-2.raw (F7)	Norm. Area: QC-P-3.raw (F9)	Norm. Area: QC-P-4.raw (F15)	Norm. Area: QC-P-5.raw (F17)	Norm. Area: QC-P-6.raw (F23)	Norm. Area: 200916-511001-T1-1-P.raw (F2)	Norm. Area: 200916-511002-T1-2-P.raw (F3)	Norm. Area: 200916-511003-T1-3-P.raw (F4)	Norm. Area: 200916-511004-T1-4-P.raw (F5)	Norm. Area: 200916-511005-T1-5-P.raw (F6)	Norm. Area: 200916-511006-T2-1-P.raw (F10)	Norm. Area: 200916-511007-T2-2-P.raw (F11)	Norm. Area: 200916-511008-T2-3-P.raw (F12)	Norm. Area: 200916-511009-T2-4-P.raw (F13)	Norm. Area: 200916-511010-T2-5-P.raw (F14)	Norm. Area: 200916-511011-T3-1-P.raw (F18)	Norm. Area: 200916-511012-T3-2-P.raw (F19)	Norm. Area: 200916-511013-T3-3-P.raw (F20)	Norm. Area: 200916-511014-T3-4-P.raw (F21)	Norm. Area: 200916-511015-T3-5-P.raw (F22)	Ratio: (T1) / (T2)	Ratio: (T1) / (T3)	Ratio: (T2) / (T3)
1	3,4-Dihydrocoumarin	C9 H8 O2	148.053	2.257	6568749771	6399575802	6750491579	6453288682	6699224704	6346319286	6344309855	7814306460	4393030271	7672217615	5190455554	6273979308	8394705468	3484680516	6563209816	6559033612	9048254694	5201202006	5601507959	7197782879	8474979329	9683780614	9507736240	10188842799	9895662022	9979321454	9579427825	10297481722	10090725941	7884596792	10899586076	8664698379	8716406371	11597293567	7444682349	9928420321	9752477810	11606052888	9139343754	5642652855	10899225269	11546906073	1.035	0.926	0.895
2	L-Phenylalanine	C9 H11 N O2	165.079	2.26	6531160772	6356380546	6708984681	6413794438	6653807159	6304842783	6301492053	7761408428	4361793763	7620112146	5154725513	6231929448	8346100496	3462420090	6517424833	6513089403	8992666753	5168061037	5560902953	7150576504	8421502182	9625260032	9442170292	10125299761	9835974238	9913135479	9519936152	10224982065	10019769203	7826692952	10823333092	8603532107	8657476338	11529805258	7397126669	9859452506	9684738350	11536804223	9082996275	5603080300	10830638427	11477456431	1.035	0.925	0.894
3	Phenylacetylene	C8 H6	102.047	2.258	6179276828	6029159452	6215456936	5974915633	5976876452	5965550617	5852024263	7500311487	4337849042	7228092860	4857890173	5843694833	7729297278	3153309257	6399518049	6102290022	8555360118	4929182247	5266158808	6863027032	8045328243	9023583283	8918613438	9356916917	9186168775	8942249621	9091592041	9416777932	9610210622	7731844707	10206552412	8067432762	8104550972	10668791213	6736817680	9689331330	9089265040	11031461307	8714437014	5342004001	10474262368	11057615937	1.036	0.899	0.868
4	L-Pyroglutamic acid	C5 H7 N O3	129.043	0.809	6686606822	6062428615	6219176143	5324005495	6291785736	6070261804	6711679649	6971440820	6014365851	6165798070	5533233417	7780582048	6526168598	4672470597	5880286491	5008131348	6202020386	5866070717	6176341613	4938804185	5698887256	9493645871	8852316347	9289897800	8250608652	9538913509	9528153034	10526795518	8728429333	10501517241	8550629073	9047417097	10734889128	8984767815	9982810208	8926905252	7499120485	8125371051	10565563138	6400222074	7720783627	8044992611	1.007	1.125	1.117
5	L-Glutamine	C5 H10 N2 O3	146.069	0.808	6672429639	6054519172	6208055164	5315490259	6281160595	6063096178	6703186406	6966697013	6005859819	6158282584	5523115785	7766879648	6523680866	4665606344	5872878924	5002836795	6189183095	5850229728	6166273381	4925369053	5679792253	9476560649	8842091916	9274125306	8236647099	9521317185	9513545880	10516557864	8724801450	10489146079	8541982354	9032490519	10716633670	8981616943	9968143019	8915385123	7490729978	8107025591	10534706364	6388170363	7697576812	8015475204	1.006	1.127	1.121
6	L-Glutamic acid	C5 H9 N O4	147.053	0.823	6905597206	6378779484	6543552705	5718056358	6712274118	6681035249	6839710348	6769958782	6248470845	6177315625	6329429928	7627255080	6968775923	5751851003	6901979128	5859855644	6121891408	5991007842	5611356966	5489016652	6341374004	10097088273	9442067032	9855072324	8787445755	10034674535	10162467379	11019088050	8683783894	11148303535	8730463204	10519346266	10581356104	9620677825	12288774980	10448866040	8725790606	7886103377	10579515063	5684565449	8364460043	8700660968	1.007	1.258	1.249
7	Adenosine	C10 H13 N5 O4	267.097	1.218	4209002186	4091186882	4236560024	4066470373	4332178494	3916242923	2925533120	4346465220	2937699761	4027125294	3656655515	4836765228	4205359662	2576720726	4782943279	4898928335	6556374238	3559856891	3684241914	4928159525	5977725192	6134406788	6046340981	6374276727	6255544969	6487803412	5981873109	4699238120	5560203401	5228675903	5679385323	6065941003	6705521582	5803548725	5504930887	7243016998	7299575397	8463835923	6302272585	3743273417	7534939338	8232581537	0.829	0.738	0.89
8	Choline	C5 H13 N O	103.1	0.786	4369542705	3824624826	3882892479	3992704847	3614488462	3828994108	3514601284	4057859316	3584159686	3999456080	3156267067	4820844850	4268688065	2363647205	4026630111	3799603720	3985986934	3292879859	3305829016	3433289161	4122387800	6133736921	5555023327	5781393092	6208087249	5510741445	6087486715	5455448276	5033062269	6205921574	5505612929	5128121423	6636942754	5870393329	5049955315	6119531683	5702016840	5257636165	5978280897	3457126739	5423033537	5887130876	0.929	1.006	1.082
9	N-Hydroxysuccinimide	C4 H5 N O3	115.027	0.822	4421340129	4080885915	4208731883	4277103668	4276607826	4335399641	4390963537	4187762625	4014997138	3847639588	4240250475	4680221860	4434295502	3995612397	4570915777	4502704534	4518679054	3785539555	3339031239	4096049848	4741397492	6594786642	6095801720	6373236849	6537190206	6335637738	6464556007	7203408418	5459979619	7268142751	5507452052	7124423762	6516479239	6132797600	8536365504	6907159047	6680429736	5757857237	6600603404	3333931351	6140904907	6388735295	1.066	1.16	1.088
10	Bis(2,2-dihydroxyethyl) hydrogen phosphate	C4 H11 O8 P	218.02	0.794	2152202927	2052067908	1956783811	2166935025	2112149025	2280151456	2010838301	2521812963	1414977306	2705645555	1895975952	1618475437	2502994787	1543697997	2782583909	2268761158	2098122969	1631167011	1582680973	1882678767	2480536669	3333852649	3117990255	2993494107	3278762445	3077096089	3278116572	3413944617	3390864103	2632533937	3966574173	3251528109	2268836322	3473547841	3297996681	4190638278	3343460918	2620369912	2778442959	1538669777	2739262269	3233127323	1.014	1.238	1.221
11	Indole-3-acrylic acid	C11 H9 N O2	187.064	4.553	1806137601	2018012320	1949042702	1898605968	1917151883	2011618580	2081609435	2451445114	1369942924	2597643900	1690377996	1888595691	2279784727	1081241472	1854367528	2161062736	2687549065	1303950303	1349954272	1742663323	2147579203	2770768087	3052573522	2973609564	2880382363	2805411206	2920177149	3503044293	3270142227	2530763590	3784656374	2883489395	2642700177	3160858629	2309932353	2795142589	3190354433	3374397776	2234881903	1321729253	2555766570	2823929553	1.17	1.28	1.094
12	Leucine	C6 H13 N O2	131.095	1.379	1852207089	1920490969	1904139482	1900158420	1873897724	1816252324	1617606208	2185560430	1339167548	1784447350	1449157933	1989409548	2220516595	8.95717e+08	1819106850	1949286166	2372037807	1725593744	2111011661	2218621760	2451204575	2725004795	2850505502	2872337193	2915465432	2794156923	2747582019	2620666275	2817502306	2399921986	2531732590	2416392573	2762793350	3067032168	1913604625	2752357165	2899472032	3046193112	3036362455	2129907407	3365580507	3346376086	0.916	0.831	0.907
13	Trigonelline	C7 H7 N O2	137.048	0.824	1506593176	1399061189	1365436220	1335947869	1517552814	1442025138	1443918075	1716203695	1451500206	1637113775	1406717167	1828955528	1683266218	1116826713	1496011924	1460110241	1623572759	1231874303	1157392341	1143540995	1113348111	2231101668	2083053170	2063660362	2045848898	2255441925	2165407453	2353329356	2224465763	2613895484	2332668985	2354330897	2543258464	2326533201	2386059964	2262127122	2169108934	2076802380	2157608665	1161565843	1724338110	1509801236	1.012	1.365	1.349
14	9-Oxo-10(E),12(E)-octadecadienoic acid	C18 H30 O3	294.22	13.538	1143357979	1128821249	1112851993	1266785173	1200473640	1097585405	7.02124e+08	1129906514	9.27886e+08	1093477069	1141903207	1798763885	1007872841	5.84621e+08	9.03906e+08	1132708809	1541023996	1021048093	1053960159	1682835977	1647266925	1719290288	1692259363	1688769848	1932070798	1772305247	1624659872	1160336543	1482909542	1689543863	1573176156	1926971318	2508012408	1394878506	1248959589	1364892467	1678130887	1955542774	1771854134	1046660998	2507705435	2204769802	1.128	0.804	0.713
15	2-Hydroxycinnamic acid	C9 H8 O3	164.048	1.236	1207306923	1133161762	1094537397	1146638448	1194068729	1178499044	1622267927	1453371800	9.94383e+08	1474509673	9.3672e+08	1225392401	1361470933	6.13188e+08	9.99816e+08	1064704111	1074686179	7.37732e+08	9.01775e+08	1044477994	1203379377	1805083487	1694514595	1658548266	1751377007	1767002788	1752967870	2667111387	1898599894	1803214436	2113814081	1575934458	1706930367	1883393881	1310041211	1510504729	1578951332	1367573407	1284331301	898793333	1562770402	1617867825	1.202	1.388	1.155
16	5-(1,2-Oxazol-3-yl)-2-thiophenesulfonamide	C7 H6 N2 O3 S2	229.983	0.9	1066728496	1023549259	1026706084	1033844901	1028242565	1008884837	7.53678e+08	1522557180	7.43445e+08	1263981340	872275276	7.41016e+08	1456826929	5.90802e+08	1399845065	1144590223	1190847274	6.76291e+08	7.32893e+08	8.64615e+08	8.93401e+08	1556452139	1513533502	1545303055	1589831966	1538946901	1538795547	1211870668	1949556163	1324340985	1783906774	1447940814	1027563195	2010729011	1262208945	2119622153	1705094514	1536165876	1196238148	7.43879e+08	1320427203	1228799169	0.849	1.178	1.388
17	α-Eleostearic acid	C18 H30 O2	278.225	13.127	638044309	676771956	6.41814e+08	6.83872e+08	7.01329e+08	6.86253e+08	4.34751e+08	6.57689e+08	516288982	6.53935e+08	629894236	8.6283e+08	5.72282e+08	4.38075e+08	4.16766e+08	6.97246e+08	1010177802	6.99972e+08	749602373	1118583902	786993059	9.90798e+08	1029339893	9.82399e+08	1034191859	1020858660	984971733	7.39742e+08	8.8607e+08	9.62187e+08	9.60098e+08	1081572764	1209975286	7.94315e+08	9.35885e+08	627527755	1027134123	1260358670	1190934926	727828441	1625231762	1024193176	1.026	0.806	0.786
18	Isoleucine	C6 H13 N O2	131.095	1.286	8.0672e+08	7.89814e+08	7.34397e+08	7.33742e+08	7.31708e+08	764510240	6.89685e+08	9.2287e+08	5.70307e+08	644262445	5.73839e+08	8.28602e+08	9.50425e+08	3.33284e+08	768707856	6.4948e+08	1058001824	7.32203e+08	7.76518e+08	8.40242e+08	9.2737e+08	1159826761	1160002423	1100853191	1133014996	1102701882	1183967948	1094159076	1167443029	1005004092	9.00701e+08	9.44831e+08	1145902268	1310012670	7.12057e+08	1165586066	9.70207e+08	1376136019	1307701191	7.9691e+08	1299259843	1293286956	0.877	0.774	0.882
19	6-Methoxyquinoline	C10 H9 N O	159.069	1.786	5.06111e+08	5.26614e+08	5.00948e+08	5.17011e+08	5.19103e+08	5.12187e+08	381161903	6.472e+08	474556414	5.72842e+08	3.76366e+08	4.64047e+08	5.32454e+08	2.79996e+08	4.83261e+08	7.0469e+08	1004263492	3.72678e+08	3.97406e+08	6.22412e+08	4.6103e+08	7.57588e+08	7.87845e+08	7.59269e+08	7.89492e+08	7.67892e+08	7.6131e+08	6.27308e+08	8.46241e+08	8.61246e+08	821764157	6.33551e+08	6.46499e+08	736616888	5.98184e+08	7.3003e+08	1044871199	1277405557	6.48482e+08	3.95875e+08	9.30703e+08	6.19416e+08	1.126	1.267	1.126
20	[1-(Phosphonomethyl)hydrazino]acetic acid	C3 H9 N2 O5 P	184.025	0.778	7.25155e+08	7.53291e+08	6.75675e+08	6.99996e+08	6.67069e+08	7.70618e+08	7.06661e+08	9.80194e+08	5.83576e+08	717889485	4.79938e+08	6.9814e+08	8.17498e+08	3.44797e+08	7.78505e+08	649179913	9.91677e+08	6.54317e+08	6.45721e+08	730907265	7.0977e+08	1086960467	1127741409	1024545896	1068447703	9.85997e+08	1143184733	1164475085	1283116651	1060195949	1030790976	8.08551e+08	9.72931e+08	1131151983	736645579	1175894095	9.623e+08	1260170188	1137226820	6.42357e+08	1091229773	9.51926e+08	1.09	0.972	0.892
21	MFCD00059002	C16 H35 N O2	273.267	10.279	8.00538e+08	8.00741e+08	7.9006e+08	8.23088e+08	8.34016e+08	8.18574e+08	3.11218e+08	2.97722e+08	4.63656e+08	3.10228e+08	2.83518e+08	2.91967e+08	2.73336e+08	3.28046e+08	2.76768e+08	2.85454e+08	2.9532e+08	259318823	2.4498e+08	2.15845e+08	2.15394e+08	1216553819	1206191980	1202385077	1251774600	1225409277	1198871549	5.19276e+08	3.94119e+08	8.50744e+08	4.49326e+08	4.81197e+08	4.07874e+08	3.78662e+08	7.00835e+08	4.17526e+08	4.22105e+08	3.72606e+08	4.46985e+08	2.41417e+08	3.18867e+08	285524971	1.152	1.509	1.309
22	Adenine	C5 H5 N5	135.055	0.861	6.51953e+08	6.37053e+08	6.21071e+08	6.38327e+08	6.82384e+08	6.64233e+08	8.24078e+08	7.25003e+08	6.43302e+08	7.16166e+08	5.87223e+08	684478441	6.59657e+08	6.63499e+08	5.66391e+08	8.0958e+08	5.49302e+08	542528409	6.71415e+08	4.6189e+08	7.86911e+08	9.92985e+08	9.60626e+08	9.45805e+08	9.70175e+08	1001554247	9.70529e+08	1377816133	9.61521e+08	1182316420	1038777348	9.97903e+08	9.56619e+08	9.14048e+08	1417506314	8.54271e+08	1196640580	6.9217e+08	9.33753e+08	6.60517e+08	6.81034e+08	1040889347	1.086	1.501	1.382
23	Bis(4-ethylbenzylidene)sorbitol	C24 H30 O6	414.205	11.913	6.30079e+08	6.44727e+08	6.14505e+08	5.66954e+08	5.7442e+08	6.0944e+08	1.8133e+08	71553338	9.94315e+07	1.00811e+08	7.52907e+08	1.39294e+08	9.20283e+07	9.9145e+07	9.62583e+07	1.23156e+08	7.57543e+07	1.4368e+08	5.08339e+08	1.50944e+08	4.34655e+08	8.99973e+08	9.44004e+08	9.19418e+08	8.77139e+08	868445372	9.50635e+08	2.85962e+08	9.00286e+07	1.74376e+08	1.40339e+08	1235129942	1.92393e+08	1.26766e+08	2.11821e+08	1.46047e+08	184206259	9.89143e+07	2.57772e+08	5.24399e+08	2.34773e+08	6.10124e+08	0.947	0.676	0.715
24	(4R,5E,7R,8R,10S)-4,7,8-Trihydroxy-10-nonyl-3,4,7,8,9,10-hexahydro-2H-oxecin-2-one	C18 H32 O5	328.225	10.472	3.8709e+08	3.96684e+08	3.86665e+08	4.12831e+08	3.91306e+08	3.96838e+08	2.60602e+08	3.7646e+08	262508991	4.59146e+08	3.7152e+08	4.45639e+08	336791595	2.19107e+08	3.36509e+08	4.29097e+08	7.39677e+08	3.35871e+08	3.62583e+08	4.88765e+08	5.59786e+08	5.84679e+08	5.95892e+08	5.87488e+08	6.28877e+08	576515651	5.84687e+08	4.32422e+08	495878131	4.79542e+08	6.62446e+08	6.2847e+08	6.21863e+08	4.66309e+08	4.68096e+08	5.07927e+08	6.35206e+08	9.3632e+08	5.81156e+08	3.58872e+08	7.256e+08	7.46098e+08	0.976	0.683	0.7
25	9S,13R-12-Oxophytodienoic acid	C18 H28 O3	292.204	12.959	4.72674e+08	4.97811e+08	4.64352e+08	4.30973e+08	4.39844e+08	4.67636e+08	2.2316e+08	4.61651e+08	5.7383e+08	4.195e+08	3.63751e+08	6.5261e+08	4.6286e+08	2.45616e+08	3.34468e+08	4.9105e+08	4.38289e+08	3.39627e+08	2.89757e+08	7.37161e+08	4.55976e+08	6.80368e+08	7.31499e+08	6.96258e+08	6.65296e+08	6.62535e+08	7.23427e+08	354411433	5.84548e+08	1012054469	5.86897e+08	5.99283e+08	902685022	6.38038e+08	5.24752e+08	5.07099e+08	7.33395e+08	5.69748e+08	6.06156e+08	2.97135e+08	1138865956	6.3527e+08	0.92	0.968	1.053
26	L-Aspartic acid	C4 H7 N O4	133.038	0.834	4.83338e+08	4.31598e+08	4.35642e+08	4.47876e+08	4.5633e+08	4.48573e+08	4.53543e+08	3.76764e+08	3.65699e+08	3.89854e+08	4.03225e+08	4.61521e+08	4.42772e+08	3.9162e+08	4.08207e+08	4.41536e+08	4.91467e+08	445225261	4.41075e+08	481612681	6.7176e+08	707101998	6.39025e+08	6.56205e+08	6.8819e+08	682054166	6.8208e+08	7.31041e+08	4.83489e+08	6.52728e+08	5.51179e+08	6.70352e+08	6.40331e+08	6.11289e+08	8.36682e+08	6.17944e+08	6.57412e+08	6.32944e+08	7.86011e+08	4.46699e+08	7.33678e+08	9.21378e+08	1.019	0.89	0.873
27	L-(+)-Arginine	C6 H14 N4 O2	174.112	0.787	4.77432e+08	4.61831e+08	4.26703e+08	4.62686e+08	5.04823e+08	4.63585e+08	4.97978e+08	6.38345e+08	364637219	4.38247e+08	3.38694e+08	5.61005e+08	5.20473e+08	2.90179e+08	5.4926e+08	4.7651e+08	6.60861e+08	3.46977e+08	3.25314e+08	4.45565e+08	4.84086e+08	720089725	6.93347e+08	6.48106e+08	7.05052e+08	7.44151e+08	6.8379e+08	8.2523e+08	8.39867e+08	6.65435e+08	6.31747e+08	572525230	7.82686e+08	720559855	6.19945e+08	8.29155e+08	7.05553e+08	8.3707e+08	6.00803e+08	3.22248e+08	6.62074e+08	6.45857e+08	0.923	1.03	1.116
28	2-Aminoacetophenone	C8 H9 N O	135.069	1.235	3.96331e+08	4.07262e+08	4.13787e+08	3.95252e+08	3.82027e+08	3.80934e+08	5.12133e+08	5.41631e+08	3.48825e+08	5.11695e+08	3.2946e+08	4.39267e+08	4.73992e+08	1.95579e+08	3.23089e+08	4.12183e+08	4.03347e+08	2.61834e+08	2.92135e+08	3.66071e+08	4.03559e+08	5.72132e+08	599217488	6.2091e+08	6.09685e+08	5.74732e+08	5.87776e+08	8.15483e+08	687441211	6.16507e+08	7.17191e+08	5.43635e+08	6.0789e+08	6.53534e+08	4.17838e+08	489710586	6.15282e+08	5.23555e+08	466520634	2.98998e+08	5.64345e+08	5.60913e+08	1.131	1.313	1.161
29	Guanosine	C10 H13 N5 O5	283.092	1.333	3.14242e+08	3.40212e+08	3.16859e+08	3.48445e+08	356680951	3.35083e+08	288923107	3.03621e+08	2.28803e+08	3.27334e+08	2.63812e+08	3.26921e+08	3.29947e+08	196606983	3.13655e+08	364181256	5.18495e+08	3.4247e+08	279398994	4.12784e+08	5.29123e+08	4.88954e+08	5.17898e+08	4.85251e+08	5.26677e+08	5.1877e+08	480146282	492501100	4.09715e+08	427020447	4.81182e+08	4.53461e+08	4.58605e+08	4.58032e+08	420019322	4.7219e+08	5.36305e+08	6.4629e+08	5.8204e+08	2.70947e+08	5.98923e+08	687556749	0.989	0.757	0.766
30	Adenosine 5'-monophosphate	C10 H14 N5 O7 P	347.063	0.851	2.28214e+08	2.58476e+08	2.64207e+08	2.55037e+08	2.72389e+08	258534976	2.94328e+08	3.10782e+08	220987607	3.41602e+08	3.36156e+08	1.34609e+08	4.94602e+08	397967339	3.10796e+08	3.42221e+08	1.61718e+08	6.02736e+07	1.84741e+08	2.09186e+08	1.58762e+08	3.58523e+08	3.95128e+08	4.0562e+08	3.84562e+08	3.94602e+08	3.67324e+08	5.06087e+08	4.22644e+08	4.1527e+08	5.05157e+08	5.80751e+08	1.89139e+08	6.87163e+08	8.5018e+08	4.67501e+08	5.0315e+08	2.00623e+08	1.01875e+08	1.78034e+08	3.01393e+08	2.04704e+08	1.004	2.518	2.508
31	9,12-Octadecadienal	C18 H32 O	264.245	16.912	2.66998e+08	3.54109e+08	3.2905e+08	2.49569e+08	2.9682e+08	3.21046e+08	7.58752e+07	2.71898e+08	2.40258e+08	4.7878e+08	2.5359e+08	3.50205e+08	2.2104e+08	1.52691e+08	2.02729e+08	3.30963e+08	2.25089e+08	1.89616e+08	1.2701e+08	3.14813e+08	1.60743e+08	4.00812e+08	5.30394e+08	4.99071e+08	3.8084e+08	4.38567e+08	4.75917e+08	1.25196e+08	3.56331e+08	4.36903e+08	6.88012e+08	4.27495e+08	4.88115e+08	3.05863e+08	3.26208e+08	306179264	4.90509e+08	2.85907e+08	3.29397e+08	1.26279e+08	4.69723e+08	2.15442e+08	1.311	1.495	1.141
32	5-Hydroxy-2-furoic acid	C5 H4 O4	128.011	1.137	3.59278e+08	3.56802e+08	3.17001e+08	3.54053e+08	3.17427e+08	3.62893e+08	3.05682e+08	4.47724e+08	3.54328e+08	3.56657e+08	4.26834e+08	3.1686e+08	4.5175e+08	3.20776e+08	4.61011e+08	423541634	2.94319e+08	2.55967e+08	3.35153e+08	2.9137e+08	2.81046e+08	5.32227e+08	5.31317e+08	4.79144e+08	5.42143e+08	4.71698e+08	5.44702e+08	4.98355e+08	580473724	638230835	5.08292e+08	7.14487e+08	4.40637e+08	6.24408e+08	6.85327e+08	6.97078e+08	6.29169e+08	376406319	4.48216e+08	3.36266e+08	4.3921e+08	3.80979e+08	0.923	1.524	1.651
33	Citric acid	C6 H8 O7	192.027	1.142	3.62715e+08	3.71743e+08	3.47647e+08	3.4805e+08	3.56926e+08	3.80935e+08	3.39055e+08	4.51106e+08	3.65855e+08	4.01765e+08	4.11209e+08	2.9645e+08	4.43864e+08	3.61955e+08	430902124	3.53179e+08	308963366	281343558	3.19632e+08	272600036	2.50005e+08	5.46757e+08	5.57945e+08	5.27944e+08	5.30453e+08	5.26266e+08	5.62089e+08	5.61577e+08	593236812	6.67374e+08	5.78939e+08	6.94878e+08	413548456	6.14469e+08	7.73295e+08	6.50525e+08	5.23002e+08	3.91451e+08	487302599	3.16721e+08	4.05199e+08	3.3367e+08	0.965	1.515	1.57
34	3'-CHLORO-4'-METHOXYACETANILIDE	C9 H10 Cl N O2	199.04	4.516	3.82107e+08	3.9839e+08	3.88947e+08	3.8742e+08	407780891	4.01406e+08	3.85577e+08	4.45073e+08	3.87444e+08	4.2874e+08	3.90805e+08	4.01685e+08	3.76407e+08	4.06526e+08	3.81737e+08	3.74757e+08	3.44532e+08	3.80222e+08	362577912	3.57662e+08	3.31122e+08	5.82241e+08	6.00828e+08	5.92355e+08	5.88786e+08	5.98449e+08	5.86396e+08	6.44915e+08	5.90468e+08	7.12281e+08	6.22022e+08	6.64244e+08	5.61414e+08	521572691	8.68496e+08	5.75744e+08	5.53899e+08	4.3409e+08	6.54319e+08	3.5664e+08	5.27269e+08	4.37917e+08	1.149	1.473	1.282
35	(2,3-Dihydroxypropyl)arsonic acid	C3 H9 As O5	199.966	0.689	3.64659e+08	4.01376e+08	3.68496e+08	3.82565e+08	3.99002e+08	3.8619e+08	3.46006e+08	3.39769e+08	3.28065e+08	3.74218e+08	3.69698e+08	419311872	4.24479e+08	2.37217e+08	401860948	4.07383e+08	435292934	3.12998e+08	3.74283e+08	3.66169e+08	4.14296e+08	5.56712e+08	6.05836e+08	5.61484e+08	5.81126e+08	5.85103e+08	563224825	5.79724e+08	4.51457e+08	6.03937e+08	5.43562e+08	6.29001e+08	5.86239e+08	5.88277e+08	506784079	6.05993e+08	6.01924e+08	5.47927e+08	5.38046e+08	3.67699e+08	5.39065e+08	5.47079e+08	0.985	1.075	1.091
36	TCMDC-123882	C12 H10 O S	202.046	0.799	2.95507e+08	2.83739e+08	270439052	2.76827e+08	2.93235e+08	2.9315e+08	2.6394e+08	3.28945e+08	2.16933e+08	3.85867e+08	3.56855e+08	1.90122e+08	430637854	3.53734e+08	3.67362e+08	3.50752e+08	1.75605e+08	2.12077e+08	2.47009e+08	2.17958e+08	2.25225e+08	4.42102e+08	4.2442e+08	4.09865e+08	4.22754e+08	4.33808e+08	4.35759e+08	4.34184e+08	4.29937e+08	3.93567e+08	5.53388e+08	600576464	2.64864e+08	595758689	7.55734e+08	5.54973e+08	5.20105e+08	2.23385e+08	3.69057e+08	2.46076e+08	3.25939e+08	3.02619e+08	0.782	1.435	1.834
37	(E)-4-[(1R,2S,3S,4R,8aS)-2,3,4-trihydroxy-2,5,5,8a-tetramethyl-3,4,4a,6,7,8-hexahydro-1H-naphthalen-1-yl]but-3-en-2-one	C18 H30 O4	310.215	12.932	2.81604e+08	3.11636e+08	2.81801e+08	2.587e+08	2.58169e+08	3.0281e+08	125756109	2.61617e+08	3.79585e+08	2.60495e+08	8.71493e+07	180308379	3.03771e+08	1.57726e+08	2.24869e+08	3.33815e+08	2.549e+08	1.8312e+08	1.7092e+08	4.16554e+08	7.48657e+07	4.13781e+08	4.62304e+08	4.24965e+08	3.97047e+08	385111490	4.58343e+08	2.03505e+08	336919276	679647328	3.69299e+08	1.45222e+08	2.50359e+08	4.19548e+08	3.36976e+08	3.40277e+08	4.96642e+08	3.27493e+08	3.22375e+08	1.72539e+08	6.32236e+08	1.02263e+08	0.99	1.045	1.056
38	2-Naphthylamine	C10 H9 N	143.074	5.048	2.10878e+08	2.22404e+08	2.25073e+08	2.25699e+08	2.22969e+08	2.34779e+08	1.62188e+08	4.113e+08	1.94932e+08	2.20623e+08	1.50325e+08	1.98584e+08	1.55987e+08	1.46697e+08	1.22764e+08	2.26646e+08	4.08091e+08	184388903	2.78043e+08	334202927	1.15771e+08	3.27893e+08	3.3846e+08	3.44626e+08	3.41203e+08	3.24375e+08	3.36552e+08	2.76293e+08	5.54708e+08	3.63626e+08	3.24179e+08	2.58298e+08	2.78543e+08	2.16531e+08	3.13397e+08	1.84826e+08	3.33806e+08	5.08817e+08	3.13473e+08	2.69723e+08	4.8508e+08	1.50493e+08	1.164	1.034	0.889
39	Methionine	C5 H11 N O2 S	149.051	1.137	3.05158e+08	3.41912e+08	3.21741e+08	3.13018e+08	339866439	3.33865e+08	3.17386e+08	3.47715e+08	2.70594e+08	3.22661e+08	3.12995e+08	3.27067e+08	3.88669e+08	169346396	3.41008e+08	3.04028e+08	3.81786e+08	2.5305e+08	3.25442e+08	3.1701e+08	2.9804e+08	4.6861e+08	5.17433e+08	4.91007e+08	4.74754e+08	4.97114e+08	4.8421e+08	5.34602e+08	464221378	5.00246e+08	4.70404e+08	5.34206e+08	457745475	5.38928e+08	3.61787e+08	5.13964e+08	4.48752e+08	4.79106e+08	4.33446e+08	3.18418e+08	464565794	3.91572e+08	1.093	1.154	1.056
40	9-Oxo-ODE	C18 H30 O3	294.22	9.899	2.00681e+08	1.78268e+08	2.09466e+08	2.01757e+08	2.30098e+08	2.06237e+08	1.29452e+08	1.97752e+08	1.30846e+08	238051449	1.9405e+08	2.24927e+08	159703186	1.17399e+08	1.46737e+08	2.27653e+08	3.88068e+08	2.04292e+08	2.12557e+08	2.30163e+08	2.97354e+08	315046385	2.72464e+08	3.21552e+08	3.04246e+08	3.33371e+08	2.9307e+08	2.22453e+08	2.68793e+08	2.45777e+08	3.5191e+08	3.35159e+08	3.16031e+08	221878122	2.50805e+08	220731965	3.34728e+08	4.81484e+08	3.4534e+08	2.04869e+08	331667568	383464934	1.072	0.778	0.726
41	{[{[(2R,3S,4R)-5-(4-Amino-2-oxo-1(2H)-pyrimidinyl)-3,4-dihydroxytetrahydro-2-furanyl]methoxy}(hydroxy)phosphoryl]amino}acetic acid	C11 H17 N4 O9 P	380.072	0.809	2.51196e+08	2.3602e+08	2.5803e+08	235427332	2.57531e+08	2.58429e+08	1.87681e+08	2.29695e+08	1.67597e+08	3.05255e+08	370924598	247586210	2.70845e+08	1.66594e+08	2.82294e+08	2.2781e+08	2.12605e+08	1.88484e+08	3.32698e+08	2.37195e+08	3.28749e+08	3.804e+08	3.54976e+08	3.92334e+08	3.5837e+08	3.78948e+08	3.79675e+08	3.12158e+08	3.03202e+08	3.06743e+08	4.41152e+08	6.28369e+08	3.45665e+08	3.75099e+08	3.55915e+08	4.25996e+08	3.37073e+08	2.68718e+08	3.25552e+08	328618960	3.51315e+08	4.37034e+08	0.877	0.95	1.083
42	Pyrogallol	C6 H6 O3	126.032	0.854	3.05729e+08	3.11401e+08	2.93832e+08	2.93694e+08	3.0628e+08	247420510	1.70486e+08	2.93567e+08	2.59783e+08	3.20779e+08	302480329	2.88686e+08	3.54396e+08	2.56767e+08	2.83473e+08	3.09619e+08	1.56126e+08	2.24237e+08	2.32041e+08	2.41478e+08	2.77561e+08	4.21259e+08	4.48272e+08	4.35116e+08	4.59252e+08	4.71501e+08	4.02323e+08	2.60162e+08	3.58531e+08	4.43617e+08	436206135	4.8627e+08	395974257	4.86453e+08	548563710	4.31602e+08	466380815	2.08365e+08	4.12771e+08	2.46561e+08	3.88395e+08	4.04511e+08	0.935	1.123	1.201
43	2-Amino-1,3,4-octadecanetriol	C18 H39 N O3	317.293	10.33	345139102	323604795	3.18207e+08	3.4361e+08	3.40476e+08	3.51158e+08	1.5561e+08	1.47349e+08	2.21654e+08	1.47198e+08	1.57436e+08	1.18897e+08	1.14917e+08	1.48285e+08	1.13078e+08	1.29014e+08	1.24156e+08	1.2153e+08	1.03597e+08	9.47882e+07	1.11164e+08	526319547	4.88252e+08	4.84756e+08	5.2206e+08	4.99431e+08	5.12405e+08	2.60462e+08	1.95616e+08	4.07741e+08	2.13676e+08	267724358	1.6621e+08	1.59254e+08	316800097	170534082	1.90652e+08	1.56336e+08	2.08993e+08	1.01818e+08	139609226	1.46865e+08	1.527	1.773	1.161
44	(9Z,12Z,15Z)-(7S,8S)-Dihydroxyoctadeca-9,12,15-trienoate	C18 H30 O4	310.215	12.404	1.73275e+08	1.84511e+08	1.86448e+08	1.80325e+08	1.75064e+08	1.92729e+08	7.41355e+07	1.38588e+08	1.75402e+08	1.67731e+08	1.39653e+08	3.10266e+08	1.89605e+08	7.95e+07	1.61004e+08	2.00415e+08	2.2825e+08	1.32027e+08	1.23214e+08	3.32758e+08	2.2091e+08	265653569	2.79033e+08	2.84418e+08	2.73611e+08	2.56233e+08	2.79896e+08	1.2469e+08	1.84781e+08	3.2389e+08	2.44286e+08	2.38149e+08	4.34112e+08	2.6287e+08	1.69843e+08	2.42699e+08	2.959e+08	2.86658e+08	2.26353e+08	1.20677e+08	4.88197e+08	2.90598e+08	0.906	0.831	0.917
45	(9Z,12E)-15,16-dihydroxyoctadeca-9,12-dienoic acid	C18 H32 O4	312.23	9.899	1.6821e+08	1.40516e+08	180674604	172592666	1.98125e+08	176608224	1.10552e+08	1.71257e+08	1.08287e+08	1.98249e+08	1.63397e+08	1.87537e+08	1.31795e+08	9.89467e+07	1.27352e+08	1.84913e+08	3.29901e+08	1.75318e+08	1.79791e+08	195807150	2.52148e+08	2.70221e+08	2.1695e+08	2.79024e+08	2.58763e+08	2.8432e+08	2.45924e+08	1.9397e+08	2.37154e+08	2.06778e+08	2.97299e+08	2.85684e+08	2.64547e+08	1.83467e+08	2.11383e+08	1.91197e+08	270829854	4.04677e+08	2.92471e+08	1.70706e+08	2.77462e+08	3.19191e+08	1.122	0.811	0.723
46	Asparagine	C4 H8 N2 O3	132.054	0.827	2.69744e+08	2.543e+08	246602293	2.53016e+08	2.51714e+08	2.38435e+08	2.6925e+08	2.66927e+08	2.45757e+08	2.39559e+08	2.45534e+08	2.86058e+08	2.48086e+08	2.10117e+08	2.46448e+08	2.48087e+08	3.00318e+08	2.08877e+08	2.26134e+08	2.12187e+08	2.53265e+08	3.83354e+08	3.71478e+08	3.68446e+08	3.92008e+08	3.81492e+08	3.74047e+08	4.22669e+08	334461020	4.29405e+08	3.32414e+08	4.01675e+08	3.9473e+08	3.41567e+08	4.48907e+08	3.74098e+08	3.71419e+08	3.93301e+08	376055700	2.34222e+08	3.31545e+08	3.57339e+08	1.074	1.124	1.047
47	Threonine	C4 H9 N O3	119.059	0.819	256287963	2.40165e+08	2.35838e+08	2.49426e+08	2.5149e+08	2.45855e+08	2.55128e+08	2.95323e+08	2.45139e+08	2.28497e+08	2.27998e+08	2.86313e+08	2.75159e+08	1.86629e+08	2.58311e+08	2.08821e+08	2.34568e+08	2.15561e+08	2.49845e+08	2.36624e+08	2.39736e+08	3.80574e+08	358017026	3.56693e+08	3.81691e+08	3.73332e+08	3.68255e+08	4.16846e+08	3.83638e+08	4.42325e+08	3.26139e+08	3.82147e+08	3.98323e+08	3.80399e+08	3.98721e+08	3.90495e+08	3.10068e+08	2.99627e+08	3.76936e+08	2.50282e+08	3.56063e+08	3.24357e+08	0.982	1.183	1.204
48	MFCD18431507	C7 H8 N2 O3 S2	231.999	0.809	2.09095e+08	1.90964e+08	195340830	185726646	2.0262e+08	1.94327e+08	2.04089e+08	2.11632e+08	2.2733e+08	2.31459e+08	239793216	2.22521e+08	1.62964e+08	199845645	1.8408e+08	2.9093e+08	1.77869e+08	1.55909e+08	1.91546e+08	1.32031e+08	1.91313e+08	3.03947e+08	2.81904e+08	2.93715e+08	285896747	3.03763e+08	2.97474e+08	327048586	2.70156e+08	403857967	3.25893e+08	3.9724e+08	3.08365e+08	2.24852e+08	4.26964e+08	2.78828e+08	4.33694e+08	2.29905e+08	2.76416e+08	1.94933e+08	2.02237e+08	2.64005e+08	1.061	1.423	1.341
49	Leucylleucine	C12 H24 N2 O3	244.179	5.685	1.57807e+08	1.68934e+08	1.68302e+08	1.72277e+08	186727016	1.72467e+08	1.24431e+08	2.01913e+08	1.32228e+08	1.80565e+08	1.57302e+08	2.23177e+08	1.73069e+08	9.88978e+07	1.67462e+08	2.133e+08	2.86549e+08	1.33015e+08	1.45901e+08	1.60565e+08	1.77098e+08	2.48502e+08	2.5853e+08	2.58554e+08	2.59604e+08	270214664	2.44472e+08	2.14417e+08	2.75124e+08	2.48907e+08	2.67424e+08	2.72115e+08	3.13726e+08	2.40504e+08	211277777	2.51844e+08	3.1347e+08	355027281	2.24486e+08	1.40365e+08	2.30899e+08	2.27865e+08	1.062	1.174	1.105
50	L-Histidine	C6 H9 N3 O2	155.07	0.797	2.26602e+08	2.16742e+08	2.10089e+08	2.15006e+08	2.05324e+08	2.1839e+08	2.48847e+08	2.45216e+08	1.79623e+08	216284525	1.75314e+08	2.52369e+08	2.3025e+08	1.52851e+08	2.13639e+08	2.13541e+08	2.82628e+08	1.65514e+08	2.19213e+08	1.92824e+08	2.20793e+08	3.30091e+08	3.20267e+08	3.16074e+08	330773741	3.07514e+08	3.33564e+08	3.99538e+08	3.1357e+08	3.19596e+08	3.04938e+08	2.9076e+08	3.49863e+08	3.17752e+08	3.2656e+08	3.23538e+08	3.18204e+08	3.64878e+08	2.93037e+08	2.22732e+08	2.94822e+08	3.04072e+08	0.969	1.064	1.097
51	N-BOC-hydroxylamine	C5 H11 N O3	133.074	0.833	1.77028e+08	1.64183e+08	1.70459e+08	1.64608e+08	1.71416e+08	1.64097e+08	1.20201e+08	1.60865e+08	1.16346e+08	1.19371e+08	1.42178e+08	1.79633e+08	1.53379e+08	9.89751e+07	159484923	1.42154e+08	1.69319e+08	1.90282e+08	2.49353e+08	2.06697e+08	2.73331e+08	2.56865e+08	2.4216e+08	2.56166e+08	253525101	2.5722e+08	2.51734e+08	1.923e+08	2.05041e+08	2.06413e+08	1.67874e+08	2.35288e+08	2.48841e+08	2.11587e+08	2.11455e+08	2.41615e+08	2.11986e+08	2.19099e+08	337801192	2.54148e+08	3.1715e+08	3.77914e+08	0.967	0.647	0.668
52	val-glu	C10 H18 N2 O5	246.122	1.141	1.45216e+08	1.8809e+08	1.83639e+08	1.74519e+08	1.6353e+08	1.75827e+08	1.36954e+08	1.97268e+08	1.45989e+08	1.92483e+08	2.06008e+08	1.73471e+08	2.72509e+08	1.05167e+08	1.95692e+08	1.95197e+08	1.83431e+08	1.3636e+08	1.61688e+08	1.4748e+08	1.47266e+08	2.24953e+08	2.85722e+08	2.80868e+08	2.6412e+08	2.38346e+08	253089394	2.32508e+08	2.65225e+08	2.71569e+08	282133174	3.53216e+08	2.43132e+08	3.78126e+08	2.24668e+08	2.94723e+08	2.87694e+08	2.2922e+08	2.3243e+08	1.57322e+08	2.14786e+08	192154194	0.944	1.264	1.339
53	Cytosine	C4 H5 N3 O	111.044	0.844	195474430	1.83175e+08	1.84066e+08	1.87019e+08	2.01296e+08	1.80176e+08	1.63837e+08	1.79874e+08	1.42591e+08	166968284	158065034	2.08048e+08	1.87987e+08	157459086	1.84794e+08	2.21801e+08	2.67221e+08	1.72442e+08	1.31429e+08	1.70904e+08	2.24508e+08	2.87308e+08	2.71777e+08	2.776e+08	2.87007e+08	3.00251e+08	2.72764e+08	2.65202e+08	231706696	2.5537e+08	2.36758e+08	263442038	2.88889e+08	2.59638e+08	3.36399e+08	2.79621e+08	3.29966e+08	3.43303e+08	3.03569e+08	1.32675e+08	2.59409e+08	3.06699e+08	0.884	0.841	0.952
54	L-Fucono-1,5-lactone	C6 H10 O5	162.053	0.839	228168124	2.25163e+08	2.09518e+08	2.07691e+08	2.34169e+08	2.28286e+08	2.05764e+08	2.35078e+08	1.98127e+08	226230180	1.89029e+08	2.21561e+08	2.49232e+08	2.10798e+08	185870812	2.1483e+08	1.48793e+08	164799397	1.73774e+08	1.92023e+08	263632693	3.41858e+08	3.37023e+08	3.17662e+08	3.17049e+08	3.46198e+08	3.38849e+08	3.38935e+08	3.07618e+08	3.5983e+08	3.24747e+08	3.18383e+08	3.08744e+08	3.44842e+08	4.50359e+08	2.80758e+08	3.18474e+08	1.89128e+08	2.86519e+08	1.72935e+08	2.86814e+08	3.53758e+08	1.02	1.133	1.112
55	Cytidine	C9 H13 N3 O5	243.086	0.843	1.88352e+08	151820071	1.80339e+08	148235100	1.97988e+08	151730244	1.41598e+08	1.59539e+08	1.24848e+08	1.28331e+08	1.25157e+08	2.07759e+08	1.54859e+08	1.34338e+08	1.747e+08	1.73561e+08	2.61512e+08	1.82245e+08	1.13882e+08	1.54287e+08	2.03247e+08	2.65524e+08	2.20945e+08	2.68831e+08	2.30204e+08	3.01248e+08	2.40174e+08	2.20646e+08	1.98575e+08	2.1685e+08	1.77146e+08	2.0383e+08	2.8625e+08	2.13048e+08	2.87009e+08	2.65392e+08	2.60248e+08	344109733	3.2994e+08	1.18714e+08	242830377	2.89101e+08	0.768	0.705	0.918
56	Uracil	C4 H4 N2 O2	112.028	1.157	1.88704e+08	1.85219e+08	1.911e+08	1.86593e+08	2.01388e+08	203314217	1.34502e+08	1.73851e+08	1.23488e+08	2.00814e+08	1.60248e+08	1.67501e+08	1.96005e+08	1.13489e+08	1.78775e+08	1.66185e+08	2.49827e+08	1.9457e+08	1.71563e+08	1.90506e+08	2.5427e+08	2.93228e+08	2.81806e+08	2.92573e+08	2.82116e+08	2.93029e+08	2.91542e+08	2.29001e+08	2.34352e+08	230258047	2.94967e+08	2.75267e+08	2.34929e+08	2.72074e+08	2.42458e+08	2.69167e+08	2.44779e+08	3.11552e+08	3.30856e+08	1.66471e+08	2.76586e+08	3.30628e+08	0.957	0.752	0.786
57	Ethyl (3E)-3-ethylidene-4-oxocyclotetradecanecarboxylate	C19 H32 O3	308.235	16.161	8.73095e+07	9.18775e+07	7.93601e+07	8.36609e+07	8.85684e+07	9.02535e+07	1.46489e+07	1.85521e+07	3.70321e+07	9.27442e+07	3.49389e+07	5.42831e+07	8.59565e+07	2.05329e+08	9.96348e+07	1.7843e+08	2.64361e+07	2.47727e+08	2.33073e+07	2.39215e+08	2.95822e+07	1.31506e+08	1.37849e+08	1.20493e+08	1.27532e+08	1.30634e+08	1.33279e+08	2.42455e+07	2.43816e+07	6.75135e+07	1.33577e+08	5.90161e+07	7.57145e+07	118986976	4.38674e+08	1.50427e+08	2.64263e+08	3.3508e+07	4.29287e+08	2.31081e+07	3.55803e+08	3.95101e+07	0.392	1.494	3.807
58	Valine	C5 H11 N O2	117.079	0.867	1.83438e+08	1.78784e+08	1.94462e+08	2.01515e+08	2.02292e+08	1.88837e+08	1.27704e+08	226010830	1.49673e+08	1.3918e+08	1.73479e+08	175839635	171361013	9.39478e+07	1.69903e+08	162644083	2.0088e+08	1.58659e+08	239827649	2.30569e+08	2.44303e+08	2.83569e+08	2.71371e+08	2.97292e+08	3.05106e+08	2.95049e+08	2.72236e+08	2.16402e+08	3.03374e+08	2.78031e+08	2.03761e+08	297149742	2.46384e+08	2.37746e+08	2.00704e+08	2.55924e+08	2.39786e+08	2.51235e+08	2.70704e+08	233611920	3.36218e+08	3.19218e+08	1.159	1.027	0.886
59	Pipecolic acid	C6 H11 N O2	129.079	0.833	1.47952e+08	1.6727e+08	1.62168e+08	147644637	1.6593e+08	1.33448e+08	1.57511e+08	1.59597e+08	1.45092e+08	1.49608e+08	1.33319e+08	1.50594e+08	1.75576e+08	1.20975e+08	1.76912e+08	1.6556e+08	7.3413e+07	1.39301e+08	2.43466e+08	2.08883e+08	194389501	2.10213e+08	2.44278e+08	2.42239e+08	2.28804e+08	2.51595e+08	2.09626e+08	2.47196e+08	1.9992e+08	2.53442e+08	207535986	2.18035e+08	207767729	2.41705e+08	2.58448e+08	2.68555e+08	2.47897e+08	9.61993e+07	2.50974e+08	2.52393e+08	326713851	2.74591e+08	0.88	0.864	0.982
60	6-Fluoro-2,3-dihydro-4H-thiochromen-4-one 1,1-dioxide	C9 H7 F O3 S	214.009	0.909	1.57873e+08	1.607e+08	1.55452e+08	1.63759e+08	1.45955e+08	1.5798e+08	1.34231e+08	2.3502e+08	1.36492e+08	1.89118e+08	2.08177e+08	1.2525e+08	2.34879e+08	1.78405e+08	2.07924e+08	1.99319e+08	113070449	1.11554e+08	134411574	1.22692e+08	1.03404e+08	2.32538e+08	2.38657e+08	2.34578e+08	2.5117e+08	2.17497e+08	2.38633e+08	2.177e+08	3.0327e+08	2.44822e+08	2.68525e+08	347359234	1.73984e+08	3.24463e+08	3.81148e+08	3.14561e+08	2.96409e+08	1.45096e+08	1.96113e+08	1.35473e+08	1.85897e+08	1.40977e+08	0.854	1.851	2.168
61	19-Nortestosterone	C18 H26 O2	274.194	12.959	1.47558e+08	1.44397e+08	1.40241e+08	137014872	1.39782e+08	1.26776e+08	6.67254e+07	1.43783e+08	165977086	1.31891e+08	1.31736e+08	5.02972e+07	1.4267e+08	1.6467e+07	1.05927e+08	1.40875e+08	1.3936e+08	1.09991e+08	8.75702e+07	2.33109e+08	1.56328e+08	2.05989e+08	2.09162e+08	2.08463e+08	2.13406e+08	2.13746e+08	2.02959e+08	1.03047e+08	1.77515e+08	2.86194e+08	1.80892e+08	2.13354e+08	6.91667e+07	1.96088e+08	3.51809e+07	161071558	2.11648e+08	1.84482e+08	200538159	9.20279e+07	370262486	2.2465e+08	1.123	0.902	0.803
62	Proline	C5 H9 N O2	115.064	0.832	137137707	1.30165e+08	1.35469e+08	1.27669e+08	1.30691e+08	1.30058e+08	8.18099e+07	1.19887e+08	8.53905e+07	8.627e+07	1.10461e+08	1.41671e+08	1.17169e+08	7.21753e+07	1.18637e+08	1.03652e+08	1.27167e+08	1.5385e+08	2.15461e+08	1.70982e+08	231579086	1.98881e+08	1.91937e+08	2.03552e+08	1.96664e+08	196160374	1.99624e+08	1.30818e+08	1.52742e+08	1.51434e+08	1.21281e+08	1.82745e+08	1.96233e+08	1.61627e+08	1.54199e+08	1.79741e+08	1.54586e+08	164605344	2.73223e+08	2.19693e+08	2.62469e+08	3.20347e+08	0.937	0.577	0.616
63	Isoleucylserine	C9 H18 N2 O4	218.127	1.155	1.60597e+08	1.75784e+08	1.76041e+08	179806080	1.83661e+08	1.74581e+08	1.2781e+08	1.92684e+08	1.44354e+08	1.7783e+08	1.83602e+08	1.9129e+08	1.206e+08	1.14303e+08	1.79996e+08	1.37654e+08	2.29298e+08	1.24734e+08	1.42671e+08	1.51916e+08	1.56173e+08	2.49502e+08	2.674e+08	2.69477e+08	2.71895e+08	2.67316e+08	250553652	2.17562e+08	2.59685e+08	2.69107e+08	2.61152e+08	3.15321e+08	2.68262e+08	1.67391e+08	2.44188e+08	2.71011e+08	2.02772e+08	2.8606e+08	212203948	1.38514e+08	2.20705e+08	2.03226e+08	1.069	1.231	1.151
64	HA14-1	C17 H17 Br N2 O5	408.031	0.812	1.65155e+08	1.54656e+08	1.57704e+08	1.60764e+08	164726427	149973118	1.6591e+08	1.38191e+08	211457103	1.59337e+08	1.98945e+08	1.54636e+08	1.40335e+08	2.01647e+08	1.52516e+08	2.27847e+08	1.38351e+08	1.26747e+08	1.76718e+08	9.07438e+07	1.21337e+08	2.40134e+08	2.28322e+08	2.3713e+08	2.47466e+08	2.46955e+08	2.2962e+08	2.65925e+08	1.76438e+08	3.75716e+08	2.24374e+08	3.29602e+08	2.14292e+08	193627312	4.30802e+08	2.31012e+08	3.39646e+08	1.78831e+08	2.24725e+08	1.79857e+08	1.39011e+08	1.67465e+08	1.151	1.487	1.292
65	DL-Lysine	C6 H14 N2 O2	146.106	0.711	150856033	1.41289e+08	1.51615e+08	1.30567e+08	148060945	1.35286e+08	145389573	1.62054e+08	1.25563e+08	1.26323e+08	1.16172e+08	1.52656e+08	1.46187e+08	1.05083e+08	1.4585e+08	144708633	1.57172e+08	1.0827e+08	218744241	210497222	1.5424e+08	2.13944e+08	2.06186e+08	2.26387e+08	2.0242e+08	2.24635e+08	2.12735e+08	227795273	2.02701e+08	2.19051e+08	1.75045e+08	1.89822e+08	2.10562e+08	2.01229e+08	2.24506e+08	2.2144e+08	2.16739e+08	2.06097e+08	1.95217e+08	2.26955e+08	3.29538e+08	2.18089e+08	0.935	0.929	0.994
66	2,4,6-Octatriyn-1-ol	C8 H6 O	118.042	0.912	1.37458e+08	1.48323e+08	1.33338e+08	134083272	1.34415e+08	1.30909e+08	1.68179e+08	2.157e+08	1.03017e+08	1.81448e+08	115208741	1.42613e+08	1.53974e+08	7.22776e+07	1.10857e+08	1.44519e+08	1.30589e+08	9.16604e+07	9.65134e+07	1.2752e+08	1.43119e+08	1.97502e+08	2.17761e+08	1.99822e+08	2.07099e+08	2.02662e+08	2.02983e+08	266653954	2.72714e+08	1.81445e+08	2.53552e+08	1.89612e+08	1.97189e+08	2.12206e+08	1.54416e+08	1.68102e+08	2.15919e+08	1.69956e+08	163820410	9.91309e+07	1.97374e+08	1.99809e+08	1.286	1.492	1.16
67	Phenylalanylisoleucine (isomer of 1329)	C15 H22 N2 O3	278.163	6.26	1.62987e+08	1.63705e+08	1.592e+08	1.73836e+08	1.56306e+08	1.64781e+08	8.89924e+07	1.67706e+08	1.10192e+08	1.38121e+08	1.55854e+08	2.14799e+08	1.61262e+08	1.00659e+08	1.26592e+08	1.78433e+08	1.92675e+08	9.25422e+07	1.48473e+08	1.11909e+08	1.35739e+08	2.44073e+08	2.44961e+08	2.41323e+08	2.6542e+08	2.31171e+08	2.44816e+08	1.46517e+08	2.19358e+08	2.00043e+08	1.98194e+08	262417092	299276932	2.23105e+08	2.15048e+08	1.91227e+08	2.64548e+08	2.45019e+08	160982860	1.47852e+08	1.67276e+08	1.82295e+08	0.897	1.196	1.334
68	Betulin	C30 H50 O2	442.381	18.608	6.50129e+07	6.67455e+07	8.59572e+07	8.33796e+07	8.04819e+07	7.39225e+07	5.54057e+07	21263014	5.6496e+07	6.8607e+07	6.21871e+07	1.99773e+08	5.22221e+07	4.60166e+07	3.42474e+07	1.0799e+08	128889957	4.67684e+07	4.52591e+07	1.17846e+08	1.11656e+08	1.04629e+08	1.03113e+08	1.32786e+08	1.24974e+08	1.15452e+08	1.02877e+08	9.73666e+07	2.94851e+07	1.08007e+08	1.02984e+08	108812390	2.81854e+08	7.27004e+07	9.83014e+07	5.14093e+07	1.58131e+08	1.58038e+08	7.79849e+07	4.2951e+07	1.66903e+08	1.41267e+08	1.048	0.729	0.696
69	Stearidonic acid	C18 H28 O2	276.209	16.16	7.09434e+07	7.41262e+07	6.34576e+07	6.91167e+07	7.26701e+07	7.45586e+07	1.13741e+07	1.4094e+07	2.99768e+07	7.47993e+07	2.96719e+07	4.42671e+07	6.80501e+07	1.63211e+08	7.93618e+07	1.43221e+08	2.09728e+07	1.98809e+08	1.85227e+07	1.95869e+08	2.34539e+07	1.08281e+08	1.11884e+08	9.66937e+07	1.04988e+08	106555393	108698430	1.90533e+07	1.87242e+07	5.51784e+07	1.0864e+08	5.04813e+07	6.18917e+07	9.43124e+07	3.48689e+08	1.19677e+08	2.11615e+08	2.63962e+07	3.41697e+08	1.8193e+07	2.88278e+08	3.09613e+07	0.422	1.63	3.865
70	4-Indolecarbaldehyde	C9 H7 N O	145.053	4.553	1.25664e+08	1.45303e+08	1.30258e+08	1.37181e+08	1.40908e+08	1.45387e+08	1.45088e+08	160048242	9.82806e+07	1.78916e+08	118034500	1.37911e+08	1.63313e+08	8.30961e+07	1.31083e+08	1.62915e+08	1.93087e+08	9.52203e+07	9.96954e+07	1.20726e+08	1.59835e+08	1.98132e+08	222491122	2.00177e+08	2.06648e+08	2.03793e+08	2.05806e+08	2.50294e+08	2.183e+08	1.85171e+08	265189384	2.04323e+08	1.93911e+08	226975721	177522423	1.97114e+08	2.39371e+08	239061220	1.60567e+08	9.58195e+07	1.73418e+08	205399909	1.107	1.259	1.137
71	Indole	C8 H7 N	117.058	4.553	1.34962e+08	1.44297e+08	1.46003e+08	1.46192e+08	1.45922e+08	1.45939e+08	1.51051e+08	1.68407e+08	1.04198e+08	1.8721e+08	1.27258e+08	1.4492e+08	1.66667e+08	9.76156e+07	1.3762e+08	160205890	1.85259e+08	109289943	1.08733e+08	1.31969e+08	1.62526e+08	2.07591e+08	2.1853e+08	2.22909e+08	2.21636e+08	2.13292e+08	2.1136e+08	2.54807e+08	2.25132e+08	1.92857e+08	2.73211e+08	217389291	2.02878e+08	2.31132e+08	2.08541e+08	2.0739e+08	2.36401e+08	2.32297e+08	1.87029e+08	106275083	1.9317e+08	2.13256e+08	1.08	1.165	1.08
72	(2Z)-2-Nonenoic acid	C9 H16 O2	156.115	10.472	9.80693e+07	1.03338e+08	9.98746e+07	9.87925e+07	1.06813e+08	1.00931e+08	6.71807e+07	9.07901e+07	7.06413e+07	1.12061e+08	9.31809e+07	1.19581e+08	8.54769e+07	5.60516e+07	8.23418e+07	1.13202e+08	1.86135e+08	8.78857e+07	9.53623e+07	1.25339e+08	1.47623e+08	1.48389e+08	1.55355e+08	1.51817e+08	150423810	1.57248e+08	1.48461e+08	1.11652e+08	1.19761e+08	1.29208e+08	1.61857e+08	157774881	1.6692e+08	1.18366e+08	1.19748e+08	1.24268e+08	167524376	2.35402e+08	1.51905e+08	9.4271e+07	1.85818e+08	196456377	1.04	0.695	0.669
73	Laurophenone	C18 H28 O	260.214	15.36	4.81015e+07	5.54371e+07	5.72738e+07	4.71874e+07	5.35591e+07	5.5794e+07	8.45623e+06	1.41285e+07	1.78342e+07	4.76927e+07	2.17731e+07	2.47524e+07	4.5698e+07	1.3237e+08	5.41359e+07	9.87145e+07	1.74116e+07	1.83621e+08	2.03713e+07	1.44247e+08	1.80049e+07	7.38479e+07	8.38836e+07	8.73966e+07	7.15758e+07	7.83511e+07	8.09386e+07	1.42403e+07	1.88583e+07	3.29633e+07	6.95177e+07	3.71552e+07	3.46398e+07	6.33625e+07	2.8279e+08	8.15959e+07	1.45714e+08	2.18536e+07	3.14581e+08	1.99357e+07	2.11434e+08	2.36608e+07	0.404	1.393	3.449
74	9(Z),11(E),13(E)-Octadecatrienoic Acid methyl ester	C19 H32 O2	292.24	15.356	4.66254e+07	5.3983e+07	5.58939e+07	4.59773e+07	5.22247e+07	5.43722e+07	8.32064e+06	1.38622e+07	1.73659e+07	4.63894e+07	2.1234e+07	2.42739e+07	4.45034e+07	1.2835e+08	5.27936e+07	9.6313e+07	1.71754e+07	1.78751e+08	1.97801e+07	1.38846e+08	1.76467e+07	7.17292e+07	8.17582e+07	8.53375e+07	6.97029e+07	7.63313e+07	7.87254e+07	1.40381e+07	1.85339e+07	3.21453e+07	6.77054e+07	3.62753e+07	3.39824e+07	6.17173e+07	2.74203e+08	7.95583e+07	142118577	2.15344e+07	3.05861e+08	1.933e+07	203197483	2.31496e+07	0.404	1.389	3.437
75	Isoleucylglutamate	C11 H20 N2 O5	260.138	1.455	1.09253e+08	1.15944e+08	1.09617e+08	1.17986e+08	1.1818e+08	1.14704e+08	8.10395e+07	1.41376e+08	9.20646e+07	123036607	1.0946e+08	1.39323e+08	1.2108e+08	6.63405e+07	1.19756e+08	1.46578e+08	1.77807e+08	8.49075e+07	9.60135e+07	9.55807e+07	1.19565e+08	1.67686e+08	1.75427e+08	1.67265e+08	1.78971e+08	1.72896e+08	1.66446e+08	1.3644e+08	1.88669e+08	1.70139e+08	179318679	1.86773e+08	1.94973e+08	1.67883e+08	1.41727e+08	1.80502e+08	2.16369e+08	2.23191e+08	1.45484e+08	9.39763e+07	1.40129e+08	1.57163e+08	0.993	1.233	1.241
76	Guanine	C5 H5 N5 O	151.05	0.862	1.0803e+08	1.0295e+08	9.97081e+07	1.10046e+08	9.97581e+07	1.08447e+08	8.11524e+07	8.40564e+07	6.99764e+07	1.04305e+08	9.1696e+07	113652888	8.241e+07	7.84021e+07	8.77318e+07	1.05603e+08	158564820	1.03059e+08	8.33358e+07	1.18301e+08	177319029	1.61887e+08	1.54107e+08	1.51179e+08	1.67983e+08	147476122	1.60954e+08	1.33695e+08	1.1001e+08	127103788	1.49743e+08	1.54458e+08	1.58378e+08	1.14025e+08	167501052	1.32516e+08	156545001	2.01537e+08	1.79167e+08	8.29274e+07	1.76685e+08	2.37917e+08	0.854	0.746	0.874
77	Bis(3-chloropropyl)disulfide	C6 H12 Cl2 S2	217.977	0.689	1.58165e+08	1.47047e+08	1.47416e+08	1.47748e+08	1.42742e+08	1.37411e+08	1.2086e+08	1.4904e+08	1.24921e+08	1.44947e+08	1.3965e+08	1.54257e+08	1.51976e+08	9.03425e+07	1.65555e+08	1.75341e+08	1.44659e+08	1.25663e+08	122769460	1.46237e+08	139598538	2.22111e+08	2.13603e+08	2.19507e+08	229713454	2.17613e+08	218459551	1.87665e+08	184913043	2.16353e+08	1.99574e+08	2.26932e+08	2.12374e+08	2.09002e+08	1.93014e+08	2.51595e+08	2.63118e+08	1.90797e+08	2.2813e+08	1.28382e+08	2.3098e+08	1.99354e+08	0.94	1.001	1.065
78	2-[(4aS,4bR,6aS,7S,9aR,9bS,11aR)-7-{(2S)-4-[(2S)-3,3-Dimethyl-2-oxiranyl]-2-butanyl}-4b,6a,9a-trimethyltetradecahydroindeno[5,4-f]chromen-11a(2H)-yl]-2-propanol	C30 H52 O3	460.392	18.614	5.97106e+07	5.8169e+07	7.72283e+07	7.435e+07	7.23435e+07	6.81987e+07	5.07925e+07	1.92023e+07	4.96449e+07	6.13425e+07	5.55581e+07	1.74671e+08	4.85184e+07	4.18134e+07	3.05394e+07	9.79748e+07	1.13255e+08	4.37596e+07	4.05168e+07	1.04401e+08	1.00657e+08	9.67643e+07	9.01389e+07	1.19519e+08	1.11246e+08	1.03479e+08	9.43295e+07	8.98208e+07	2.67773e+07	9.53808e+07	9.24775e+07	9.75721e+07	2.46736e+08	6.75854e+07	8.93232e+07	4.58165e+07	1.43299e+08	1.3839e+08	7.2677e+07	3.82763e+07	1.47111e+08	1.26637e+08	1.035	0.73	0.705
79	Hexadecanamide	C16 H33 N O	255.256	16.401	8.53522e+07	9.37511e+07	9.83881e+07	9.18826e+07	9.65726e+07	9.23817e+07	3.81609e+07	9.13582e+07	9.53481e+07	1.73269e+08	7.6927e+07	7.81245e+07	6.17364e+07	6.65722e+07	7.2611e+07	6.71399e+07	5.61865e+07	4.86346e+07	4.56593e+07	6.66144e+07	4.50319e+07	1.30693e+08	1.41689e+08	1.50027e+08	1.3947e+08	1.41448e+08	1.34395e+08	6.41097e+07	121680955	1.75899e+08	2.5214e+08	1.31087e+08	1.09278e+08	8.55788e+07	1.4222e+08	1.09467e+08	9.91525e+07	7.06253e+07	8.3467e+07	4.47731e+07	9.78655e+07	5.93292e+07	1.2	1.856	1.547
80	4-Hydroxyisoleucine	C6 H13 N O3	147.09	0.861	1.43026e+08	136443293	1.27682e+08	1.46803e+08	1.40395e+08	1.11781e+08	1.4089e+08	1.24057e+08	1.20537e+08	1.28799e+08	1.30444e+08	152820065	1.49089e+08	9.07071e+07	1.45687e+08	1.41646e+08	1.51145e+08	1.24699e+08	1.31124e+08	109776681	1.70974e+08	1.98991e+08	1.97324e+08	1.89607e+08	228886142	2.15065e+08	1.79727e+08	2.16912e+08	1.52733e+08	2.07322e+08	1.76263e+08	210858253	2.10011e+08	2.04838e+08	1.93788e+08	2.21601e+08	2.12948e+08	2.00519e+08	2.27944e+08	1.38214e+08	1.74967e+08	2.46652e+08	0.987	1.034	1.047
81	Acetophenone	C8 H8 O	120.058	1.323	59138592	6.35802e+07	5.26125e+07	6.5615e+07	6.2021e+07	6.3527e+07	6.37112e+07	4.1031e+07	3.20238e+07	5.7168e+07	3.93199e+07	4.18789e+07	5.15182e+07	3.22029e+07	4.17975e+07	5.68218e+07	1.70245e+08	5.73289e+07	3.34305e+07	4.66763e+07	8.56844e+07	9.23023e+07	9.69255e+07	8.06434e+07	9.90928e+07	9.00756e+07	9.07366e+07	1.08907e+08	5.55084e+07	5.99016e+07	8.42038e+07	6.77017e+07	5.87826e+07	7.15397e+07	6.87977e+07	6.29067e+07	8.36307e+07	2.11837e+08	9.72346e+07	3.23437e+07	6.75466e+07	111015667	0.984	0.696	0.708
82	(E)-Aconitic Acid	C6 H6 O6	174.017	1.135	1.3396e+08	1.30802e+08	117303085	1.31297e+08	1.53812e+08	1.54811e+08	1.18355e+08	1.48963e+08	1.335e+08	1.517e+08	1.49918e+08	119552332	167310692	1.3339e+08	1.55582e+08	1.44476e+08	1.11265e+08	1.01955e+08	1.22651e+08	109031424	9.61994e+07	2.21531e+08	2.04523e+08	1.8252e+08	1.95447e+08	2.18136e+08	2.10226e+08	2.13164e+08	2.11158e+08	2.60235e+08	2.31607e+08	2.66151e+08	1.69489e+08	2.33493e+08	2.84973e+08	2.33022e+08	2.10594e+08	1.34573e+08	1.67325e+08	114307858	151319256	1.19012e+08	0.994	1.721	1.732
83	2-Palmitoylglycerol	C19 H38 O4	330.277	17.098	1.15787e+08	150272019	1.5983e+08	1.24492e+08	1.66706e+08	1.28705e+08	5.61991e+07	7.98465e+07	6.20585e+07	5.84803e+07	6.30148e+07	1.23828e+08	6.49687e+07	1.09171e+08	1.04812e+08	9.90958e+07	8.14531e+07	1.03133e+08	5.83244e+07	5.91058e+07	8.9276e+07	1.77803e+08	2.27369e+08	2.4387e+08	1.88851e+08	2.43934e+08	1.86891e+08	9.46558e+07	1.06589e+08	1.14712e+08	8.52435e+07	1.07531e+08	1.73275e+08	9.00753e+07	2.33217e+08	1.57974e+08	1.46281e+08	1.02269e+08	1.7677e+08	5.71104e+07	8.66976e+07	1.17419e+08	0.675	1.042	1.545
84	ValylIsoleucine	C11 H22 N2 O3	230.163	4.643	9.32314e+07	1.03942e+08	1.02483e+08	1.01137e+08	1.03612e+08	101369264	6.80513e+07	117137527	7.54649e+07	1.02431e+08	9.29885e+07	1.3251e+08	9.52482e+07	5.74018e+07	9.20709e+07	130576149	1.62093e+08	7.93976e+07	8.68733e+07	9.68169e+07	106746640	1.43048e+08	157235715	1.56359e+08	1.53434e+08	1.51618e+08	1.4717e+08	1.14536e+08	1.56276e+08	1.39424e+08	1.49249e+08	1.58632e+08	1.85422e+08	1.32058e+08	1.2263e+08	1.38779e+08	1.92765e+08	2.03521e+08	1.36086e+08	8.50612e+07	1.42e+08	1.40378e+08	1.075	1.063	0.989
85	Nicotinic acid	C6 H5 N O2	123.032	0.859	5.69735e+07	7.89463e+07	7.41729e+07	5.67434e+07	7.58876e+07	7.92083e+07	6.53405e+07	4.91926e+07	5.04876e+07	6.59967e+07	5.39199e+07	6.48672e+07	5.83741e+07	4.21935e+07	5.01182e+07	5.99624e+07	1.30234e+08	9.54141e+07	5.69574e+07	9.3264e+07	1.57825e+08	9.31485e+07	122804171	1.15052e+08	8.47173e+07	1.08151e+08	1.08673e+08	1.16471e+08	6.90869e+07	9.76085e+07	1.00035e+08	9.51332e+07	9.17701e+07	8.13781e+07	9.01386e+07	7.5137e+07	8.75759e+07	1.58436e+08	1.57649e+08	5.34906e+07	1.30547e+08	1.971e+08	1.115	0.619	0.556
86	alpha-Ketoglutaric acid	C5 H6 O5	146.022	0.926	1.15529e+08	1.17071e+08	8.78935e+07	7.97392e+07	8.88568e+07	1.16455e+08	8.44437e+07	1.43268e+08	1.25389e+08	1.05964e+08	1.0519e+08	8.22758e+07	1.57709e+08	1.08489e+08	1.18898e+08	8.04067e+07	5.51861e+07	9.49468e+07	1.16166e+08	9.02514e+07	6.43227e+07	1.62934e+08	1.70432e+08	1.3106e+08	1.23796e+08	1.35108e+08	1.83897e+08	131639767	1.78396e+08	217875470	1.46325e+08	1.71373e+08	113386289	2.17006e+08	2.31805e+08	1.8062e+08	1.2055e+08	7.25498e+07	1.71692e+08	1.20918e+08	1.41795e+08	9.13041e+07	0.949	1.417	1.494
87	Ethyl (3-oxo-2-piperazinyl)acetate	C8 H14 N2 O3	186.101	1.152	1.21123e+08	1.33777e+08	1.34526e+08	1.31364e+08	1.35793e+08	1.28846e+08	9.83e+07	1.55146e+08	1.09356e+08	1.30781e+08	1.40123e+08	1.51183e+08	1.49148e+08	8.83207e+07	1.34984e+08	1.49895e+08	1.56822e+08	8.7767e+07	1.05594e+08	1.00865e+08	1.10006e+08	1.8466e+08	2.01787e+08	2.04893e+08	199627188	1.99271e+08	1.88217e+08	1.64492e+08	2.0591e+08	2.01107e+08	189790579	2.38215e+08	2.11308e+08	2.06669e+08	1.88683e+08	2.03576e+08	2.21534e+08	1.97571e+08	1.51025e+08	1.03857e+08	1.48687e+08	1.45478e+08	0.973	1.353	1.39
88	BOC-SER-OH	C8 H15 N O5	205.095	0.869	1.21127e+08	117937580	1.14682e+08	1.26606e+08	1.25682e+08	1.14135e+08	91682092	1.50494e+08	1.02835e+08	1.39328e+08	1.29735e+08	1.27489e+08	1.33464e+08	100688990	1.34412e+08	1.28731e+08	1.20989e+08	1.00407e+08	117160306	102729614	1.18228e+08	1.80229e+08	1.75963e+08	173536289	1.93646e+08	1.86425e+08	1.70689e+08	1.50068e+08	1.95815e+08	185818549	1.99113e+08	2.17678e+08	177421227	1.84538e+08	2.15111e+08	2.03156e+08	1.91081e+08	1.54403e+08	1.75389e+08	1.17225e+08	154379965	1.59728e+08	1.025	1.268	1.238
89	2,2'-Thenil	C10 H6 O2 S2	221.981	0.759	8.59668e+07	1.02805e+08	9.13305e+07	7.98652e+07	7.7492e+07	1.03503e+08	7.68004e+07	1.48119e+08	6.50972e+07	1.12863e+08	6.87367e+07	7.88355e+07	1.29127e+08	5.16204e+07	1.22287e+08	1.01284e+08	1.50221e+08	9.88362e+07	6.99257e+07	1.18425e+08	7.65226e+07	1.29573e+08	1.54285e+08	1.38689e+08	1.21727e+08	1.14263e+08	1.52702e+08	1.27191e+08	1.94766e+08	1.18734e+08	1.62617e+08	1.16142e+08	1.09972e+08	1.78756e+08	1.10285e+08	1.84621e+08	1.49993e+08	1.90333e+08	1.7119e+08	6.9287e+07	1.76019e+08	1.0212e+08	0.848	0.743	0.876
90	(1S,3aR,4S,7aS)-4-(Hydroxymethyl)-4-methyl-6-oxooctahydropyrano[3,4-c]pyrrole-1-carboxylic acid	C10 H15 N O5	229.095	0.859	1.19546e+08	1.15315e+08	1.11195e+08	1.25309e+08	1.22348e+08	1.12688e+08	9.1478e+07	1.4787e+08	1.0122e+08	1.38001e+08	1.2809e+08	1.23525e+08	131509675	9.90716e+07	1.32825e+08	1.27357e+08	1.16632e+08	9.92761e+07	1.13763e+08	1.03114e+08	1.13909e+08	1.78109e+08	1.72155e+08	1.68322e+08	1.91592e+08	1.81368e+08	1.68295e+08	1.49913e+08	1.92609e+08	1.83077e+08	1.97382e+08	215073538	1.71947e+08	1.81858e+08	211655891	2.00734e+08	1.88994e+08	1.48733e+08	1.73263e+08	1.13713e+08	1.54785e+08	153701746	1.019	1.253	1.23
91	Methyl 3-thioxobutanoate	C5 H8 O2 S	132.025	0.903	1.30834e+08	1.20238e+08	1.24211e+08	1.35779e+08	1.3103e+08	1.25769e+08	1.2119e+08	1.41021e+08	1.01983e+08	1.40875e+08	1.12007e+08	1.39949e+08	1.46885e+08	7.14606e+07	1.25634e+08	1.43009e+08	1.40844e+08	1.08339e+08	1.26629e+08	1.29077e+08	1.21256e+08	1.96589e+08	1.80201e+08	1.88462e+08	2.07119e+08	1.93487e+08	1.86232e+08	200144013	1.84968e+08	1.85601e+08	202587039	1.88944e+08	1.95112e+08	2.03279e+08	1.52668e+08	1.8972e+08	2.11894e+08	1.78774e+08	1.88056e+08	1.2579e+08	1.92408e+08	1.62349e+08	0.968	1.057	1.091
92	5-[(Dibutylamino)methyl]-2-furohydrazide	C14 H25 N3 O2	267.195	6.798	5.2055e+07	5.48067e+07	5.44428e+07	5.48127e+07	5.80465e+07	5.45077e+07	4.04463e+07	1.4673e+08	5.92398e+07	6.80695e+07	6.36694e+07	6.77728e+07	8.18032e+07	5.68832e+07	8.1762e+07	1.15234e+08	1.02461e+07	5.4593e+06	2.14474e+07	1.71136e+06	1.65972e+06	7.98014e+07	8.28791e+07	8.3047e+07	8.31714e+07	8.49677e+07	7.91902e+07	6.80226e+07	1.95623e+08	1.09383e+08	9.91319e+07	1.08569e+08	9.48223e+07	1.1341e+08	1.21523e+08	1.23249e+08	1.70139e+08	1.28698e+07	9.36128e+06	2.10106e+07	2.51145e+06	2.184e+06	0.893	11.598	12.981
93	(1S,3S,4S,5S,7S,9S,12S,13R,14R,15R,16S,17R)-3,4,7,16-Tetrahydroxy-9,11-dimethyl-19-methylene-11-azahexacyclo[12.3.2.0~1,13~.0~4,9~.0~5,12~.0~5,17~]nonadec-15-yl (2E)-2-methyl-2-butenoate	C26 H37 N O6	459.262	11.919	1.03436e+08	132260406	1.3389e+08	7.47894e+07	1.18467e+08	1.41809e+08	5.25608e+07	3.54084e+07	3.76818e+07	3.65494e+07	1.30462e+08	5.27615e+07	3.62589e+07	4.49945e+07	4.34944e+07	5.32601e+07	4.58773e+07	60808395	105200996	5.57658e+07	1.15472e+08	1.62574e+08	2.02236e+08	2.05592e+08	1.12751e+08	1.71541e+08	2.01159e+08	9.04156e+07	4.81724e+07	7.08355e+07	5.40665e+07	2.25455e+08	7.41466e+07	5.03811e+07	9.61281e+07	6.54243e+07	7.82989e+07	5.68787e+07	1.02696e+08	101280951	8.02512e+07	1.48681e+08	0.955	0.699	0.732
94	PC(16:0/0:0)	C24 H50 N O7 P	495.333	12.726	8.13209e+07	8.33144e+07	8.74606e+07	8.38436e+07	8.52694e+07	7.58488e+07	3.89535e+07	1.09358e+08	9.59846e+07	8.67042e+07	9.76751e+07	1.18303e+08	5.8467e+07	5.19461e+07	6.88584e+07	1.01377e+08	8.37082e+07	7.20573e+07	6.76409e+07	1.32711e+08	4.66301e+07	1.18013e+08	1.22878e+08	1.31427e+08	1.29142e+08	1.27974e+08	1.16426e+08	6.2325e+07	1.39399e+08	1.70295e+08	1.21934e+08	1.61638e+08	1.63872e+08	8.06512e+07	1.10976e+08	1.04318e+08	1.51182e+08	1.08344e+08	1.2796e+08	6.89671e+07	2.03718e+08	6.45057e+07	1.256	1.287	1.024
95	4-Hydrazino-7-nitro-1,2-dihydro-3H-indazol-3-one	C7 H7 N5 O3	209.054	1.055	8.0187e+07	6.94995e+07	6.68303e+07	5.92985e+07	5.77608e+07	9.86944e+07	7.06905e+07	1.32547e+08	7.75005e+07	7.44564e+07	8.0066e+07	5.31838e+07	7.47747e+07	7.43502e+07	7.48628e+07	5.78456e+07	4.91507e+07	5.14052e+07	5.77711e+07	4.85507e+07	2.34179e+07	126849298	1.06613e+08	1.02828e+08	8.9222e+07	8.3356e+07	1.38925e+08	1.22326e+08	1.81304e+08	1.46399e+08	1.1062e+08	1.38889e+08	7.48449e+07	1.03977e+08	1.58859e+08	1.12543e+08	8.49322e+07	6.0688e+07	8.63984e+07	5.5311e+07	6.94316e+07	2.99425e+07	1.336	2.289	1.713
96	3-Mercaptopropane-1,2-diol	C3 H8 O2 S	108.025	0.902	1.13642e+08	1.07805e+08	1.07028e+08	1.24885e+08	1.16469e+08	1.09957e+08	1.08839e+08	122696306	9.06632e+07	1.25505e+08	1.02212e+08	1.26487e+08	1.26415e+08	6.4976e+07	1.06733e+08	1.29254e+08	1.25914e+08	9.60373e+07	1.07097e+08	1.14488e+08	1.10658e+08	1.72251e+08	1.62202e+08	1.62771e+08	1.9006e+08	1.71328e+08	1.61471e+08	1.81176e+08	1.62081e+08	1.66044e+08	1.81481e+08	1.73236e+08	176618327	1.75085e+08	138812953	1.61051e+08	1.91217e+08	1.59091e+08	1.65814e+08	1.05742e+08	1.695e+08	1.47043e+08	0.989	1.089	1.101
97	Vorinostat	C14 H20 N2 O3	264.148	5.388	78162859	8.35756e+07	88113607	8.67852e+07	8.55214e+07	8.74727e+07	5.95073e+07	101201991	6.82208e+07	9.32064e+07	8.6023e+07	1.14515e+08	8.56382e+07	5.30394e+07	8.25013e+07	1.17019e+08	1.28993e+08	5.82289e+07	7.18725e+07	7.16619e+07	8.354e+07	1.21899e+08	1.27352e+08	1.35019e+08	1.31102e+08	1.24268e+08	1.2508e+08	1.01647e+08	1.36817e+08	1.2753e+08	1.37208e+08	1.48041e+08	1.60703e+08	1.18906e+08	1.1331e+08	1.24177e+08	1.72261e+08	1.60604e+08	9.88313e+07	6.95928e+07	1.038e+08	1.08349e+08	1.102	1.318	1.196
98	4-Hydroxybenzaldehyde	C7 H6 O2	122.037	1.236	1.00426e+08	1.06524e+08	1.07521e+08	9.67799e+07	9.97402e+07	9.31354e+07	1.27529e+08	1.28697e+08	8.85956e+07	1.25656e+08	8.59198e+07	1.07405e+08	1.26373e+08	5.12601e+07	8.29173e+07	9.83215e+07	1.08046e+08	6.24793e+07	7.21056e+07	9.20285e+07	9.83161e+07	142213108	155331917	1.60468e+08	1.50116e+08	1.51459e+08	1.46766e+08	1.99538e+08	160774341	1.54382e+08	1.73942e+08	1.40263e+08	1.48095e+08	1.73922e+08	109512807	1.2591e+08	1.4731e+08	1.41833e+08	1.12799e+08	7.49244e+07	144318634	1.39282e+08	1.091	1.154	1.058
99	Threonylleucine (isomer of 925, 926)	C10 H20 N2 O4	232.143	1.235	7.54936e+07	1.01876e+08	1.01528e+08	6.82958e+07	1.0005e+08	7.96478e+07	5.68354e+07	8.90248e+07	9.00242e+07	1.15325e+08	104732784	124511544	1.11811e+08	6.40919e+07	1.24469e+08	1.27218e+08	9.73165e+07	7.08175e+07	8.41222e+07	5.69122e+07	8.21898e+07	1.0966e+08	1.50297e+08	1.52588e+08	1.0518e+08	1.50123e+08	1.22201e+08	9.10111e+07	1.13561e+08	1.59815e+08	1.62263e+08	1.73383e+08	1.72485e+08	1.54239e+08	1.36921e+08	1.88554e+08	1.89699e+08	125924343	1.2572e+08	8.57423e+07	8.73302e+07	1.13649e+08	0.927	1.406	1.518
100	L-Lysine	C6 H14 N2 O2	146.106	0.792	9.83589e+07	9.89918e+07	9.50297e+07	9.63242e+07	8.40296e+07	9.16961e+07	1.2538e+08	1.22249e+08	9.96593e+07	9.25621e+07	8.67433e+07	1.10072e+08	1.14243e+08	7.11874e+07	8.87055e+07	9.93765e+07	1.19992e+08	9.61878e+07	1.91428e+07	6.12681e+06	9.49732e+07	1.38878e+08	1.44161e+08	1.41717e+08	1.49526e+08	1.27766e+08	1.44893e+08	1.95654e+08	1.52354e+08	1.73293e+08	127894584	1.41385e+08	1.51696e+08	1.5719e+08	1.52089e+08	1.34737e+08	1.4897e+08	1.57756e+08	1.73963e+08	1.99312e+07	9.62969e+06	1.34881e+08	1.004	1.13	1.125
101	Stearamide	C18 H37 N O	283.288	18.51	4.79455e+07	5.02537e+07	7.43315e+07	6.46895e+07	6.54246e+07	6.05256e+07	2.75415e+07	7.41081e+07	7.39703e+07	1.20445e+08	3.70229e+07	4.05155e+07	2.15662e+07	4.36315e+07	4.95457e+07	2.33042e+07	3.36894e+07	2.12133e+07	2.84446e+07	2.67196e+07	1.94456e+07	8.0148e+07	7.89138e+07	1.15934e+08	9.60789e+07	9.24596e+07	8.16335e+07	5.00837e+07	1.05946e+08	1.45262e+08	1.85054e+08	6.60749e+07	5.75255e+07	3.01175e+07	9.32037e+07	7.41426e+07	3.39156e+07	4.05796e+07	3.46518e+07	2.63713e+07	3.68694e+07	2.39061e+07	1.842	3.057	1.66
102	2-Hydroxy-3-(phosphonooxy)propyl (9Z,12Z,15Z)-9,12,15-octadecatrienoate	C21 H37 O7 P	432.228	14.767	5.38351e+07	5.58112e+07	4.81406e+07	4.00672e+07	5.20633e+07	3.52932e+07	3.15689e+07	4.52291e+07	5.16448e+07	2.97613e+07	5.91064e+07	8.48923e+07	4.51432e+07	4.52953e+07	6.51036e+07	1.20102e+08	3.89125e+07	4.66693e+07	1.73832e+07	5.96203e+07	2.32389e+07	6.76896e+07	7.68453e+07	6.93699e+07	6.45176e+07	8.42655e+07	6.46669e+07	4.42875e+07	5.11689e+07	8.2329e+07	3.80806e+07	9.01348e+07	1.14319e+08	6.13893e+07	9.67754e+07	1.00077e+08	1.84441e+08	5.51931e+07	9.23178e+07	2.00762e+07	1.05452e+08	3.76937e+07	0.511	0.927	1.813
103	Isoleucylglutamine	C11 H21 N3 O4	259.154	1.197	7.40468e+07	8.16432e+07	8.32927e+07	8.31197e+07	8.45807e+07	7.69822e+07	5.47493e+07	8.7219e+07	6.58047e+07	8.24851e+07	8.25473e+07	7.97712e+07	2.14223e+07	5.02254e+07	8.70758e+07	1.07999e+08	1.1747e+08	5.7674e+07	6.38692e+07	7.24499e+07	7.10382e+07	1.12587e+08	1.22998e+08	1.26767e+08	1.26406e+08	124272501	1.12768e+08	9.13924e+07	1.15503e+08	1.2078e+08	1.19498e+08	1.40128e+08	1.1144e+08	2.96765e+07	107297248	1.31355e+08	1.59692e+08	1.48215e+08	9.94167e+07	6.29452e+07	1.07042e+08	9.4182e+07	1.072	1.202	1.121
104	6-Azido-7-nitro-1,4-dihydro-2,3-quinoxalinedione	C8 H4 N6 O4	248.03	0.8	6.94237e+07	6.40822e+07	6.51332e+07	6.59353e+07	7.14021e+07	6.93727e+07	8.31863e+07	4.11659e+07	5.05371e+07	9.22762e+07	5.3694e+07	5.71668e+07	7.44196e+07	9.05579e+07	5.72468e+07	1.16847e+08	6.5142e+07	3.10432e+07	3.48755e+07	5.23041e+07	7.47053e+07	1.05472e+08	9.65237e+07	9.91238e+07	1.00278e+08	1.0491e+08	1.01594e+08	1.38766e+08	5.4484e+07	9.27136e+07	1.33633e+08	9.11231e+07	7.98612e+07	1.03097e+08	1.9347e+08	8.63629e+07	1.72786e+08	8.21891e+07	5.35077e+07	3.43671e+07	7.7265e+07	9.90227e+07	0.899	1.2	1.334
105	Υ-L-Glutamyl-L-glutamic acid	C10 H16 N2 O7	276.096	0.858	8.37965e+07	7.98362e+07	7.81041e+07	8.63902e+07	8.58471e+07	7.46995e+07	8.13314e+07	8.1061e+07	6.4186e+07	7.14455e+07	5.85645e+07	9.10403e+07	7.20483e+07	6.44855e+07	7.14394e+07	8.57833e+07	1.12361e+08	7.4287e+07	7.02625e+07	7.95708e+07	1.0122e+08	1.2237e+08	1.18098e+08	117579877	1.32821e+08	1.28445e+08	1.13877e+08	1.30877e+08	1.03866e+08	1.14408e+08	1.00887e+08	9.72584e+07	1.26262e+08	9.94475e+07	1.37767e+08	1.08163e+08	1.27772e+08	1.44891e+08	1.31349e+08	7.12853e+07	1.21464e+08	1.39153e+08	0.823	0.791	0.961
106	2-Chloro-N-{4-[(3-iodophenyl)amino]-6-quinazolinyl}acetamide	C16 H12 Cl I N4 O	437.974	1.15	9.44749e+07	8.64993e+07	9.97115e+07	8.82468e+07	9.03385e+07	7.60886e+07	8.52488e+07	1.05463e+08	1.00695e+08	9.19391e+07	1.105e+08	7.71221e+07	1.03651e+08	9.05961e+07	1.11981e+08	8.00817e+07	7.50216e+07	7.68517e+07	8.6925e+07	7.75892e+07	6.39087e+07	1.29499e+08	1.2421e+08	1.47433e+08	1.38211e+08	1.39443e+08	124487541	1.2947e+08	1.28245e+08	171286864	1.24596e+08	1.77118e+08	1.05677e+08	1.42201e+08	1.93552e+08	1.70586e+08	1.20754e+08	1.00447e+08	1.42005e+08	92768869	1.25414e+08	9.36567e+07	0.91	1.289	1.416
107	Ferulic acid	C10 H10 O4	194.058	6.9	4.82308e+07	5.04362e+07	4.94599e+07	4.83276e+07	4.98203e+07	4.86812e+07	3.9321e+07	5.66473e+07	3.06285e+07	31364314	2.94335e+07	5.52065e+07	4.46754e+07	2.31795e+07	3.24356e+07	3.89917e+07	1.10059e+08	6.65235e+07	5.82248e+07	6.62168e+07	4.62151e+07	7.17331e+07	7.52339e+07	7.48324e+07	7.39281e+07	7.39145e+07	7.28285e+07	64336358	73679636	5.53261e+07	4.4809e+07	4.93723e+07	7.68216e+07	6.17689e+07	4.95206e+07	4.90271e+07	5.78825e+07	1.40488e+08	1.16232e+08	5.82739e+07	9.95402e+07	6.24582e+07	0.956	0.556	0.581
108	N,N-Dimethyldodecylamine N-oxide	C14 H31 N O	229.241	10.316	7.33624e+07	7.37056e+07	7.11968e+07	7.32246e+07	7.82343e+07	7.52217e+07	5.76216e+07	6.50821e+07	1.09999e+08	5.73331e+07	4.55617e+07	1.70937e+07	1.77456e+07	1.9711e+07	1.51425e+07	1.70979e+07	2.23071e+07	1.74935e+07	1.57513e+07	1.55492e+07	1.74517e+07	1.11852e+08	1.11191e+08	1.0845e+08	1.11264e+08	1.1478e+08	1.09816e+08	9.64288e+07	8.63846e+07	2.02311e+08	8.32119e+07	7.74667e+07	2.38939e+07	2.4591e+07	4.21106e+07	2.28369e+07	2.52682e+07	2.80954e+07	3.00916e+07	1.54859e+07	2.29104e+07	2.30665e+07	3.513	3.745	1.066
109	1-(Carboxycarbonyl)proline	C7 H9 N O5	187.048	1.335	6.65505e+07	6.64789e+07	6.44774e+07	6.85351e+07	6.79123e+07	6.62647e+07	6.93919e+07	5.28617e+07	4.44463e+07	7.21583e+07	4.75665e+07	6.37345e+07	7.1602e+07	4.95097e+07	6.33021e+07	6.67546e+07	8.17837e+07	5.70792e+07	5.6683e+07	8.68959e+07	1.09783e+08	9.99452e+07	9.9606e+07	9.78145e+07	1.04561e+08	1.0031e+08	9.81746e+07	1.14545e+08	6.93049e+07	8.08563e+07	1.03731e+08	8.0215e+07	8.88469e+07	9.90869e+07	1.05772e+08	9.55974e+07	9.89202e+07	1.03841e+08	9.91143e+07	5.63303e+07	1.2959e+08	1.47061e+08	0.817	0.779	0.953
110	MONOLINOLENIN	C21 H36 O4	352.262	12.388	6.6121e+07	5.88541e+07	7.12651e+07	6.478e+07	7.04892e+07	6.78829e+07	3.24475e+07	7.40559e+07	5.11448e+07	5.40818e+07	7.76317e+07	1.09723e+08	5.57364e+07	4.50695e+07	2.20069e+07	7.39102e+07	8.90928e+07	6.84702e+07	4.92478e+07	1.09509e+08	6.61881e+07	1.01591e+08	8.90933e+07	108777279	9.82338e+07	1.03071e+08	9.83871e+07	5.46812e+07	9.89146e+07	9.45913e+07	7.88754e+07	1.32544e+08	1.53582e+08	7.72891e+07	9.62856e+07	3.31667e+07	1.0908e+08	1.11762e+08	1.17232e+08	4.81617e+07	1.60395e+08	8.69076e+07	0.982	0.846	0.862
111	3-Amino-6-chloropyridazine	C4 H4 Cl N3	129.01	0.688	9.50963e+07	1.05905e+08	9.83678e+07	9.72201e+07	1.06842e+08	9.71399e+07	9.04775e+07	1.07302e+08	9.04762e+07	9.61316e+07	9.84875e+07	106275297	1.05149e+08	7.49708e+07	1.09022e+08	1.03214e+08	105517731	8.72452e+07	1.0036e+08	9.49069e+07	1.03373e+08	1.42807e+08	1.58664e+08	1.49217e+08	1.48335e+08	1.57833e+08	1.43971e+08	1.49341e+08	1.40668e+08	1.6458e+08	1.38182e+08	1.66072e+08	1.48141e+08	1.45506e+08	1.60165e+08	1.64645e+08	1.52953e+08	1.33999e+08	1.51527e+08	9.97603e+07	1.41578e+08	1.38521e+08	0.976	1.078	1.104
112	N6-Acetyl-L-lysine	C8 H16 N2 O3	188.116	1.135	7.01931e+07	7.81954e+07	8.17833e+07	7.81915e+07	8.12388e+07	7.98495e+07	6.12344e+07	7.64453e+07	6.54825e+07	6.81797e+07	8.44348e+07	8.76682e+07	1.06846e+08	5.05131e+07	8.59949e+07	7.96707e+07	1.06469e+08	5.97227e+07	6.74478e+07	6.52124e+07	8.36012e+07	1.10055e+08	1.19432e+08	1.25492e+08	1.17961e+08	1.17785e+08	1.13644e+08	1.05102e+08	103794751	1.22878e+08	100699511	145718593	1.23141e+08	1.48418e+08	1.07912e+08	1.29376e+08	1.17175e+08	1.32212e+08	1.01057e+08	6.5082e+07	9.40912e+07	107963308	0.854	1.04	1.219
113	L-Serine O-phosphate	C3 H8 N O6 P	185.009	0.791	8.64791e+07	7.76413e+07	7.97935e+07	8.12615e+07	7.35283e+07	7.9235e+07	8.32881e+07	9.15867e+07	7.17055e+07	71978598	6.60947e+07	7.5565e+07	1.04657e+08	5.77144e+07	1.05509e+08	8.60975e+07	1.06017e+08	6.56567e+07	5.26774e+07	9.06293e+07	9.22255e+07	123456962	1.1366e+08	1.19373e+08	1.25734e+08	1.11186e+08	1.23652e+08	1.31285e+08	1.15187e+08	1.25708e+08	100171932	1.08401e+08	1.04363e+08	1.44157e+08	1.23306e+08	1.6009e+08	1.28787e+08	1.38462e+08	117825430	5.43591e+07	1.41013e+08	1.2951e+08	0.894	0.889	0.994
114	Ethyl (3S)-3-[(3aR,5R,6S,6aR)-6-(benzyloxy)-2,2-dimethyltetrahydrofuro[2,3-d][1,3]dioxol-5-yl]-3-[6-(dodecylamino)-9H-purin-9-yl]propanoate	C36 H53 N5 O6	651.399	6.535	8.13133e+07	7.62779e+07	8.18857e+07	7.85232e+07	8.07689e+07	7.9389e+07	7.69665e+07	7.71715e+07	7.19041e+07	9.80834e+07	7.88899e+07	6.80878e+07	8.45515e+07	6.10497e+07	9.36317e+07	1.04545e+08	9.21823e+07	5.96247e+07	5.88633e+07	6.28807e+07	8.78586e+07	1.20586e+08	1.13636e+08	1.23799e+08	1.2021e+08	1.1998e+08	1.1909e+08	1.25601e+08	1.00139e+08	1.29614e+08	1.39875e+08	1.32127e+08	9.46991e+07	1.16874e+08	1.30428e+08	1.41563e+08	1.55274e+08	117844625	1.0436e+08	5.90297e+07	9.47355e+07	119031089	0.994	1.242	1.25
115	Leucylglycine	C8 H16 N2 O3	188.116	1.642	5.68191e+07	5.38059e+07	5.29212e+07	5.65081e+07	5.29768e+07	5.2286e+07	3.91273e+07	6.58068e+07	4.52958e+07	5.56243e+07	5.44296e+07	6.48184e+07	5.98627e+07	2.83885e+07	5.41154e+07	6.40626e+07	1.02979e+08	4.38995e+07	5.00757e+07	5.38299e+07	6.05176e+07	8.22637e+07	7.92797e+07	7.94811e+07	8.70868e+07	7.95793e+07	8.04025e+07	6.24716e+07	8.37271e+07	8.02314e+07	7.8115e+07	8.99653e+07	8.97542e+07	8.25635e+07	6.06503e+07	8.19999e+07	9.55723e+07	1.33425e+08	7.80505e+07	5.11265e+07	8.27561e+07	8.38553e+07	0.972	0.969	0.998
116	S-Adenosylmethionine	C15 H22 N6 O5 S	398.138	0.79	7.34958e+07	6.73871e+07	7.04474e+07	6.11859e+07	6.36332e+07	6.17126e+07	6.09771e+07	9.80785e+07	5.57911e+07	6.78358e+07	7.32782e+07	5.82535e+07	8.53928e+07	4.26029e+07	1.01682e+08	7.54268e+07	8.10597e+07	4.34061e+07	5.38789e+07	4.80485e+07	4.6111e+07	9.99851e+07	9.64265e+07	1.03944e+08	9.60403e+07	9.85829e+07	1.01796e+08	9.19715e+07	1.18525e+08	9.43762e+07	9.14827e+07	1.16963e+08	7.97107e+07	1.17072e+08	9.1022e+07	1.55015e+08	1.13904e+08	1.09011e+08	8.06183e+07	5.78405e+07	7.81821e+07	6.80764e+07	0.829	1.207	1.457
117	N(5)-(L-1-carboxyethyl)-L-ornithine	C8 H16 N2 O4	204.111	0.857	8.81936e+07	8.37232e+07	8.47342e+07	8.82817e+07	8.42285e+07	8.41598e+07	7.12451e+07	9.53771e+07	7.63692e+07	8.43378e+07	8.76254e+07	1.00514e+08	86905900	6.58352e+07	7.81451e+07	9.4594e+07	9.41426e+07	6.72477e+07	7.81613e+07	7.24384e+07	8.05346e+07	1.29625e+08	1.24219e+08	127791527	1.35482e+08	1.25636e+08	1.27402e+08	1.15322e+08	1.22859e+08	1.36769e+08	1.19587e+08	1.4604e+08	1.3957e+08	1.2003e+08	140651977	1.18246e+08	1.40726e+08	120947383	1.18384e+08	7.89018e+07	1.0995e+08	1.10015e+08	0.88	1.117	1.269
118	Histamine	C5 H9 N3	111.08	0.7	5.13248e+07	4.23443e+07	4.15016e+07	4.34604e+07	4.413e+07	5.03137e+07	3.53966e+07	3.78648e+07	1.70621e+07	2.08701e+07	2.0956e+07	4.53216e+07	6.04739e+07	2.36919e+07	1.8039e+07	4.11206e+07	9.98022e+07	4.35311e+07	4.19136e+07	7.53356e+07	6.36489e+07	7.65815e+07	6.32713e+07	6.28606e+07	6.64096e+07	6.53449e+07	7.49182e+07	5.80886e+07	4.93852e+07	3.08975e+07	2.98835e+07	3.52217e+07	6.31153e+07	8.36483e+07	50618776	2.7258e+07	6.10003e+07	1.27091e+08	7.58437e+07	4.18109e+07	1.12823e+08	8.56565e+07	0.577	0.411	0.712
119	Uridine	C9 H12 N2 O6	244.07	0.864	7.43571e+07	7.32194e+07	7.36534e+07	8.19397e+07	8.14845e+07	7.04782e+07	7.63385e+07	7.3565e+07	6.0204e+07	6.96121e+07	5.66238e+07	8.65936e+07	6.73654e+07	5.90689e+07	6.59352e+07	8.18908e+07	9.97324e+07	6.64951e+07	6.7008e+07	7.04234e+07	9.45676e+07	1.11967e+08	1.09834e+08	1.11811e+08	1.24928e+08	1.20228e+08	1.04194e+08	1.26316e+08	9.66568e+07	1.09732e+08	1.00237e+08	9.56239e+07	1.20766e+08	9.32434e+07	1.26191e+08	9.95492e+07	1.21293e+08	1.26471e+08	1.15298e+08	6.64831e+07	1.04836e+08	1.26431e+08	0.83	0.869	1.047
120	Tuliposide B	C11 H18 O9	294.095	6.536	6.45109e+07	7.97038e+07	6.5143e+07	6.51323e+07	6.74832e+07	7.95109e+07	5.89386e+07	6.57673e+07	7.37495e+07	9.33581e+07	7.49559e+07	6.06501e+07	7.04867e+07	5.78168e+07	7.20897e+07	9.96767e+07	8.06067e+07	5.16864e+07	5.85848e+07	5.38449e+07	7.08672e+07	1.01337e+08	1.21848e+08	1.00017e+08	9.82038e+07	9.77402e+07	1.12874e+08	1.01337e+08	8.94364e+07	1.38585e+08	138058827	1.295e+08	8.52257e+07	9.79354e+07	1.2352e+08	108439788	1.46546e+08	9.99685e+07	8.73259e+07	5.64296e+07	7.75321e+07	9.1309e+07	1.194	1.483	1.242
121	2-phenylpropan-2-yl N-[3-({[(1R,2S,5S)-3-{(2S)-2-[(tert-butoxycarbonyl)amino]-2-cyclohexylacetyl}-6,6-dimethyl-3-azabicyclo[3.1.0]hex-2-yl]carbonyl}amino)-2-oxohexanoyl]glycinate	C38 H56 N4 O8	696.413	10.474	4.05175e+07	5.20837e+07	4.66617e+07	5.73993e+07	5.71867e+07	5.23722e+07	2.817e+07	3.99607e+07	3.16119e+07	5.34997e+07	4.59674e+07	5.4348e+07	4.473e+07	2.78772e+07	4.41219e+07	5.99927e+07	9.84397e+07	4.6135e+07	5.22087e+07	6.29767e+07	7.95484e+07	6.94378e+07	8.26611e+07	7.32346e+07	8.4753e+07	8.00459e+07	6.92427e+07	5.23852e+07	5.82765e+07	6.31752e+07	8.34535e+07	8.31009e+07	7.74859e+07	6.25958e+07	59550969	6.58955e+07	8.69665e+07	1.17228e+08	7.43745e+07	4.76866e+07	8.54672e+07	9.6023e+07	0.959	0.739	0.771
122	(4S)-4-Amino-6-sulfanylhexanoic acid	C6 H13 N O2 S	163.067	0.77	6.75148e+07	6.42856e+07	5.97335e+07	5.64748e+07	6.0144e+07	6.36216e+07	8.49579e+07	9.80011e+07	6.94617e+07	5.25646e+07	5.42361e+07	8.90308e+07	7.65699e+07	2.63277e+07	6.9995e+07	6.71059e+07	3.71852e+07	3.16498e+07	5.14405e+07	5.02373e+07	3.41581e+07	9.64314e+07	9.41324e+07	8.93786e+07	8.73668e+07	9.09162e+07	9.91967e+07	1.33979e+08	1.23306e+08	1.2182e+08	7.31785e+07	8.89782e+07	1.22976e+08	1.05477e+08	5.62498e+07	1.06199e+08	1.00368e+08	4.85445e+07	5.67685e+07	5.30505e+07	7.81112e+07	4.79292e+07	1.155	2.296	1.988
123	Fumarate dianion	C4 H2 O4	113.996	1.137	8.81147e+07	6.21847e+07	7.85624e+07	7.16164e+07	7.18374e+07	6.95726e+07	5.2849e+07	9.17402e+07	7.71001e+07	7.73523e+07	8.25412e+07	5.98629e+07	9.66409e+07	5.99083e+07	8.58165e+07	7.85198e+07	5.63303e+07	4.96592e+07	6.12306e+07	5.42443e+07	5.57284e+07	120867453	8.93437e+07	1.16208e+08	1.12118e+08	1.10797e+08	1.13575e+08	8.03199e+07	1.11635e+08	1.31237e+08	1.04894e+08	132381839	8.20515e+07	1.32608e+08	1.27997e+08	130716721	1.1837e+08	7.53451e+07	9.1646e+07	6.52512e+07	8.75298e+07	8.15084e+07	0.872	1.37	1.57
124	Leucylalanine	C9 H18 N2 O3	202.132	1.531	6.21179e+07	6.13041e+07	6.12158e+07	6.17406e+07	6.31619e+07	6.19695e+07	4.51906e+07	7.77262e+07	5.23517e+07	6.98498e+07	6.28351e+07	7.63162e+07	6.98842e+07	3.60422e+07	6.49881e+07	7.83829e+07	9.64803e+07	4.67234e+07	5.61954e+07	5.05536e+07	6.62557e+07	9.2973e+07	9.1712e+07	9.27817e+07	9.42808e+07	9.34342e+07	9.21111e+07	7.43668e+07	1.01622e+08	9.5004e+07	1.00197e+08	105768812	1.06321e+08	9.66805e+07	7.7001e+07	9.81738e+07	1.16223e+08	1.22722e+08	8.13023e+07	5.59792e+07	7.55939e+07	8.9018e+07	1.021	1.232	1.208
125	[(5Z)-5-(1,3-Benzodioxol-5-ylmethylene)-2,4-dioxo-1,3-thiazolidin-3-yl]acetic acid	C13 H9 N O6 S	307.014	1.137	6.63728e+07	7.09407e+07	7.29097e+07	6.61644e+07	6.8712e+07	7.12699e+07	5.87764e+07	8.62324e+07	8.62672e+07	6.95232e+07	8.87442e+07	5.87436e+07	9.42561e+07	8.3774e+07	9.32838e+07	6.66873e+07	4.39099e+07	6.03855e+07	8.11887e+07	4.97471e+07	4.12658e+07	9.99715e+07	1.06427e+08	1.1069e+08	1.00869e+08	1.01364e+08	1.05292e+08	9.72799e+07	1.13325e+08	1.57266e+08	1.00125e+08	1.49888e+08	8.19305e+07	1.30469e+08	1.78974e+08	1.4084e+08	9.87709e+07	5.56681e+07	1.04669e+08	8.05192e+07	7.40184e+07	5.51368e+07	0.869	1.531	1.763
126	3,4-Diaminopyridine	C5 H7 N3	109.064	0.793	6.82609e+07	6.85592e+07	6.49544e+07	6.64805e+07	9.41755e+07	7.17266e+07	7.51462e+07	7.87282e+07	6.0508e+07	7.19506e+07	5.66139e+07	7.2909e+07	7.58584e+07	4.86792e+07	6.28927e+07	8.37e+07	7.4978e+07	5.01868e+07	1.75383e+07	5.30124e+07	2.41076e+07	1.10926e+08	1.06382e+08	1.00609e+08	9.93904e+07	1.3452e+08	9.89084e+07	1.33223e+08	1.10036e+08	1.1649e+08	1.08667e+08	9.95838e+07	1.0305e+08	1.05704e+08	1.03995e+08	9.4332e+07	122356655	9.14646e+07	8.31884e+07	1.65315e+07	7.45127e+07	3.02459e+07	1.058	1.477	1.396
127	Tolycaine	C15 H22 N2 O3	278.163	6.038	6.02344e+07	6.42101e+07	6.59671e+07	6.49306e+07	6.26944e+07	6.75149e+07	4.53773e+07	7.27182e+07	5.43318e+07	6.89048e+07	6.17971e+07	8.70978e+07	6.51355e+07	4.02577e+07	5.76571e+07	9.3386e+07	9.14047e+07	4.35396e+07	5.31497e+07	5.13843e+07	6.41599e+07	9.32572e+07	9.75287e+07	1.00891e+08	9.82698e+07	9.13775e+07	9.71697e+07	7.70019e+07	9.77312e+07	1.01037e+08	1.00974e+08	1.05938e+08	1.22074e+08	9.03821e+07	8.60049e+07	8.68379e+07	1.37643e+08	1.14219e+08	7.42118e+07	5.17111e+07	7.48283e+07	8.37075e+07	1.117	1.349	1.208
128	6,6a,7,10-Tetrahydro-10aH-benzo[c]chromen-10a-amine	C13 H15 N O	201.116	6.09	3.76093e+07	3.75715e+07	3.69329e+07	3.70102e+07	3.73582e+07	3.87415e+07	9.30877e+07	6.63097e+07	5.6381e+07	5.29548e+07	3.26757e+07	5.58676e+07	1.69198e+07	4.62583e+07	1.28797e+07	2.19727e+07	2.83618e+07	2.29931e+07	7.08216e+06	1.34188e+07	2.113e+07	5.66095e+07	5.63525e+07	5.60639e+07	5.64294e+07	5.5121e+07	5.72564e+07	1.53976e+08	8.70974e+07	1.02737e+08	7.62357e+07	5.51722e+07	7.79136e+07	2.34197e+07	9.88272e+07	1.94467e+07	3.25467e+07	3.59644e+07	3.98649e+07	7.02571e+06	1.99719e+07	2.8242e+07	2.676	3.084	1.152
129	5-Methyl-N'-(2-nitrobenzylidene)-1H-pyrazole-3-carbohydrazide	C12 H11 N5 O3	273.085	0.86	4.27129e+07	3.94932e+07	4.27016e+07	4.03231e+07	4.53949e+07	4.04318e+07	3.11446e+07	2.65133e+07	1.89591e+07	2.85823e+07	2.67709e+07	34492848	2.82447e+07	2.2989e+07	2.91211e+07	3.48942e+07	8.22012e+07	4.52306e+07	3.14064e+07	5.18282e+07	9.29066e+07	6.34482e+07	5.88801e+07	6.45875e+07	6.1702e+07	6.73829e+07	6.05567e+07	5.09018e+07	3.44511e+07	3.42173e+07	4.08039e+07	4.48776e+07	4.79883e+07	3.90479e+07	4.9114e+07	4.40218e+07	5.18105e+07	1.04992e+08	7.90852e+07	3.14587e+07	7.7983e+07	1.25691e+08	0.85	0.516	0.607
130	12(13)Ep-9-KODE	C18 H30 O4	310.215	11.715	6.22127e+07	6.16427e+07	6.13018e+07	6.25697e+07	6.25548e+07	5.94873e+07	2.74725e+07	7.77747e+07	7.35372e+07	6.38562e+07	5.65191e+07	9.23074e+07	6.98316e+07	3.62433e+07	5.48335e+07	7.21711e+07	6.55869e+07	3.97983e+07	4.2983e+07	6.90874e+07	5.89279e+07	9.14919e+07	9.14798e+07	9.24643e+07	9.60104e+07	9.32874e+07	9.00164e+07	4.4492e+07	100231243	1.3175e+08	9.05769e+07	9.42246e+07	1.28185e+08	9.6451e+07	7.74305e+07	8.29673e+07	1.07357e+08	8.42405e+07	7.0042e+07	4.33768e+07	1.04828e+08	8.04689e+07	0.977	1.171	1.199
131	Roxane	C19 H28 N2 O4	348.206	10.471	3.97589e+07	4.5613e+07	4.47122e+07	6.05475e+07	5.73712e+07	5.31505e+07	2.78713e+07	4.01612e+07	2.90492e+07	4.92278e+07	4.32863e+07	5.22519e+07	4.3508e+07	2.70147e+07	4.45031e+07	5.87667e+07	8.96894e+07	4.6905e+07	4.82967e+07	6.07083e+07	6.93396e+07	7.21627e+07	7.41352e+07	7.11533e+07	8.82712e+07	7.8664e+07	6.73793e+07	5.45599e+07	6.12931e+07	6.04105e+07	7.94695e+07	8.05546e+07	7.5179e+07	6.11603e+07	5.77075e+07	6.6175e+07	8.44592e+07	1.04229e+08	7.3518e+07	4.27352e+07	7.95347e+07	8.05238e+07	0.926	0.771	0.832
132	[5-Amino-3-(3-pyridinyl)-1H-1,2,4-triazol-1-yl](2-furyl)methanone	C12 H9 N5 O2	255.074	0.857	3.97316e+07	3.58694e+07	3.96531e+07	3.7945e+07	4.20416e+07	3.77335e+07	2.85062e+07	2.32235e+07	1.74128e+07	2.60501e+07	2.38993e+07	3.04458e+07	2.2976e+07	2.076e+07	2.68251e+07	3.23188e+07	7.86238e+07	4.20636e+07	2.97674e+07	4.8923e+07	8.8234e+07	5.9359e+07	5.36177e+07	6.00708e+07	5.79719e+07	6.22423e+07	5.61913e+07	4.68334e+07	3.03185e+07	3.1558e+07	3.73253e+07	4.01898e+07	4.24023e+07	3.17807e+07	4.43518e+07	4.05296e+07	4.79362e+07	1.00108e+08	7.32789e+07	2.96925e+07	7.32662e+07	1.18747e+08	0.88	0.509	0.579
133	7-(4-Methylphenyl)-5,7-dihydro-4H-[1,2,3]triazolo[4,5-e][2,1,3]benzoxadiazole 3,6-dioxide	C13 H11 N5 O3	285.085	0.818	7.0224e+07	6.70875e+07	6.22835e+07	5.82309e+07	6.57831e+07	6.24182e+07	7.38171e+07	5.18642e+07	6.40754e+07	6.51341e+07	4.85647e+07	5.7984e+07	6.97579e+07	5.03741e+07	4.49062e+07	4.95429e+07	6.69548e+07	5.97476e+07	5.42203e+07	6.58012e+07	8.80066e+07	9.88282e+07	9.75554e+07	9.28028e+07	9.04739e+07	1.00169e+08	9.8952e+07	1.14847e+08	6.44635e+07	111153261	8.98102e+07	7.90165e+07	7.9866e+07	9.5956e+07	1.07625e+08	6.82305e+07	7.43121e+07	8.81817e+07	1.0828e+08	5.6586e+07	1.03696e+08	1.25357e+08	1.125	0.866	0.77
134	3-Methyl-1,2,3,4-tetrahydro-.gamma.-carboline	C12 H14 N2	186.116	6.086	4.08271e+07	4.03821e+07	3.97734e+07	3.97456e+07	4.05306e+07	4.13868e+07	8.75819e+07	6.90739e+07	5.72482e+07	5.65939e+07	3.45185e+07	5.94353e+07	1.77872e+07	4.7302e+07	1.37778e+07	2.45749e+07	3.21841e+07	2.52143e+07	1.95099e+07	2.17232e+07	2.28418e+07	6.11436e+07	6.04299e+07	6.02934e+07	6.06824e+07	5.99372e+07	6.147e+07	1.44207e+08	9.03552e+07	1.03937e+08	8.12144e+07	5.81242e+07	8.28138e+07	2.46092e+07	1.01057e+08	20812281	3.64343e+07	4.0922e+07	4.38545e+07	1.94244e+07	3.24634e+07	3.06681e+07	2.48	2.783	1.122
135	2-(4-Chlorophenyl)-3-{3-[(5-methyl-5H-indolo[2,3-b]quinolin-11-yl)amino]propyl}-2,3-dihydro-4H-1,3-benzothiazin-4-one	C33 H27 Cl N4 O S	562.16	0.815	7.26484e+07	7.62332e+07	6.87508e+07	6.89085e+07	7.43486e+07	5.85544e+07	7.04978e+07	8.29106e+07	7.59795e+07	7.72659e+07	8.73368e+07	6.43234e+07	7.62561e+07	7.03819e+07	7.41048e+07	8.16464e+07	5.05752e+07	6.94338e+07	7.76379e+07	7.33478e+07	7.68911e+07	9.98771e+07	1.09623e+08	1.01742e+08	1.07826e+08	1.14587e+08	9.54667e+07	1.07359e+08	1.0107e+08	129529475	1.04914e+08	1.40225e+08	8.81903e+07	1.04648e+08	1.50366e+08	1.12854e+08	1.2304e+08	6.75911e+07	1.28021e+08	8.26517e+07	1.18225e+08	1.12328e+08	0.951	0.956	1.005
136	8-{3-Oxo-2-[(2E)-2-penten-1-yl]-1-cyclopenten-1-yl}octanoic acid	C18 H28 O3	292.204	12.505	2.52729e+07	2.29517e+07	3.34907e+07	3.51023e+07	3.58255e+07	3.16321e+07	7.81076e+06	2.1694e+07	3.2092e+07	5.24734e+07	2.32613e+07	5.58005e+07	2.67909e+07	2.072e+07	4.21774e+07	4.53842e+07	3.04612e+07	2.14892e+07	1.71171e+07	8.69304e+07	3.66681e+07	4.08676e+07	3.46476e+07	5.01164e+07	4.9738e+07	4.8214e+07	4.04182e+07	1.37248e+07	2.99364e+07	6.07687e+07	7.76592e+07	3.99491e+07	7.59409e+07	3.58275e+07	4.2344e+07	6.03259e+07	6.30708e+07	3.49094e+07	3.33684e+07	1.50723e+07	1.1383e+08	4.27421e+07	0.662	1.144	1.728
137	(2Z)-2-Amino-2-(hydroxyimino)ethyl dihydrogen phosphate	C2 H7 N2 O5 P	170.01	0.783	6.77511e+07	8.63049e+07	6.56417e+07	6.74643e+07	6.04765e+07	6.55741e+07	7.32335e+07	8.67699e+07	6.00077e+07	7.0395e+07	5.08308e+07	6.87412e+07	7.57178e+07	4.40436e+07	7.64716e+07	7.1984e+07	7.81359e+07	5.40239e+07	5.33637e+07	5.43737e+07	6.15148e+07	9.37466e+07	1.24482e+08	9.73205e+07	1.05363e+08	9.28991e+07	106067269	1.12184e+08	1.06339e+08	1.02789e+08	9.5986e+07	8.19073e+07	9.43649e+07	1.03976e+08	9.40975e+07	1.16386e+08	1.08342e+08	1.04004e+08	9.9134e+07	5.6496e+07	8.70898e+07	8.92278e+07	0.989	1.152	1.165
138	L-Leucyl-L-seryl-L-proline	C14 H25 N3 O5	315.18	2.238	4.68676e+07	4.58837e+07	4.74436e+07	4.70756e+07	4.84989e+07	4.6023e+07	3.37048e+07	7.39547e+07	2.32884e+07	4.53183e+07	4.00116e+07	4.00233e+07	5.20867e+07	2.3098e+07	4.2366e+07	3.74385e+07	8.62888e+07	4.54655e+07	3.68773e+07	5.18653e+07	4.72628e+07	6.99243e+07	6.85422e+07	7.18441e+07	7.19503e+07	7.18504e+07	6.86362e+07	5.53047e+07	9.64388e+07	4.21638e+07	6.48751e+07	6.72325e+07	5.5726e+07	7.20369e+07	4.93464e+07	6.40184e+07	5.55447e+07	109955902	7.92797e+07	3.68239e+07	7.77658e+07	6.3692e+07	1.164	0.834	0.717
139	Leu-Gly-Gly	C10 H19 N3 O4	245.138	1.138	5.84322e+07	6.96592e+07	6.09164e+07	5.82567e+07	6.35457e+07	6.11506e+07	4.36415e+07	6.87097e+07	5.29599e+07	5.97516e+07	6.42038e+07	7.06381e+07	6.50194e+07	4.09206e+07	7.14903e+07	7.19288e+07	8.59027e+07	4.12209e+07	5.45562e+07	4.76568e+07	5.71586e+07	86577129	1.03724e+08	9.2067e+07	8.92127e+07	9.44471e+07	91845357	7.11592e+07	8.90903e+07	9.53981e+07	8.51557e+07	1.07469e+08	9.82244e+07	8.98643e+07	8.74224e+07	1.08097e+08	1.06854e+08	109889396	7.2204e+07	5.47592e+07	7.18718e+07	7.75259e+07	0.907	1.234	1.36
140	Nitrazepam	C15 H11 N3 O3	281.08	0.826	7.19377e+07	7.05342e+07	6.6917e+07	6.74606e+07	7.14321e+07	6.51028e+07	7.23196e+07	8.16244e+07	6.8178e+07	7.63449e+07	8.37532e+07	5.06057e+07	7.45088e+07	7.2403e+07	7.88307e+07	7.92422e+07	4.70699e+07	6.5262e+07	6.89172e+07	7.19732e+07	8.5734e+07	1.03423e+08	1.03589e+08	1.00303e+08	1.04175e+08	1.07663e+08	1.00868e+08	1.14729e+08	1.03253e+08	1.2014e+08	1.06729e+08	1.37894e+08	6.99816e+07	1.02695e+08	1.54685e+08	1.1953e+08	1.18376e+08	6.12335e+07	1.16582e+08	7.07462e+07	1.11328e+08	119609324	0.969	1.031	1.063
141	Glutamylleucine	C11 H20 N2 O5	260.138	3.348	4.62423e+07	4.98973e+07	4.88449e+07	4.93355e+07	4.89786e+07	5.03477e+07	3.2736e+07	5.45775e+07	3.50728e+07	4.91193e+07	4.28985e+07	5.97624e+07	4.23619e+07	2.74229e+07	4.12112e+07	5.82619e+07	8.57329e+07	4.27709e+07	4.97288e+07	4.77659e+07	6.24577e+07	7.1016e+07	7.55151e+07	74543489	7.48254e+07	7.16374e+07	7.3015e+07	5.51439e+07	7.28687e+07	6.48426e+07	7.16141e+07	7.32206e+07	8.36416e+07	5.87393e+07	5.85853e+07	6.21127e+07	8.59946e+07	1.07583e+08	7.32586e+07	4.86531e+07	6.99951e+07	8.20533e+07	1.153	0.978	0.848
142	Cinnamoyl putrescin	C13 H18 N2 O	218.142	6.088	3.43859e+07	3.43379e+07	3.35694e+07	3.35527e+07	3.39136e+07	3.50243e+07	8.40422e+07	5.97989e+07	5.11407e+07	48627310	2.97404e+07	5.06616e+07	1.53932e+07	4.19117e+07	1.17073e+07	1.99716e+07	2.57437e+07	2.09467e+07	6.3851e+06	1.2231e+07	1.92605e+07	5.14484e+07	5.13629e+07	5.08755e+07	5.12405e+07	5.01734e+07	5.20685e+07	1.38259e+08	7.81619e+07	9.27841e+07	6.97399e+07	5.00525e+07	7.05767e+07	2.12952e+07	8.95413e+07	1.76861e+07	2.96147e+07	3.27499e+07	3.64539e+07	6.36146e+06	1.82921e+07	2.58816e+07	2.639	3.02	1.144
143	N-Benzyl-4-piperidone	C12 H15 N O	189.116	4.659	3.84363e+07	4.13609e+07	4.26442e+07	4.09164e+07	4.2903e+07	4.31368e+07	4.12406e+07	3.6055e+07	2.17536e+07	6.63072e+07	2.6323e+07	5.28839e+07	3.05566e+07	2.35556e+07	3.22853e+07	4.78328e+07	6.29829e+07	2.03479e+07	1.87265e+07	6.89364e+07	8.22346e+07	6.00095e+07	6.30571e+07	6.5365e+07	6.17919e+07	6.23094e+07	6.1614e+07	7.05152e+07	4.87876e+07	4.06979e+07	9.76785e+07	4.53278e+07	7.42294e+07	4.24313e+07	5.03228e+07	4.85898e+07	7.03996e+07	7.83699e+07	3.45118e+07	1.81179e+07	9.97605e+07	1.06547e+08	0.969	0.623	0.642
144	Caffeic acid	C9 H8 O4	180.042	4.535	5.3001e+07	5.65855e+07	5.64585e+07	5.64302e+07	5.59488e+07	6.17275e+07	7.36162e+07	7.05294e+07	5.17664e+07	7.27084e+07	4.67773e+07	6.80021e+07	6.30142e+07	6.06785e+07	5.52239e+07	8.17438e+07	3.97824e+07	4.0509e+07	5.97246e+07	3.37588e+07	1.68967e+07	8.3765e+07	8.67383e+07	8.68206e+07	8.49526e+07	8.08323e+07	8.71765e+07	1.27271e+08	9.63863e+07	9.77014e+07	1.07931e+08	8.10786e+07	9.56563e+07	8.75976e+07	1.29632e+08	8.30254e+07	1.20056e+08	4.91924e+07	68207938	5.73056e+07	4.84009e+07	2.16676e+07	1.021	1.986	1.945
145	MFCD00225638	C14 H17 Cl3 N4 O3 S	426.01	0.974	7.42152e+07	7.69714e+07	8.1656e+07	7.61729e+07	6.09305e+07	6.26182e+07	8.11625e+07	7.96165e+07	7.79883e+07	7.77652e+07	7.499e+07	6.72441e+07	7.42603e+07	8.13842e+07	7.41225e+07	7.20943e+07	6.21494e+07	7.01106e+07	6.54051e+07	6.83568e+07	6.08099e+07	9.95459e+07	1.0938e+08	1.19968e+08	120106715	9.51319e+07	1.05209e+08	1.20836e+08	9.50821e+07	130527686	1.03888e+08	1.18718e+08	9.17457e+07	1.01657e+08	1.73872e+08	113162841	109194384	8.43732e+07	1.31678e+08	7.11269e+07	1.12875e+08	9.12743e+07	1.087	1.301	1.196
146	N-{1-[3-(Dimethylamino)propyl]-1H-benzimidazol-2-yl}cyclohexanecarboxamide	C19 H28 N4 O	328.225	11.119	3.87936e+07	3.47571e+07	3.71527e+07	3.77228e+07	3.72218e+07	3.7317e+07	2.15842e+07	2.96424e+07	2.27045e+07	4.08072e+07	2.63809e+07	4.53797e+07	2.78e+07	1.48441e+07	2.78037e+07	3.10288e+07	8.14711e+07	3.5694e+07	3.06991e+07	6.6506e+07	6.15795e+07	5.76294e+07	5.18223e+07	5.61976e+07	5.77201e+07	5.52452e+07	5.58728e+07	3.52787e+07	3.85194e+07	4.09797e+07	5.82599e+07	4.42267e+07	6.31373e+07	3.84341e+07	3.17135e+07	4.20299e+07	4.60698e+07	104045157	6.23997e+07	3.07437e+07	1.00043e+08	8.32847e+07	0.975	0.492	0.505
147	(3R,4R,5S)-4,5-Dihydroxy-3-piperidinyl beta-D-xylopyranoside	C10 H19 N O7	265.116	0.808	5.18549e+07	4.96689e+07	4.46786e+07	4.27692e+07	4.52321e+07	4.8999e+07	3.26802e+07	5.69101e+07	3.04814e+07	3.4399e+07	2.69972e+07	3.64142e+07	8.01174e+07	3.01162e+07	4.1127e+07	4.08333e+07	4.29241e+07	4.74049e+07	3.88325e+07	6.13604e+07	5.48606e+07	7.38737e+07	7.26431e+07	6.68046e+07	6.62123e+07	6.84576e+07	7.66022e+07	5.14158e+07	7.14533e+07	5.33566e+07	4.78097e+07	4.42279e+07	5.02744e+07	1.10338e+08	6.43445e+07	6.2415e+07	6.11027e+07	5.61179e+07	8.51718e+07	4.01255e+07	9.56142e+07	7.71651e+07	0.824	0.666	0.809
148	4-(2-Methyl-2-propanyl)benzyl 4-[(6-amino-1-butyl-2,4-dioxo-1,2,3,4-tetrahydro-5-pyrimidinyl)(pentyl)amino]-4-oxobutanoate	C28 H42 N4 O5	514.315	12.392	4.7833e+07	4.68461e+07	4.84383e+07	5.1507e+07	4.66086e+07	4.68632e+07	2.30231e+07	5.60975e+07	3.99745e+07	3.74224e+07	5.32391e+07	7.99739e+07	4.10785e+07	3.20154e+07	1.79829e+07	5.06793e+07	4.99719e+07	5.23757e+07	3.34381e+07	7.85872e+07	4.95932e+07	7.10848e+07	6.98539e+07	7.32708e+07	7.88087e+07	6.91758e+07	7.01714e+07	3.76429e+07	7.29174e+07	7.2167e+07	5.34373e+07	8.92661e+07	1.1127e+08	5.67914e+07	6.83971e+07	27183335	7.5243e+07	6.38176e+07	9.1563e+07	3.34874e+07	1.18221e+08	6.70776e+07	1.055	1.076	1.02
149	MFCD03291116	C15 H23 N5 O4 S	369.146	2.247	1.76288e+07	1.82056e+07	1.81345e+07	1.68665e+07	1.74764e+07	1.98605e+07	2.11238e+07	8.13796e+06	8.36862e+06	1.59216e+07	1.05857e+07	2.05227e+07	1.20977e+07	1.025e+07	9.12228e+06	2.11075e+07	79410587	1.20839e+07	4.91461e+06	1.69845e+07	2.82484e+07	2.71535e+07	2.7591e+07	2.76993e+07	2.55594e+07	2.55243e+07	2.87052e+07	3.56792e+07	1.08918e+07	1.55056e+07	2.32575e+07	1.80979e+07	2.87397e+07	1.678e+07	2.18984e+07	1.37454e+07	3.11377e+07	9.94733e+07	2.06544e+07	4.79677e+06	2.48211e+07	3.69982e+07	0.826	0.729	0.882
150	N-acetyl-L-2-aminoadipic acid	C8 H13 N O5	203.08	0.825	7.07394e+07	6.98615e+07	5.80171e+07	4.76054e+07	6.78803e+07	7.49208e+07	5.83378e+07	6.69538e+07	5.49917e+07	5.74978e+07	6.22093e+07	6.7202e+07	7.69974e+07	5.27463e+07	6.2246e+07	5.89435e+07	5.56237e+07	5.83509e+07	6.98639e+07	6.56498e+07	7.7716e+07	1.05506e+08	104366432	8.7866e+07	7.27515e+07	1.00526e+08	1.11569e+08	9.56999e+07	8.72936e+07	9.95516e+07	8.23063e+07	1.04532e+08	9.35799e+07	1.06502e+08	1.12697e+08	9.40628e+07	8.74477e+07	7.08426e+07	1.01677e+08	6.97014e+07	9.83289e+07	104598484	1.017	0.973	0.957
151	Dehydrophytosphingosine (not validated, isomer of 1679)	C18 H37 N O3	315.278	10.749	5.14338e+07	5.37893e+07	5.87742e+07	5.69683e+07	5.29754e+07	5.48498e+07	3.80344e+07	6.79909e+07	5.62837e+07	5.07237e+07	5.56319e+07	7.417e+07	4.41153e+07	3.48835e+07	3.85613e+07	5.98108e+07	7.05327e+07	5.52824e+07	4.68231e+07	7.70511e+07	7.51158e+07	7.80128e+07	8.09485e+07	8.93949e+07	8.66898e+07	7.79143e+07	8.05138e+07	6.335e+07	8.98613e+07	1.03124e+08	7.33728e+07	9.43154e+07	1.03572e+08	6.11011e+07	7.45232e+07	5.8183e+07	8.84767e+07	8.90995e+07	9.54256e+07	4.62176e+07	1.14037e+08	9.97776e+07	1.206	0.942	0.781
152	(5Z)-4-(1,3-Benzoxazol-2-yl)-1-(2,4-dichlorophenyl)-5-hydrazono-2,3,6-piperidinetrione	C18 H10 Cl2 N4 O4	416.008	0.986	6.80811e+07	6.56599e+07	6.62562e+07	5.93204e+07	5.2399e+07	5.07073e+07	6.59635e+07	6.67835e+07	7.59474e+07	7.23227e+07	7.43052e+07	5.49945e+07	5.81538e+07	7.29655e+07	5.62789e+07	6.4787e+07	3.88623e+07	7.45402e+07	5.21026e+07	4.9521e+07	4.82107e+07	8.71309e+07	91203204	9.59934e+07	9.49521e+07	8.39404e+07	9.05776e+07	9.40618e+07	7.66879e+07	1.22708e+08	9.36499e+07	1.14495e+08	7.43299e+07	7.92303e+07	1.55893e+08	8.63452e+07	9.91054e+07	5.44326e+07	1.45261e+08	5.91347e+07	8.58552e+07	7.64467e+07	1.089	1.23	1.129
153	Leucylproline	C11 H20 N2 O3	228.148	4.487	3.59257e+07	3.64119e+07	3.09413e+07	3.67312e+07	3.29605e+07	3.52669e+07	2.54961e+07	3.03358e+07	2.2488e+07	3.09995e+07	4.0501e+07	4.92855e+07	3.24783e+07	1.81171e+07	3.05123e+07	3.90226e+07	7.58487e+07	2.74565e+07	2.72568e+07	3.64033e+07	5.08645e+07	5.30903e+07	5.416e+07	4.67353e+07	5.62833e+07	4.90368e+07	5.30782e+07	4.14744e+07	3.92518e+07	4.04342e+07	4.41099e+07	6.77042e+07	6.85065e+07	4.48808e+07	3.87062e+07	4.61467e+07	5.79941e+07	9.71412e+07	4.81586e+07	2.74e+07	5.49937e+07	6.91187e+07	0.899	0.754	0.839
154	ethynylbenzaldehyde	C9 H6 O	130.042	2.259	5.19877e+07	5.54702e+07	5.54886e+07	5.22223e+07	5.74183e+07	5.54741e+07	5.35035e+07	6.78768e+07	3.87796e+07	6.51103e+07	4.57617e+07	5.67468e+07	6.77506e+07	2.75625e+07	5.82218e+07	5.85808e+07	7.46139e+07	4.2403e+07	4.8428e+07	6.17131e+07	7.12135e+07	7.93789e+07	8.37317e+07	8.45519e+07	7.93244e+07	8.41938e+07	8.0891e+07	8.96551e+07	9.01994e+07	7.13968e+07	9.45827e+07	7.78644e+07	7.93394e+07	9.38953e+07	5.88837e+07	8.77958e+07	8.65536e+07	9.39132e+07	7.28843e+07	4.75708e+07	9.08408e+07	9.4024e+07	1.036	0.987	0.953
155	5α-Dihydrotestosterone	C19 H30 O2	290.225	14.226	2.6221e+07	2.84341e+07	2.63862e+07	2.80831e+07	2.75352e+07	2.81963e+07	4.4535e+06	1.01933e+07	1.29462e+07	2.63803e+07	1.48458e+07	1.58068e+07	2.9178e+07	6.35338e+07	2.959e+07	5.30846e+07	9.03026e+06	7.45042e+07	9.48307e+06	6.01325e+07	9.52631e+06	4.01988e+07	4.29996e+07	4.02506e+07	4.26113e+07	4.03031e+07	4.09552e+07	7.49016e+06	1.35904e+07	2.39052e+07	3.84199e+07	2.5316e+07	2.21162e+07	4.04525e+07	1.35732e+08	4.46042e+07	7.83762e+07	1.13416e+07	1.27741e+08	9.28867e+06	8.82311e+07	1.25331e+07	0.536	1.907	3.559
156	3-Phenyl-1H-[1]benzothieno[2,3-c]pyran-1-one	C17 H10 O2 S	278.041	0.817	4.7794e+07	4.30365e+07	4.14853e+07	3.64841e+07	2.73456e+07	2.4351e+07	2.34653e+07	4.9947e+07	2.50833e+07	2.47223e+07	3.02883e+07	3.44856e+07	5.5376e+07	2.21559e+07	5.36748e+07	5.32205e+07	7.39884e+07	3.71093e+07	1.84276e+07	4.41077e+07	3.83259e+07	5.31379e+07	5.56335e+07	5.74661e+07	6.14857e+07	4.79459e+07	5.50654e+07	2.93733e+07	5.08967e+07	3.63695e+07	2.90653e+07	4.28894e+07	4.52057e+07	7.4272e+07	4.73403e+07	8.37123e+07	8.4189e+07	1.15831e+08	8.26355e+07	2.44642e+07	9.16903e+07	7.48101e+07	0.49	0.44	0.899
157	(3aR,4aS,5R,7aS,8S,9aR)-5-Hydroxy-4a,8-dimethyl-3-methyleneoctahydroazuleno[6,5-b]furan-2,6(3H,4H)-dione	C15 H20 O4	264.137	4.936	4.24798e+07	4.66438e+07	4.69974e+07	4.88368e+07	4.77685e+07	4.96093e+07	4.02066e+07	4.64164e+07	2.91973e+07	4.78494e+07	3.6721e+07	4.65305e+07	5.14451e+07	2.92794e+07	4.5212e+07	6.04876e+07	7.35498e+07	4.0204e+07	4.08461e+07	5.20326e+07	6.8772e+07	6.78356e+07	7.18216e+07	7.24632e+07	7.33332e+07	6.87259e+07	6.94514e+07	7.01639e+07	6.39651e+07	5.55132e+07	7.14856e+07	6.39956e+07	6.55673e+07	7.15765e+07	6.25502e+07	6.79131e+07	8.86842e+07	9.04958e+07	6.73064e+07	3.89372e+07	7.40601e+07	8.74861e+07	0.942	0.864	0.917
158	Glycerophospho-N-palmitoyl ethanolamine	C21 H44 N O7 P	453.286	12.638	4.84288e+07	4.2093e+07	4.96362e+07	5.04051e+07	4.59369e+07	4.76212e+07	2.38788e+07	4.92146e+07	5.51e+07	4.88227e+07	5.19621e+07	6.58172e+07	3.72456e+07	2.93496e+07	4.50325e+07	5.1602e+07	4.2069e+07	3.95593e+07	3.94346e+07	7.22097e+07	3.49085e+07	7.27928e+07	6.30943e+07	7.53184e+07	7.6882e+07	6.78238e+07	7.04893e+07	3.94477e+07	6.45694e+07	1.00302e+08	7.02249e+07	8.76704e+07	9.17652e+07	5.15467e+07	6.27024e+07	6.80014e+07	7.64538e+07	5.3389e+07	6.86529e+07	3.91635e+07	1.07608e+08	4.67238e+07	1.033	1.315	1.274
159	MFCD02220931	C23 H23 N O5	393.157	4.575	2.35346e+07	2.44213e+07	2.49443e+07	2.51004e+07	2.50472e+07	2.73105e+07	2.65653e+07	2.62526e+07	1.44686e+07	2.0823e+07	1.57518e+07	2.54196e+07	3.08843e+07	1.09417e+07	2.53652e+07	2.69714e+07	7.0858e+07	1.75953e+07	8.08575e+06	2.77678e+07	2.29716e+07	3.74282e+07	3.7538e+07	3.84215e+07	3.77276e+07	3.60928e+07	3.83569e+07	4.61876e+07	3.6059e+07	2.74298e+07	3.10311e+07	2.73933e+07	3.57958e+07	4.29563e+07	2.33755e+07	3.81145e+07	3.95706e+07	8.73463e+07	2.95198e+07	7.7265e+06	3.96293e+07	2.93089e+07	0.814	1.051	1.291
160	3-(2-Bromophenoxy)-4-oxo-4H-chromen-7-yl 2-furoate	C20 H11 Br O6	425.976	1.154	6.1592e+07	5.25905e+07	5.59366e+07	5.20863e+07	5.70824e+07	4.37544e+07	5.73485e+07	6.0897e+07	6.90567e+07	5.74094e+07	7.04002e+07	5.98835e+07	6.40942e+07	5.91494e+07	6.0931e+07	4.81888e+07	4.00019e+07	4.97581e+07	56108812	4.46978e+07	3.93188e+07	8.1729e+07	7.43563e+07	8.19305e+07	8.23959e+07	8.96171e+07	7.4479e+07	8.45439e+07	7.20802e+07	1.1466e+08	7.61581e+07	1.1078e+08	8.15364e+07	8.76511e+07	1.26373e+08	9.31247e+07	7.3145e+07	5.46709e+07	9.41944e+07	6.15774e+07	7.45793e+07	5.97113e+07	0.965	1.373	1.423
161	chloralodol	C8 H15 Cl3 O3	264.009	0.691	5.39844e+07	6.29747e+07	5.52137e+07	5.91515e+07	5.92741e+07	6.23016e+07	5.79159e+07	6.40239e+07	5.98634e+07	5.22408e+07	6.22458e+07	5.82495e+07	7.01114e+07	3.18653e+07	5.59737e+07	5.66414e+07	6.97187e+07	4.29753e+07	5.25151e+07	5.44905e+07	5.85113e+07	8.47078e+07	9.62232e+07	8.47445e+07	8.92143e+07	8.58998e+07	8.8572e+07	9.9478e+07	8.69865e+07	1.12401e+08	7.71992e+07	1.07475e+08	8.18336e+07	9.74014e+07	6.80756e+07	8.42047e+07	8.32916e+07	8.6527e+07	7.26704e+07	5.06339e+07	7.8552e+07	7.54871e+07	1.194	1.318	1.103
162	Malonyltryptophan	C14 H14 N2 O5	290.09	6.926	2.97464e+07	2.9656e+07	3.0142e+07	2.83002e+07	3.08373e+07	2.9709e+07	2.89333e+07	4.33661e+07	2.94977e+07	3.43417e+07	3.09145e+07	2.83107e+07	3.38708e+07	2.38456e+07	3.51619e+07	6.95277e+07	2.99128e+07	8.6465e+06	1.66297e+07	1.57568e+07	1.28027e+07	4.42848e+07	4.42579e+07	4.56179e+07	4.32789e+07	4.57279e+07	4.43943e+07	4.73827e+07	5.64511e+07	5.33225e+07	4.90945e+07	5.18858e+07	3.94031e+07	4.68353e+07	5.09442e+07	5.3143e+07	1.03193e+08	3.81597e+07	1.50967e+07	1.663e+07	2.36642e+07	1.72844e+07	1.018	3.002	2.947
163	MFCD01034085	C15 H15 Cl N2 O3	306.076	0.872	4.82412e+07	5.12469e+07	4.80757e+07	5.53088e+07	5.08459e+07	5.01069e+07	6.75016e+07	5.78864e+07	3.47307e+07	40396916	3.90513e+07	2.4803e+07	6.35868e+07	4.59571e+07	6.18623e+07	3.14819e+07	6.76768e+07	4.83267e+07	3.64374e+07	6.91416e+07	4.56739e+07	7.39185e+07	7.7479e+07	7.3325e+07	8.39351e+07	7.44445e+07	7.2835e+07	1.13474e+08	7.71446e+07	6.41055e+07	5.88133e+07	6.6573e+07	3.46993e+07	8.81514e+07	9.81802e+07	9.32554e+07	4.64856e+07	8.50298e+07	8.2895e+07	3.57088e+07	1.0151e+08	6.01303e+07	0.755	0.803	1.063
164	EO 1428	C20 H16 Br Cl N2 O	414.012	0.968	5.96047e+07	6.21553e+07	5.34903e+07	5.50959e+07	5.05929e+07	5.28219e+07	5.79317e+07	6.58142e+07	6.66698e+07	6.57437e+07	6.8711e+07	5.82156e+07	5.36348e+07	6.31177e+07	5.81172e+07	5.60115e+07	4.07531e+07	5.54506e+07	5.335e+07	5.06566e+07	4.49974e+07	8.20528e+07	8.94414e+07	7.91945e+07	8.61715e+07	7.79059e+07	8.59156e+07	8.83303e+07	8.03192e+07	1.13775e+08	8.93512e+07	1.1041e+08	7.9842e+07	7.36177e+07	1.34851e+08	8.84952e+07	8.43836e+07	5.44044e+07	1.02103e+08	5.67053e+07	8.15002e+07	6.55968e+07	1.059	1.362	1.286
165	N-[3-Carboxy-2-(carboxymethyl)-2-hydroxypropanoyl]glutamic acid	C11 H15 N O10	321.07	1.149	5.54153e+07	5.60193e+07	5.29691e+07	5.31305e+07	5.26187e+07	5.42383e+07	5.38266e+07	6.54997e+07	4.63328e+07	4.99879e+07	4.10874e+07	5.20445e+07	6.84816e+07	3.2776e+07	5.06987e+07	5.27406e+07	5.97362e+07	4.35406e+07	4.2875e+07	4.77486e+07	4.7669e+07	8.09302e+07	8.28713e+07	7.97447e+07	8.16821e+07	7.87177e+07	8.26376e+07	8.66225e+07	8.39321e+07	8.25905e+07	7.05912e+07	6.82377e+07	7.21824e+07	9.45278e+07	7.00241e+07	7.6761e+07	7.85543e+07	7.7016e+07	7.69653e+07	4.34848e+07	7.28582e+07	6.55013e+07	1.076	1.134	1.054
166	arg-leu	C12 H25 N5 O3	287.196	0.83	4.30407e+07	35776506	4.26572e+07	3.69355e+07	4.37168e+07	6.80901e+07	3.16339e+07	3.57853e+07	3.43447e+07	5.00319e+07	3.99272e+07	4.88914e+07	4.45077e+07	2.7276e+07	3.82716e+07	4.93093e+07	5.84817e+07	3.37986e+07	3.93514e+07	3.88526e+07	3.91498e+07	8.36156e+07	5.97722e+07	6.89786e+07	5.30834e+07	5.85612e+07	8.23093e+07	6.57876e+07	5.76063e+07	7.48215e+07	8.40571e+07	7.68441e+07	7.10908e+07	6.28978e+07	5.8274e+07	5.66361e+07	7.0189e+07	6.61093e+07	5.13146e+07	3.35904e+07	4.89087e+07	4.35161e+07	1.19	1.53	1.286
167	MFCD00182584	C10 H10 Cl4	269.955	0.783	5.08256e+07	4.48392e+07	4.98692e+07	4.6919e+07	4.79647e+07	5.15334e+07	4.65313e+07	6.38211e+07	4.66624e+07	5.55462e+07	4.6054e+07	5.3935e+07	4.80185e+07	3.52061e+07	4.77696e+07	67630765	5.75847e+07	3.70442e+07	4.18055e+07	3.58507e+07	5.06761e+07	7.64625e+07	6.7241e+07	7.56942e+07	7.15438e+07	7.07794e+07	7.61754e+07	7.69317e+07	8.37951e+07	8.49992e+07	7.99436e+07	7.77432e+07	7.52144e+07	6.64643e+07	7.52161e+07	7.21294e+07	1.00184e+08	7.30307e+07	6.42361e+07	4.14788e+07	5.33672e+07	6.77447e+07	1.063	1.245	1.171
168	5'-S-Methyl-5'-thioadenosine	C11 H15 N5 O3 S	297.09	4.502	4.58066e+07	4.80582e+07	4.75706e+07	4.68103e+07	4.85035e+07	5.10087e+07	3.90232e+07	5.91135e+07	4.61811e+07	4.09721e+07	3.34154e+07	4.56643e+07	6.74558e+07	5.06558e+07	4.18103e+07	4.22168e+07	4.51142e+07	5.553e+07	5.18337e+07	4.29116e+07	3.65178e+07	7.1205e+07	7.31291e+07	7.28355e+07	7.07693e+07	7.05671e+07	7.31257e+07	6.64615e+07	7.97079e+07	8.61306e+07	6.01943e+07	5.74092e+07	6.40493e+07	9.3637e+07	1.0822e+08	6.29487e+07	6.21795e+07	5.62531e+07	9.44111e+07	5.02861e+07	6.22886e+07	4.74736e+07	1.038	1.181	1.139
169	LPE 18:2	C23 H44 N O7 P	477.286	12.095	3.12691e+07	3.08705e+07	3.19624e+07	2.8343e+07	3.13947e+07	3.00177e+07	1.72358e+07	4.4225e+07	4.58127e+07	3.23915e+07	3.67837e+07	6.72993e+07	1.70729e+07	2.37984e+07	2.73792e+07	4.09121e+07	2.05959e+07	1.64926e+07	2.02921e+07	2.88712e+07	6.48151e+06	4.53968e+07	4.55424e+07	4.80392e+07	4.36476e+07	4.70996e+07	4.6026e+07	2.75881e+07	5.63951e+07	8.13093e+07	4.55679e+07	6.08898e+07	9.32357e+07	2.35531e+07	5.08439e+07	4.14769e+07	6.10045e+07	2.66442e+07	2.92698e+07	2.0675e+07	4.42815e+07	8.95749e+06	1.109	2.117	1.908
170	beta-Amyrone	C30 H48 O	424.371	18.616	2.14966e+07	2.26884e+07	2.86557e+07	2.76004e+07	2.67648e+07	2.39709e+07	1.81984e+07	7.10952e+06	1.91989e+07	2.27147e+07	2.0605e+07	6.67571e+07	1.58485e+07	1.55404e+07	1.1728e+07	3.63391e+07	4.38874e+07	1.533e+07	1.52623e+07	4.05184e+07	3.6743e+07	3.41651e+07	3.48584e+07	4.41231e+07	4.1499e+07	3.85938e+07	3.373e+07	3.1621e+07	9.75941e+06	3.63768e+07	3.38319e+07	3.58154e+07	9.3982e+07	2.20394e+07	3.31977e+07	1.76236e+07	5.3324e+07	5.41462e+07	2.57464e+07	1.46026e+07	5.79112e+07	4.69581e+07	1.019	0.72	0.707
171	4-Fluoro-2-[(2-fluoro-4-iodophenyl)amino]-6-{3-[(1-pyrrolidinylsulfonyl)amino]phenoxy}benzamide	C23 H21 F2 I N4 O4 S	614.028	0.931	3.13099e+07	3.14097e+07	3.4705e+07	3.12667e+07	3.26644e+07	3.14937e+07	2.65889e+07	5.89298e+07	3.06249e+07	3.70088e+07	3.28918e+07	2.16991e+07	4.19165e+07	3.20476e+07	4.92978e+07	3.38194e+07	2.21349e+07	6.58892e+07	2.35579e+07	2.44589e+07	2.01262e+07	4.65187e+07	4.68296e+07	5.24922e+07	4.78443e+07	4.84872e+07	4.71718e+07	4.34631e+07	7.65829e+07	5.52771e+07	5.28374e+07	5.51409e+07	3.01886e+07	5.7948e+07	6.84658e+07	7.45218e+07	5.02145e+07	2.82727e+07	1.1521e+08	2.3598e+07	3.68034e+07	2.72293e+07	0.952	1.95	2.05
172	Isoleucylvaline	C11 H22 N2 O3	230.163	4.133	3.8925e+07	4.08917e+07	4.0945e+07	4.11606e+07	4.09016e+07	4.18381e+07	3.05062e+07	4.68801e+07	3.09016e+07	4.11869e+07	3.77866e+07	5.18677e+07	3.84638e+07	2.414e+07	3.79011e+07	5.2842e+07	6.57662e+07	3.34338e+07	3.22693e+07	3.86543e+07	4.41513e+07	5.96557e+07	6.18293e+07	6.24533e+07	6.24601e+07	5.98767e+07	6.07905e+07	5.1292e+07	6.2487e+07	5.70465e+07	5.99716e+07	6.44245e+07	7.25663e+07	5.33247e+07	5.15719e+07	5.7134e+07	7.80227e+07	8.26146e+07	5.73365e+07	3.16156e+07	5.67324e+07	5.81047e+07	1.05	1.046	0.996
173	6-Bromo-1,2,3,4-tetrahydroisoquinoline	C9 H10 Br N	211.001	0.943	2.81903e+07	5.2088e+07	4.98626e+07	4.94972e+07	5.02924e+07	4.65379e+07	5.53302e+07	6.5149e+07	4.28985e+07	5.49824e+07	5.27068e+07	4.43208e+07	3.43967e+07	5.03906e+07	5.84904e+07	5.049e+07	3.88684e+07	4.34837e+07	4.36633e+07	4.45245e+07	2.12026e+07	4.92993e+07	8.3349e+07	7.86277e+07	7.27669e+07	6.99024e+07	6.06573e+07	1.04768e+08	9.65377e+07	8.69324e+07	8.67971e+07	9.62464e+07	6.33838e+07	4.82066e+07	1.07637e+08	8.72201e+07	7.29739e+07	4.59035e+07	6.94331e+07	3.94536e+07	5.97062e+07	2.52597e+07	1.319	2.097	1.59
174	Styrene	C8 H8	104.063	3.389	4.0376e+07	4.32038e+07	4.14555e+07	4.2339e+07	4.13849e+07	4.29494e+07	4.0499e+07	4.83771e+07	2.36486e+07	5.13075e+07	3.07419e+07	4.72604e+07	4.28174e+07	2.60163e+07	3.95041e+07	4.74518e+07	6.51269e+07	3.16425e+07	3.17525e+07	4.86568e+07	5.19913e+07	6.12472e+07	6.50246e+07	6.30584e+07	6.44229e+07	6.08575e+07	6.30164e+07	6.74621e+07	6.39453e+07	4.33341e+07	7.42252e+07	5.21236e+07	6.59996e+07	5.9306e+07	5.55808e+07	5.9605e+07	7.01914e+07	8.22534e+07	5.46055e+07	3.13322e+07	7.19874e+07	6.90328e+07	1.073	0.926	0.863
175	1-Allyl-5-oxo-3-pyrrolidinecarboxylic acid	C8 H11 N O3	169.074	1.136	4.17625e+07	4.78072e+07	4.91712e+07	4.39723e+07	4.62126e+07	3.7804e+07	3.27054e+07	6.24882e+07	3.85598e+07	4.72791e+07	4.90806e+07	4.84134e+07	6.47351e+07	3.28256e+07	5.27644e+07	4.53462e+07	4.91204e+07	2.51912e+07	3.11066e+07	2.55058e+07	2.9672e+07	5.90498e+07	6.96552e+07	7.33458e+07	6.82428e+07	7.02443e+07	5.97211e+07	5.11e+07	7.79617e+07	6.71125e+07	6.53771e+07	8.0048e+07	6.67298e+07	8.90736e+07	7.01267e+07	8.01345e+07	6.79631e+07	6.45593e+07	4.55459e+07	3.23779e+07	4.00766e+07	4.2129e+07	0.957	1.593	1.665
176	Boc-Asp-OH	C9 H15 N O6	233.09	0.809	4.89495e+07	4.50616e+07	3.98444e+07	3.73304e+07	4.18371e+07	4.50393e+07	2.88902e+07	5.24716e+07	2.66073e+07	3.53192e+07	2.45307e+07	2.96697e+07	6.39953e+07	2.55218e+07	3.58235e+07	3.59038e+07	3.94563e+07	4.25406e+07	3.58916e+07	5.48939e+07	5.08791e+07	6.90361e+07	6.55982e+07	5.94097e+07	5.7959e+07	6.36248e+07	7.11756e+07	4.50374e+07	6.53366e+07	4.62321e+07	4.87712e+07	3.99635e+07	4.08863e+07	8.80527e+07	5.45296e+07	5.4419e+07	5.38295e+07	5.18837e+07	7.69516e+07	3.73758e+07	8.62907e+07	7.22675e+07	0.85	0.64	0.753
177	Pro-Hyp	C10 H16 N2 O4	228.111	1.35	4.83899e+07	4.06195e+07	4.68859e+07	5.06071e+07	4.98528e+07	4.59497e+07	3.71907e+07	5.78879e+07	4.45947e+07	4.96987e+07	4.97624e+07	5.70935e+07	5.61274e+07	2.79088e+07	4.49376e+07	5.98391e+07	6.3816e+07	3.1678e+07	4.51982e+07	3.41759e+07	4.45749e+07	7.37439e+07	6.12669e+07	7.1411e+07	7.69052e+07	7.31554e+07	6.71192e+07	6.22131e+07	7.68085e+07	8.19942e+07	7.21129e+07	8.45907e+07	7.98004e+07	7.77753e+07	5.96237e+07	6.77738e+07	8.84388e+07	8.03958e+07	5.45082e+07	4.44532e+07	5.03772e+07	5.89452e+07	0.988	1.409	1.427
178	N-(2-Chloro-4-iodophenyl)-3-methoxy-2-naphthamide	C18 H13 Cl I N O2	436.966	1.148	6.10586e+07	5.29774e+07	5.78542e+07	4.97523e+07	5.21165e+07	3.94437e+07	5.94137e+07	6.24286e+07	6.32781e+07	5.39719e+07	6.359e+07	4.8908e+07	5.80982e+07	5.01018e+07	5.83149e+07	4.24749e+07	4.1226e+07	4.29122e+07	4.62778e+07	3.78812e+07	3.65824e+07	7.69847e+07	7.30459e+07	8.34395e+07	8.00364e+07	8.42132e+07	7.19799e+07	8.35642e+07	7.07931e+07	1.01088e+08	6.91899e+07	9.71327e+07	6.58998e+07	7.90299e+07	1.07044e+08	8.96132e+07	6.51877e+07	5.83573e+07	8.46838e+07	5.32991e+07	6.67884e+07	5.91234e+07	1.057	1.413	1.337
179	N-{4-[(2-Chlorophenyl)sulfamoyl]phenyl}-2-thiophenesulfonamide	C16 H13 Cl N2 O4 S3	427.971	1.152	5.73789e+07	5.02168e+07	5.06112e+07	4.55985e+07	4.92627e+07	4.16784e+07	5.25047e+07	5.51242e+07	6.26516e+07	5.25747e+07	5.95228e+07	4.74258e+07	5.5567e+07	5.24163e+07	5.9157e+07	4.24573e+07	3.58093e+07	4.61872e+07	4.84513e+07	3.778e+07	3.77094e+07	7.4993e+07	7.04809e+07	7.37987e+07	7.2481e+07	7.79764e+07	7.23266e+07	7.63328e+07	6.44264e+07	1.02849e+08	6.90465e+07	9.28504e+07	6.43796e+07	7.58745e+07	1.1199e+08	9.05571e+07	6.46509e+07	4.94294e+07	8.84644e+07	5.3898e+07	6.40151e+07	5.82674e+07	1.006	1.31	1.302
180	Valylvaline	C10 H20 N2 O3	216.148	1.773	3.25534e+07	3.32462e+07	3.01689e+07	3.27889e+07	3.22618e+07	3.21383e+07	2.14217e+07	3.92492e+07	2.47873e+07	3.03749e+07	3.16099e+07	3.5678e+07	3.25576e+07	16724799	3.12385e+07	3.70305e+07	6.25213e+07	2.42776e+07	2.85356e+07	3.08299e+07	3.49481e+07	4.83767e+07	4.9576e+07	4.5637e+07	5.01671e+07	4.7878e+07	4.81082e+07	3.50241e+07	5.10173e+07	4.47494e+07	4.33746e+07	5.30016e+07	4.96414e+07	4.50125e+07	3.57312e+07	4.72208e+07	5.49781e+07	7.98341e+07	4.24352e+07	2.85722e+07	4.63675e+07	4.72566e+07	0.948	0.965	1.018
181	5-(acetylamino)-2,6-anhydro-3,5-dideoxynon-2-enonic acid	C11 H17 N O8	291.096	0.832	4.116e+07	3.60189e+07	4.055e+07	3.8787e+07	4.18864e+07	4.28726e+07	2.41474e+07	5.25865e+07	2.02245e+07	4.33672e+07	3.08421e+07	3.49734e+07	5.48893e+07	1.98891e+07	3.26126e+07	3.61363e+07	4.69599e+07	2.59235e+07	3.24122e+07	4.25403e+07	6.19828e+07	6.36753e+07	5.46966e+07	6.20117e+07	5.87084e+07	6.10572e+07	6.17134e+07	4.09484e+07	7.06336e+07	3.75919e+07	6.35259e+07	5.2856e+07	4.90154e+07	7.6164e+07	4.24914e+07	4.9121e+07	5.32661e+07	5.86889e+07	4.41918e+07	3.15395e+07	6.19585e+07	8.08798e+07	1.076	0.901	0.837
182	Guanosine monophosphate	C10 H14 N5 O8 P	363.058	1.134	3.60485e+07	4.07486e+07	3.64398e+07	4.12026e+07	3.88302e+07	3.39904e+07	3.00105e+07	3.69954e+07	2.71137e+07	3.73933e+07	4.60118e+07	2.23193e+07	5.09194e+07	2.81765e+07	3.85763e+07	3.43203e+07	6.19166e+07	2.51963e+07	3.47857e+07	3.50965e+07	3.59598e+07	5.28041e+07	6.03566e+07	5.48989e+07	6.32988e+07	5.8026e+07	5.16809e+07	4.8426e+07	4.75205e+07	4.84337e+07	5.29019e+07	7.65337e+07	3.09693e+07	7.02998e+07	6.01947e+07	5.83904e+07	5.10924e+07	7.9725e+07	4.44743e+07	3.52237e+07	5.34583e+07	4.93172e+07	0.829	0.982	1.184
183	Nitrosobis(2-oxopropyl)amine	C6 H10 N2 O3	158.069	0.818	4.83215e+07	4.46612e+07	4.44199e+07	4.03881e+07	4.14696e+07	4.50905e+07	3.67471e+07	4.06696e+07	5.00813e+07	4.80971e+07	4.07719e+07	4.62813e+07	4.37355e+07	3.37965e+07	3.60508e+07	5.53084e+07	3.99937e+07	5.51433e+07	5.02406e+07	4.42309e+07	6.13333e+07	6.84131e+07	6.5128e+07	6.62996e+07	6.26405e+07	6.29571e+07	7.09881e+07	5.74865e+07	5.08007e+07	8.72635e+07	6.65783e+07	6.65613e+07	6.38206e+07	6.01961e+07	7.22071e+07	5.4744e+07	8.28632e+07	5.2482e+07	9.95093e+07	5.21749e+07	6.93148e+07	8.68183e+07	1.043	0.96	0.921
184	(9Z,11E,13S)-13-Hydroxy-N-(2-hydroxyethyl)-9,11-octadecadienamide	C20 H37 N O3	339.278	13.54	3.21849e+07	2.67071e+07	3.94501e+07	4.5495e+07	4.18184e+07	4.14334e+07	2.69606e+07	3.674e+07	3.53834e+07	3.53959e+07	4.08823e+07	5.54585e+07	3.8236e+07	2.22699e+07	3.27581e+07	3.38846e+07	5.00261e+07	3.54198e+07	3.81443e+07	4.99097e+07	6.05043e+07	5.86893e+07	4.34928e+07	6.28516e+07	6.62574e+07	5.72414e+07	5.23413e+07	5.29985e+07	5.62803e+07	7.38233e+07	5.73015e+07	7.62628e+07	7.98531e+07	5.37698e+07	4.75723e+07	4.86934e+07	4.86648e+07	5.80183e+07	5.53869e+07	3.36629e+07	6.51954e+07	7.0037e+07	1.177	0.988	0.839
185	4-[(3aS,6R,6aS,9aR,10aS,10bR)-6a,9a-Dichloro-6-(3-fluoro-2-hydroxyphenyl)-8-methyl-1,3,7,9-tetraoxo-3,3a,4,6,6a,7,8,9,9a,10,10a,10b-dodecahydroisoindolo[5,6-e]isoindol-2(1H)-yl]-2-hydroxybenzoic acid	C28 H21 Cl2 F N2 O8	602.065	0.95	4.93384e+07	4.81328e+07	4.98704e+07	4.88497e+07	4.54901e+07	5.11246e+07	4.38904e+07	5.19079e+07	4.70002e+07	5.3624e+07	4.32957e+07	4.76621e+07	5.59743e+07	4.56561e+07	5.99508e+07	4.56715e+07	3.75694e+07	4.07256e+07	4.26535e+07	4.30191e+07	4.25343e+07	7.36267e+07	7.19114e+07	7.55261e+07	7.46549e+07	6.73798e+07	7.61972e+07	7.20326e+07	6.77022e+07	8.51094e+07	7.67775e+07	7.27615e+07	6.63665e+07	7.74171e+07	9.75412e+07	9.05891e+07	6.77559e+07	4.78616e+07	7.09917e+07	4.2575e+07	6.4472e+07	5.72887e+07	0.94	1.27	1.351
186	Aminomethanesulfonic acid	C H5 N O3 S	110.999	0.692	4.70932e+07	5.3594e+07	5.27989e+07	5.30838e+07	5.94347e+07	5.38335e+07	4.56941e+07	5.80653e+07	4.84945e+07	4.83445e+07	5.16528e+07	5.61146e+07	5.62835e+07	4.06965e+07	5.54383e+07	5.41568e+07	5.87953e+07	4.68408e+07	5.3625e+07	5.34415e+07	5.53655e+07	7.53607e+07	8.2597e+07	8.14502e+07	7.96709e+07	8.54424e+07	7.52467e+07	7.98909e+07	8.01528e+07	9.23395e+07	7.23176e+07	9.01155e+07	7.90991e+07	7.83209e+07	8.69396e+07	8.32593e+07	7.93752e+07	7.22742e+07	7.83331e+07	5.10575e+07	7.59643e+07	7.03291e+07	1.01	1.109	1.098
187	4-{4-[(2H-Tetrazol-5-ylhydrazono)methyl]phenyl}morpholine	C12 H15 N7 O	273.133	1.137	2.93717e+07	3.74767e+07	4.17554e+07	3.80774e+07	4.15082e+07	3.32925e+07	3.03249e+07	4.44393e+07	2.70636e+07	3.90652e+07	3.98087e+07	5.193e+07	5.1917e+07	2.02889e+07	3.63634e+07	3.48459e+07	5.91893e+07	3.01773e+07	3.58403e+07	3.30614e+07	3.33303e+07	4.60844e+07	5.72482e+07	6.40726e+07	5.74432e+07	6.01853e+07	4.74091e+07	5.2081e+07	6.03682e+07	5.08051e+07	5.77157e+07	6.87172e+07	7.29404e+07	7.2114e+07	4.33408e+07	5.47041e+07	5.1247e+07	7.35102e+07	5.1074e+07	3.45932e+07	4.77203e+07	4.3063e+07	1.055	1.209	1.146
188	2-(2-Bromobenzoyl)-N-methylhydrazinecarbothioamide	C9 H10 Br N3 O S	286.973	1.222	5.66797e+07	4.46132e+07	4.83749e+07	4.07779e+07	3.99237e+07	4.90035e+07	5.82783e+07	5.91108e+07	4.99171e+07	5.69222e+07	5.76163e+07	4.03994e+07	4.10724e+07	4.9435e+07	4.30858e+07	5.1945e+07	3.76094e+07	4.97768e+07	3.83875e+07	4.16234e+07	4.00335e+07	7.66892e+07	6.36827e+07	7.12745e+07	6.41036e+07	6.20028e+07	8.12549e+07	8.74663e+07	7.11155e+07	8.4106e+07	7.64998e+07	9.16933e+07	5.52287e+07	5.6285e+07	1.05625e+08	6.57205e+07	7.85242e+07	5.07252e+07	9.27623e+07	4.13679e+07	68018309	5.93851e+07	1.28	1.416	1.107
189	2-Aminooctadec-4-yne-1,3-diol	C18 H35 N O2	297.267	10.908	2.74401e+07	2.72711e+07	2.28219e+07	2.30331e+07	2.25824e+07	2.80943e+07	1.82384e+07	2.19317e+07	1.92111e+07	1.87192e+07	2.37884e+07	1.94377e+07	1.87818e+07	9.73075e+06	1.48903e+07	3.03701e+07	3.22515e+07	3.36528e+07	2.91859e+07	4.26564e+07	5.78364e+07	3.99488e+07	4.02898e+07	3.43326e+07	3.54374e+07	3.38226e+07	4.28985e+07	2.92679e+07	2.80327e+07	3.41687e+07	2.6384e+07	3.94438e+07	2.69462e+07	2.59199e+07	2.07903e+07	2.25515e+07	4.52587e+07	4.1637e+07	5.95779e+07	2.96513e+07	6.52098e+07	7.96335e+07	1.129	0.491	0.435
190	2-Bromo-N-[3-(butyrylamino)phenyl]benzamide	C17 H17 Br N2 O2	360.046	0.859	4.34782e+07	4.16501e+07	3.99654e+07	4.11511e+07	4.09213e+07	4.36474e+07	4.15813e+07	4.68525e+07	2.87736e+07	5.78221e+07	3.89413e+07	32474511	4.09608e+07	2.24611e+07	4.57813e+07	4.59761e+07	5.06897e+07	3.24598e+07	2.81019e+07	3.76001e+07	5.31628e+07	6.48124e+07	6.21987e+07	6.05105e+07	6.2905e+07	6.06365e+07	6.51078e+07	6.81775e+07	6.10565e+07	5.20651e+07	8.27351e+07	6.54084e+07	4.52116e+07	5.66482e+07	4.79873e+07	6.91846e+07	6.82193e+07	6.46066e+07	5.66137e+07	2.80676e+07	5.63898e+07	7.1659e+07	1.155	1.155	1.001
191	N-Benzyl-6-(4-morpholinyl)-N'-[2-(4-morpholinyl)ethyl]-1,3,5-triazine-2,4-diamine	C20 H29 N7 O2	399.237	6.851	2.00492e+07	2.20933e+07	2.02484e+07	2.0101e+07	2.18778e+07	2.22121e+07	1.42674e+07	5.77452e+07	2.19033e+07	2.34238e+07	2.12978e+07	2.44503e+07	3.57553e+07	2.59811e+07	3.20485e+07	4.77373e+07	4.20907e+06	1.67834e+06	6.61071e+06	552058	868986	3.10092e+07	3.35432e+07	3.0961e+07	3.04291e+07	3.18988e+07	3.19921e+07	2.41884e+07	7.75444e+07	4.07029e+07	3.43043e+07	3.64915e+07	3.42637e+07	4.96107e+07	5.55058e+07	4.8273e+07	7.03722e+07	5.26192e+06	2.86209e+06	6.43537e+06	804431	1.13451e+06	0.736	12.75	17.334
192	5-Bromo-N-(4-chlorophenyl)-2-[2-(cyclopropylamino)-2-oxoethoxy]benzamide	C18 H16 Br Cl N2 O3	422.001	1.148	4.35356e+07	4.20912e+07	4.62704e+07	4.74766e+07	4.60374e+07	4.25318e+07	4.04302e+07	4.01987e+07	5.03868e+07	4.27886e+07	5.63005e+07	4.07488e+07	5.04998e+07	5.03944e+07	5.77111e+07	4.07544e+07	3.3891e+07	3.93136e+07	44680542	3.60642e+07	3.41591e+07	6.54744e+07	6.3103e+07	7.0217e+07	7.24091e+07	6.79654e+07	6.29529e+07	6.68233e+07	5.27629e+07	9.17548e+07	6.15638e+07	9.50127e+07	5.68163e+07	6.98908e+07	1.0766e+08	8.71426e+07	6.03778e+07	4.30062e+07	6.822e+07	4.43696e+07	5.37396e+07	4.57179e+07	0.956	1.462	1.529
193	4-Sulfanyldihydro-3(2H)-furanone	C4 H6 O2 S	118.009	0.862	3.76635e+07	3.53943e+07	3.64479e+07	3.62197e+07	3.80932e+07	3.3956e+07	3.70236e+07	2.71312e+07	2.69942e+07	3.8281e+07	2.72255e+07	4.63628e+07	3.05618e+07	1.85414e+07	2.54499e+07	3.33927e+07	4.26471e+07	3.49897e+07	2.78034e+07	4.698e+07	56965890	5.45859e+07	5.21751e+07	5.47548e+07	5.58045e+07	5.71968e+07	5.21687e+07	5.91679e+07	3.45484e+07	4.78497e+07	5.3794e+07	4.50252e+07	6.42098e+07	4.21547e+07	3.96122e+07	3.85599e+07	4.9808e+07	5.52274e+07	6.21723e+07	2.83678e+07	7.21714e+07	7.88689e+07	1.135	0.77	0.678
194	4-(Aminomethyl)-5-chloro-1H-pyrazol-1-ol	C4 H6 Cl N3 O	147.02	0.689	5.08182e+07	5.46047e+07	4.7139e+07	4.60495e+07	5.03073e+07	4.54322e+07	4.65609e+07	5.05284e+07	4.4499e+07	4.95667e+07	4.84873e+07	5.33168e+07	5.01721e+07	3.83256e+07	5.63951e+07	5.09592e+07	4.79778e+07	4.21496e+07	4.74596e+07	4.24308e+07	4.9339e+07	7.13271e+07	7.92973e+07	7.01786e+07	7.16095e+07	7.67188e+07	7.22824e+07	7.2263e+07	6.26623e+07	7.70371e+07	6.82219e+07	7.87664e+07	7.33952e+07	6.89935e+07	8.18813e+07	8.57094e+07	7.64794e+07	6.33043e+07	7.65533e+07	4.96551e+07	6.70584e+07	7.05053e+07	0.945	1.078	1.14
195	tyr-ile	C15 H22 N2 O4	294.158	5.307	3.18298e+07	3.37995e+07	3.54962e+07	3.41844e+07	3.48131e+07	3.46039e+07	2.23066e+07	3.94052e+07	2.53171e+07	3.77375e+07	3.30044e+07	4.0886e+07	3.09595e+07	2.04319e+07	3.12146e+07	4.61339e+07	5.5897e+07	2.72211e+07	3.22999e+07	3.09405e+07	3.9549e+07	4.90101e+07	5.12112e+07	5.42082e+07	5.18119e+07	5.08636e+07	5.00687e+07	3.76645e+07	5.27231e+07	4.68939e+07	5.51094e+07	5.64112e+07	5.72481e+07	4.29379e+07	4.36497e+07	4.70352e+07	6.80632e+07	7.00526e+07	4.65552e+07	3.15478e+07	4.5254e+07	5.18489e+07	1.121	1.132	1.01
196	(2S,3Z,5R)-3-(2-Hydroxyethylidene)-2-(hydroxymethyl)-4-oxa-1-azabicyclo[3.2.0]heptan-7-one	C8 H11 N O4	185.069	0.825	2.47152e+07	3.1721e+07	2.41051e+07	2.9707e+07	4.13804e+07	2.72459e+07	2.26075e+07	3.14222e+07	1.51331e+07	2.41948e+07	1.60856e+07	2.39011e+07	3.13359e+07	1.52271e+07	2.53518e+07	2.73111e+07	3.00643e+07	2.77056e+07	2.43477e+07	2.78423e+07	5.57988e+07	4.13975e+07	4.98593e+07	3.76192e+07	4.40966e+07	5.84246e+07	3.66798e+07	4.11859e+07	4.49952e+07	2.97618e+07	3.72215e+07	2.87404e+07	3.395e+07	4.37709e+07	3.25284e+07	3.79311e+07	3.97321e+07	3.61728e+07	4.51991e+07	2.25408e+07	3.83582e+07	6.84806e+07	0.981	0.97	0.989
197	4-Vinylcyclohexene	C8 H12	108.094	9.926	2.96757e+07	3.07282e+07	3.24812e+07	3.27245e+07	31725867	2.9683e+07	1.94736e+07	3.17107e+07	2.19416e+07	3.51192e+07	3.02929e+07	6.81185e+06	2.33967e+07	1.82484e+07	2.16065e+07	3.43447e+07	5.49837e+07	3.02534e+07	2.97105e+07	32678845	4.48913e+07	4.44894e+07	4.60002e+07	4.9248e+07	4.99538e+07	4.69059e+07	4.40764e+07	3.20937e+07	4.15141e+07	3.98635e+07	5.04266e+07	5.10329e+07	9.49217e+06	3.23709e+07	3.89848e+07	3.26349e+07	5.09116e+07	6.98948e+07	5.26059e+07	2.9573e+07	4.88234e+07	6.02576e+07	1.272	0.789	0.62
198	Valylglutamine	C10 H19 N3 O4	245.138	0.855	4.87087e+07	4.60746e+07	4.43227e+07	4.958e+07	4.46351e+07	4.90637e+07	4.12796e+07	4.99164e+07	4.11687e+07	4.69795e+07	4.50391e+07	5.43406e+07	4.53093e+07	3.86306e+07	4.25172e+07	5.00932e+07	4.69712e+07	3.48008e+07	4.01893e+07	3.89817e+07	3.84775e+07	7.31925e+07	6.90563e+07	6.72535e+07	7.56259e+07	6.59027e+07	7.26177e+07	6.81765e+07	6.54759e+07	7.49279e+07	6.75635e+07	7.59809e+07	7.57633e+07	6.27072e+07	8.25318e+07	6.42051e+07	7.42207e+07	5.96106e+07	6.0394e+07	3.99118e+07	5.80883e+07	5.14971e+07	0.919	1.174	1.278
199	DL-Citrulline	C6 H13 N3 O3	175.096	0.806	4.51767e+07	4.33257e+07	4.15698e+07	3.56654e+07	3.96429e+07	4.77393e+07	3.81502e+07	4.34492e+07	4.20451e+07	4.03201e+07	3.99698e+07	4.55852e+07	4.56449e+07	3.42886e+07	3.82552e+07	3.83856e+07	3.69371e+07	5.42511e+07	3.91973e+07	4.16975e+07	4.98649e+07	6.67717e+07	6.44533e+07	6.27969e+07	5.46435e+07	5.89608e+07	7.1773e+07	6.20686e+07	5.62282e+07	7.56106e+07	5.73815e+07	6.68265e+07	6.33696e+07	6.30802e+07	7.32592e+07	5.78572e+07	5.70444e+07	4.72867e+07	9.51056e+07	3.93773e+07	6.29418e+07	6.76975e+07	0.984	0.986	1.002
200	2-oxo-7-methylthioheptanoic acid	C8 H14 O3 S	190.067	2.124	1.39759e+07	1.58421e+07	1.58651e+07	1.50319e+07	1.57748e+07	1.5795e+07	1.62751e+07	7.67362e+06	7.00205e+06	1.41887e+07	1.02543e+07	1.72964e+07	1.16395e+07	7.22516e+06	9.06937e+06	1.90864e+07	5.39522e+07	1.13782e+07	5.94175e+06	1.71015e+07	2.73311e+07	2.16699e+07	2.40773e+07	2.4273e+07	2.27423e+07	2.29791e+07	2.2707e+07	2.76542e+07	1.03253e+07	1.30347e+07	2.08108e+07	1.75921e+07	2.42477e+07	1.61527e+07	1.54354e+07	1.36577e+07	2.81251e+07	6.73742e+07	1.9379e+07	5.776e+06	2.48804e+07	3.5621e+07	1.089	0.707	0.649
201	Met-Leu	C11 H22 N2 O3 S	262.135	4.499	3.76622e+07	3.84177e+07	3.93713e+07	3.87632e+07	4.01084e+07	2.26021e+07	2.78917e+07	2.73207e+07	1.92902e+07	4.3029e+07	3.62576e+07	5.38212e+07	3.81015e+07	1.48694e+07	3.75447e+07	5.16513e+07	4.48852e+07	2.89909e+07	3.62949e+07	2.92085e+07	4.06697e+07	4.85448e+07	5.35424e+07	5.71562e+07	6.19115e+07	6.40217e+07	4.0057e+07	4.0033e+07	3.15586e+07	3.13325e+07	5.59779e+07	5.60928e+07	7.284e+07	5.19429e+07	3.17665e+07	5.75576e+07	7.88945e+07	6.25999e+07	5.62156e+07	4.096e+07	5.03162e+07	6.40312e+07	0.696	0.712	1.024
202	6,6-Dimethyl-1-(4-octylphenyl)-1,6-dihydro-1,3,5-triazine-2,4-diamine	C19 H31 N5	329.257	11.996	2.79503e+07	2.42615e+07	2.67431e+07	2.6701e+07	30403605	2.70444e+07	1.4055e+07	2.88175e+07	2.9149e+07	3.29498e+07	2.46206e+07	5.36885e+07	2.37779e+07	1.77296e+07	1.86486e+07	3.73792e+07	3.66395e+07	2.27832e+07	1.94695e+07	4.66423e+07	3.35576e+07	4.27616e+07	3.66588e+07	4.07754e+07	4.05336e+07	4.45363e+07	3.93497e+07	2.35948e+07	3.83585e+07	5.37469e+07	4.79288e+07	4.19414e+07	7.50949e+07	3.2961e+07	3.78776e+07	2.81157e+07	5.52058e+07	4.60605e+07	3.91056e+07	1.90942e+07	6.85334e+07	4.42184e+07	1.107	0.949	0.857
203	Oxaceprol	C7 H11 N O4	173.069	0.83	3.62657e+07	3.82186e+07	3.78602e+07	3.65188e+07	3.75541e+07	3.60893e+07	2.97345e+07	3.59688e+07	3.93151e+07	3.82142e+07	2.78169e+07	4.17689e+07	3.73581e+07	2.35504e+07	3.32836e+07	4.85573e+07	4.44722e+07	3.52301e+07	4.17106e+07	3.85878e+07	5.35701e+07	5.35245e+07	5.68085e+07	5.71607e+07	5.59828e+07	5.59148e+07	5.44179e+07	4.83118e+07	4.64896e+07	7.06197e+07	5.43273e+07	4.64638e+07	5.80402e+07	5.1615e+07	5.0313e+07	5.03443e+07	7.21846e+07	5.70112e+07	6.18637e+07	4.1985e+07	5.83814e+07	7.29182e+07	0.936	0.828	0.884
204	MFCD01172402	C17 H11 N3 O4 S2	385.019	0.844	2.38692e+07	2.39709e+07	2.41127e+07	2.47641e+07	2.44376e+07	2.43751e+07	2.63572e+07	3.2128e+07	1.61611e+07	3.35033e+07	2.071e+07	1.06125e+07	5.32146e+07	2.4279e+07	3.4282e+07	3.41013e+07	1.80784e+07	4.69162e+06	1.22545e+07	2.12649e+07	1.2579e+07	3.60582e+07	3.60112e+07	3.66377e+07	3.77221e+07	3.60015e+07	3.59072e+07	4.37408e+07	4.23244e+07	2.95256e+07	4.83424e+07	3.50363e+07	1.48096e+07	7.36802e+07	5.18693e+07	5.17446e+07	5.04799e+07	2.28824e+07	8.11701e+06	1.21276e+07	3.15646e+07	1.6763e+07	0.818	2.525	3.087
205	MFCD01032123	C15 H15 Cl N4 O2 S	350.062	0.825	4.34365e+07	3.84331e+07	3.42734e+07	3.38604e+07	3.99833e+07	3.81694e+07	3.63436e+07	4.21542e+07	3.32334e+07	5.30939e+07	3.66881e+07	3.20165e+07	4.65793e+07	2.81082e+07	3.86007e+07	4.27801e+07	3.68736e+07	2.66502e+07	3.15924e+07	3.72084e+07	4.27225e+07	6.16775e+07	5.61268e+07	5.12012e+07	5.24678e+07	6.06057e+07	5.98802e+07	5.70087e+07	5.27845e+07	5.80352e+07	7.36393e+07	5.99967e+07	4.41769e+07	6.41306e+07	6.00549e+07	5.85989e+07	6.40546e+07	4.82962e+07	4.79856e+07	3.27256e+07	5.8143e+07	6.02816e+07	0.966	1.202	1.243
206	(2E)-N-[3-({4-[(3-Aminopropyl)amino]butyl}amino)propyl]-3,7-dimethyl-2,6-octadienamide	C20 H40 N4 O	352.321	5.606	20566120	2.51542e+07	2.40525e+07	2.64102e+07	2.60643e+07	2.84917e+07	1.20367e+07	3.20153e+07	1.05072e+07	3.29452e+07	1.63608e+07	2.1272e+07	4.26082e+07	7.52985e+06	3.16614e+07	4.82775e+07	5.27476e+07	1.27444e+07	1.03193e+07	2.81163e+07	3.5993e+07	3.55901e+07	4.00878e+07	3.78425e+07	3.89073e+07	3.63455e+07	3.73683e+07	2.258e+07	4.70536e+07	2.1142e+07	5.16957e+07	2.97264e+07	3.03778e+07	5.96759e+07	1.60857e+07	4.72504e+07	6.98777e+07	6.25323e+07	2.0438e+07	9.36953e+06	3.7904e+07	4.31289e+07	0.629	0.784	1.247
207	LPC 18:2	C26 H50 N O7 P	519.333	12.165	1.99154e+07	2.24703e+07	2.45953e+07	2.34018e+07	2.47537e+07	2.27299e+07	1.20843e+07	3.2164e+07	3.08646e+07	2.89049e+07	2.82408e+07	5.15208e+07	1.01864e+07	2.0311e+07	1.62075e+07	3.09291e+07	1.97174e+07	1.26324e+07	1.28684e+07	2.53607e+07	5.57489e+06	3.15545e+07	3.44779e+07	3.78423e+07	3.52119e+07	3.57354e+07	3.20585e+07	2.0939e+07	4.4043e+07	5.83528e+07	4.29706e+07	4.90093e+07	7.24964e+07	1.41623e+07	4.33896e+07	2.43616e+07	4.54083e+07	2.43598e+07	2.12493e+07	1.23339e+07	3.6318e+07	7.14011e+06	1.015	2.073	2.042
208	tyr-val	C14 H20 N2 O4	280.143	2.917	3.27543e+07	3.53875e+07	3.51967e+07	3.52474e+07	3.42068e+07	3.56046e+07	2.32245e+07	4.08148e+07	3.07422e+07	3.78064e+07	3.46774e+07	5.10613e+07	3.67469e+07	2.0592e+07	3.31183e+07	5.02262e+07	4.80126e+07	2.48578e+07	3.13402e+07	2.64927e+07	3.42664e+07	5.00801e+07	5.34493e+07	5.36507e+07	5.35212e+07	5.01293e+07	5.1853e+07	3.89652e+07	5.42977e+07	5.66548e+07	5.49665e+07	5.90472e+07	7.1407e+07	5.09333e+07	4.3992e+07	4.99348e+07	7.4192e+07	6.03897e+07	4.26926e+07	3.07573e+07	3.89569e+07	4.51909e+07	1.079	1.287	1.193
209	6,6'-(Hydroxyimino)bis(2,2-dimethyl-1-hexanol)	C16 H35 N O3	289.262	10.389	2.94259e+07	2.99888e+07	2.93423e+07	2.92281e+07	2.86701e+07	3.14417e+07	2.10593e+07	2.47192e+07	5.08738e+07	2.34761e+07	1.56434e+07	1.09627e+07	1.77524e+07	1.36108e+07	9.69063e+06	9.79164e+06	1.49133e+07	9.83976e+06	7.66068e+06	9.63188e+06	9.52754e+06	4.46161e+07	4.51279e+07	4.46293e+07	4.4477e+07	4.21642e+07	4.61365e+07	3.50657e+07	3.26624e+07	9.31934e+07	3.39535e+07	2.65183e+07	1.53088e+07	2.45885e+07	2.90784e+07	1.46221e+07	1.44848e+07	1.88371e+07	1.69823e+07	7.5601e+06	1.42518e+07	1.26517e+07	2.218	2.382	1.074
210	Val-Met	C10 H20 N2 O3 S	248.12	2.472	3.40733e+07	3.45751e+07	3.4797e+07	3.50555e+07	3.49177e+07	3.43759e+07	2.78223e+07	4.45025e+07	2.92796e+07	3.52692e+07	3.26615e+07	4.18199e+07	4.07516e+07	2.1377e+07	3.64253e+07	4.43875e+07	5.06526e+07	2.63474e+07	3.21386e+07	3.02222e+07	3.68813e+07	5.10372e+07	5.17414e+07	5.27495e+07	5.35219e+07	5.16384e+07	5.10665e+07	4.58166e+07	5.82199e+07	5.31629e+07	5.06159e+07	5.49996e+07	5.82689e+07	5.63802e+07	4.56697e+07	5.50219e+07	6.58075e+07	6.44083e+07	4.58289e+07	3.20011e+07	4.51701e+07	4.95256e+07	0.943	1.16	1.23
211	DL-2,6-Diaminopimelic acid	C7 H14 N2 O4	190.096	0.821	3.5579e+07	3.51133e+07	3.45513e+07	3.36865e+07	3.37897e+07	3.43216e+07	2.9179e+07	3.37813e+07	3.67646e+07	3.67508e+07	2.53983e+07	3.71506e+07	3.35501e+07	2.11931e+07	3.0186e+07	4.70051e+07	4.03932e+07	3.31925e+07	3.79571e+07	3.69078e+07	5.05565e+07	5.17405e+07	5.18427e+07	5.19555e+07	5.1851e+07	5.06506e+07	5.25262e+07	4.67762e+07	4.31371e+07	6.53314e+07	5.17571e+07	4.20826e+07	5.1485e+07	4.6292e+07	4.5278e+07	4.57215e+07	7.00672e+07	5.2203e+07	5.88384e+07	3.86211e+07	5.65213e+07	6.97504e+07	1.01	0.828	0.819
212	6-[(3-Amino-4,5,6-trihydroxytetrahydro-2H-pyran-2-yl)oxy]-1,2,3,4,5-cyclohexanepentol	C11 H21 N O10	327.117	0.844	3.44892e+07	3.05219e+07	3.0877e+07	3.18156e+07	2.7192e+07	2.87497e+07	1.92266e+07	3.67707e+07	2.09428e+07	3.26517e+07	2.34324e+07	3.39997e+07	3.83882e+07	1.87004e+07	2.62829e+07	3.0745e+07	3.99944e+07	28975233	2.46252e+07	3.35291e+07	5.05405e+07	4.71353e+07	4.37717e+07	4.56205e+07	4.9868e+07	4.20253e+07	4.7159e+07	2.91217e+07	4.46064e+07	3.55488e+07	4.41677e+07	3.75001e+07	46565750	5.26539e+07	3.99538e+07	4.00495e+07	4.6385e+07	5.36285e+07	5.36313e+07	2.63314e+07	5.43126e+07	7.42415e+07	0.808	0.699	0.865
213	Dimethyl 4-{[(6alpha)-3,17-dioxoandrosta-1,4-dien-6-yl]methyl}-2,6-dimethyl-1,4-dihydro-3,5-pyridinedicarboxylate	C31 H39 N O6	521.276	12.889	2.60182e+07	2.80971e+07	2.56281e+07	2.8319e+07	2.62232e+07	2.63308e+07	1.23759e+07	2.80904e+07	2.6757e+07	2.26296e+07	2.58111e+07	3.34463e+07	1.56317e+07	1.8301e+07	1.98577e+07	3.05081e+07	3.66016e+07	2.42392e+07	2.45961e+07	5.01378e+07	2.1921e+07	3.88513e+07	4.19873e+07	3.8817e+07	4.32736e+07	3.8836e+07	3.92394e+07	2.03227e+07	3.66558e+07	4.8473e+07	3.24122e+07	4.33902e+07	4.6575e+07	2.16204e+07	3.90979e+07	3.00043e+07	4.52561e+07	4.66216e+07	4.22467e+07	2.45472e+07	7.51302e+07	2.95212e+07	0.938	0.868	0.925
214	1-Methyl-6-phenyl-2(1H)-pyridinone	C12 H11 N O	185.084	2.222	2.62969e+07	3.07574e+07	2.97472e+07	2.674e+07	2.91557e+07	2.80786e+07	1.78182e+07	3.33089e+07	3.08034e+07	2.18984e+07	2.12733e+07	2.96757e+07	2.74546e+07	1.94729e+07	2.2133e+07	2.42794e+07	3.4438e+07	2.38506e+07	2.20162e+07	4.94373e+07	2.82245e+07	3.92857e+07	4.59695e+07	4.5059e+07	4.0858e+07	4.31739e+07	4.18331e+07	2.92716e+07	4.34807e+07	5.58199e+07	3.13725e+07	3.57687e+07	4.1326e+07	3.79733e+07	4.16012e+07	3.34413e+07	3.60145e+07	4.38596e+07	4.15626e+07	2.19683e+07	7.40649e+07	3.80013e+07	0.942	0.861	0.914
215	Trofinetide	C13 H21 N3 O6	315.143	1.279	3.64929e+07	3.47266e+07	3.84516e+07	3.51532e+07	3.70381e+07	3.95639e+07	2.7946e+07	4.72313e+07	2.49552e+07	4.1857e+07	3.43951e+07	2.8615e+07	4.28131e+07	2.28322e+07	3.83952e+07	3.08276e+07	4.92395e+07	3.33184e+07	3.97599e+07	3.35356e+07	4.69169e+07	5.62399e+07	5.26415e+07	5.87405e+07	5.32635e+07	5.40833e+07	5.71631e+07	4.72253e+07	6.32421e+07	4.62559e+07	6.11638e+07	5.88212e+07	4.00756e+07	5.93857e+07	4.8779e+07	5.78505e+07	4.54723e+07	6.16651e+07	5.69346e+07	3.87954e+07	4.89934e+07	6.14288e+07	1.206	1.033	0.857
216	Sedanolide	C12 H18 O2	194.131	9.896	2.56924e+07	2.70749e+07	2.73185e+07	2.86483e+07	2.70096e+07	2.88267e+07	1.94852e+07	2.73527e+07	1.88107e+07	3.18167e+07	2.71779e+07	3.16813e+07	2.31206e+07	1.67444e+07	2.18159e+07	3.32388e+07	4.89451e+07	2.37388e+07	2.68682e+07	2.74877e+07	3.94404e+07	4.02393e+07	4.13357e+07	4.19092e+07	4.32289e+07	3.91733e+07	4.10529e+07	3.34119e+07	3.7107e+07	3.52723e+07	4.6963e+07	4.68797e+07	4.4494e+07	3.21147e+07	3.57719e+07	3.28242e+07	4.88934e+07	6.0803e+07	4.01865e+07	2.59386e+07	3.9682e+07	5.09636e+07	1.037	0.923	0.89
217	N-[(2S,3R)-3-Amino-2-hydroxy-4-phenylbutanoyl]-L-valine	C15 H22 N2 O4	294.158	4.54	2.97437e+07	3.57121e+07	3.1173e+07	3.08149e+07	3.19761e+07	3.20151e+07	2.31866e+07	3.98693e+07	2.86018e+07	3.3845e+07	3.05015e+07	4.84416e+07	3.23871e+07	2.05152e+07	3.31501e+07	4.50748e+07	3.96292e+07	2.35294e+07	2.82827e+07	2.28307e+07	2.7649e+07	4.45473e+07	5.34374e+07	4.72524e+07	4.70507e+07	4.72937e+07	4.75705e+07	3.81785e+07	5.21526e+07	5.19263e+07	4.85664e+07	5.13567e+07	6.74916e+07	4.48067e+07	4.38284e+07	5.00756e+07	6.68297e+07	5.03981e+07	4.09337e+07	2.81666e+07	3.41295e+07	3.71361e+07	1.026	1.383	1.348
218	MA4000000	C5 H7 N O2	113.048	0.844	3.03405e+07	3.61521e+07	3.0789e+07	4.08629e+07	3.96544e+07	3.74274e+07	2.03791e+07	3.58175e+07	2.29759e+07	2.56419e+07	2.16848e+07	3.91122e+07	3.62827e+07	1.68009e+07	3.54881e+07	29601677	4.82574e+07	3.19475e+07	2.40634e+07	3.69121e+07	4.78327e+07	5.16011e+07	5.71962e+07	4.82351e+07	6.04383e+07	5.56571e+07	4.97593e+07	3.76391e+07	5.19192e+07	4.56741e+07	3.98168e+07	3.90521e+07	5.56977e+07	5.07453e+07	3.58906e+07	5.30326e+07	4.29605e+07	5.76537e+07	5.16946e+07	2.20715e+07	5.03279e+07	5.80345e+07	0.785	0.77	0.982
219	DL-β-(3-bromophenyl)alanine	C9 H10 Br N O2	242.99	0.687	4.084e+07	4.5155e+07	4.1983e+07	4.22129e+07	4.41053e+07	4.23121e+07	3.83082e+07	4.58605e+07	3.7463e+07	4.17809e+07	4.17752e+07	4.56039e+07	4.74845e+07	2.62398e+07	4.66536e+07	4.80883e+07	4.55335e+07	3.59751e+07	4.00412e+07	4.17471e+07	4.44506e+07	6.14035e+07	6.76876e+07	6.37066e+07	6.43855e+07	6.51181e+07	6.26305e+07	6.33001e+07	6.01806e+07	6.82065e+07	6.01031e+07	7.04889e+07	6.35834e+07	6.5717e+07	5.60582e+07	7.04485e+07	7.12467e+07	5.77845e+07	6.24314e+07	3.97652e+07	6.22115e+07	5.9495e+07	0.963	1.064	1.105
220	(2-Oxo-2-{[4-(1H-tetrazol-1-yl)phenyl]amino}ethoxy)acetic acid	C11 H11 N5 O4	277.08	0.859	3.06725e+07	2.81026e+07	2.94167e+07	3.04068e+07	2.58105e+07	2.81102e+07	1.73147e+07	3.78783e+07	1.86059e+07	3.35626e+07	2.6441e+07	3.59325e+07	3.82033e+07	1.73238e+07	2.72726e+07	2.85155e+07	3.61171e+07	2.14657e+07	2.21397e+07	3.00226e+07	4.78677e+07	4.36859e+07	4.10934e+07	4.39779e+07	4.70811e+07	3.90767e+07	4.39911e+07	2.72347e+07	4.75467e+07	3.25615e+07	4.6637e+07	4.33076e+07	4.96033e+07	5.26092e+07	3.70115e+07	4.13901e+07	4.26739e+07	4.72394e+07	3.85884e+07	22892092	4.6819e+07	6.73899e+07	1.015	0.925	0.911
221	L-5-Hydroxytryptophan	C11 H12 N2 O3	220.085	1.763	3.25877e+07	3.2681e+07	3.18823e+07	3.28229e+07	3.42917e+07	3.36142e+07	2.40419e+07	3.86255e+07	2.94008e+07	3.53655e+07	3.38478e+07	4.18958e+07	3.49937e+07	2.00507e+07	3.25383e+07	4.33487e+07	4.74233e+07	2.38235e+07	3.22364e+07	2.67136e+07	3.18181e+07	4.97008e+07	4.9309e+07	4.85687e+07	4.98699e+07	5.03035e+07	4.90579e+07	4.02456e+07	5.12819e+07	5.40871e+07	5.13391e+07	5.75601e+07	5.85661e+07	4.84939e+07	4.28362e+07	4.90708e+07	6.40592e+07	5.97188e+07	4.09722e+07	3.16861e+07	3.93503e+07	4.20431e+07	1.046	1.253	1.198
222	2-(2-fluorophenyl)-1,3-thiazolan-4-one	C9 H8 F N O S	197.03	0.902	3.05045e+07	3.73677e+07	3.84659e+07	4.31515e+07	4.23347e+07	4.06526e+07	3.83183e+07	4.38888e+07	3.61356e+07	4.10554e+07	4.0083e+07	4.13459e+07	3.79621e+07	2.81893e+07	4.5649e+07	4.33184e+07	3.65649e+07	3.35665e+07	3.93334e+07	4.13383e+07	4.71911e+07	5.2706e+07	5.95086e+07	6.04916e+07	6.35977e+07	5.90788e+07	5.34141e+07	7.178e+07	6.44217e+07	7.26275e+07	6.43571e+07	7.27646e+07	5.90256e+07	5.31591e+07	6.02175e+07	6.81329e+07	6.27168e+07	4.33881e+07	5.38898e+07	3.5759e+07	5.58101e+07	5.66394e+07	1.192	1.332	1.117
223	(3beta,12beta,20R)-Dammarane-3,12,20,25-tetrol	C30 H54 O4	478.403	14.942	1.43675e+07	1.60272e+07	1.4815e+07	1.66559e+07	1.56704e+07	1.60351e+07	1.2687e+07	5.49927e+06	1.58962e+07	1.87889e+07	1.46569e+07	4.71881e+07	1.33843e+07	1.00941e+07	8.75424e+06	3.02822e+07	1.68893e+07	6.87846e+06	9.38567e+06	1.72153e+07	1.77461e+07	2.25255e+07	2.44797e+07	2.27335e+07	2.51268e+07	2.27187e+07	2.28185e+07	2.1775e+07	7.46656e+06	2.9829e+07	2.77508e+07	2.52954e+07	6.6283e+07	1.85923e+07	2.15645e+07	1.31704e+07	4.45367e+07	2.09714e+07	1.16382e+07	9.0556e+06	2.48363e+07	2.29147e+07	1.173	1.206	1.028
224	(2S,3R,4R,5S)-2-(Hydroxymethyl)-1-[5-(nonyloxy)pentyl]-3,4,5-piperidinetriol	C20 H41 N O5	375.299	9.908	3.51265e+07	3.50597e+07	3.40241e+07	4.05988e+07	4.20846e+07	3.53841e+07	3.32198e+07	3.63892e+07	3.55373e+07	3.67492e+07	4.07423e+07	4.18102e+07	3.54364e+07	2.54018e+07	3.42615e+07	4.49795e+07	4.56579e+07	3.78924e+07	3.21806e+07	4.53429e+07	4.7044e+07	5.53712e+07	5.36796e+07	5.22846e+07	6.11611e+07	6.08751e+07	5.01189e+07	5.7297e+07	4.96251e+07	6.69463e+07	5.4463e+07	7.05197e+07	5.87848e+07	4.92483e+07	5.4266e+07	5.15203e+07	6.60899e+07	5.65412e+07	6.39148e+07	3.09406e+07	6.51618e+07	6.04865e+07	1.056	0.947	0.897
225	Alanylleucine (isomer of 674)	C9 H18 N2 O3	202.132	2.939	2.65092e+07	2.91174e+07	2.85263e+07	2.9404e+07	2.89019e+07	2.9143e+07	1.89496e+07	3.47715e+07	2.2751e+07	2.99577e+07	2.66725e+07	3.67781e+07	26746532	1.57753e+07	2.56641e+07	3.40017e+07	4.69685e+07	2.46047e+07	2.92464e+07	27107148	3.22129e+07	4.10277e+07	4.42185e+07	4.36237e+07	4.45067e+07	4.21334e+07	4.19659e+07	3.21453e+07	4.67178e+07	4.2297e+07	4.38896e+07	4.57147e+07	5.15431e+07	3.71118e+07	3.37014e+07	3.86541e+07	5.01191e+07	5.87069e+07	4.19508e+07	2.84652e+07	3.94913e+07	4.20472e+07	1.135	1.046	0.921
226	Ethyl 3-{[4-(dimethylamino)benzoyl]amino}benzoate	C18 H20 N2 O3	312.147	6.524	3.32613e+07	3.28594e+07	3.41469e+07	33091817	3.09534e+07	3.4189e+07	2.37948e+07	4.10017e+07	2.83154e+07	3.82051e+07	3.45046e+07	3.99808e+07	3.13559e+07	2.04072e+07	3.35668e+07	4.67935e+07	4.39184e+07	2.23237e+07	2.70636e+07	2.51147e+07	3.75577e+07	4.93844e+07	4.89785e+07	5.16413e+07	5.06436e+07	4.59554e+07	5.12204e+07	3.88724e+07	5.32559e+07	5.10851e+07	5.45241e+07	5.78263e+07	5.56187e+07	4.33473e+07	4.35984e+07	5.07448e+07	6.9485e+07	5.61074e+07	3.90421e+07	2.71155e+07	3.77984e+07	5.08243e+07	1.049	1.364	1.3
227	asp-leu	C10 H18 N2 O5	246.122	3.308	2.49074e+07	2.72305e+07	2.58699e+07	2.63316e+07	2.63546e+07	2.73136e+07	1.66682e+07	2.96814e+07	1.84822e+07	2.53432e+07	2.17714e+07	3.10214e+07	2.26746e+07	1.31452e+07	2.07613e+07	2.94376e+07	4.67471e+07	2.3577e+07	2.60039e+07	2.7431e+07	3.21316e+07	3.8295e+07	4.12324e+07	3.94932e+07	3.99238e+07	3.8527e+07	3.95653e+07	2.81068e+07	3.9666e+07	3.41983e+07	3.69762e+07	3.71832e+07	4.34257e+07	3.14441e+07	2.80831e+07	3.12879e+07	4.3441e+07	5.86244e+07	4.03536e+07	2.54202e+07	4.01592e+07	4.21687e+07	1.176	0.916	0.779
228	MFCD00128992	C6 H7 N O2	125.048	0.844	3.62927e+07	2.54433e+07	3.73923e+07	3.82002e+07	4.01629e+07	3.50697e+07	2.83001e+07	3.98275e+07	3.05182e+07	3.8489e+07	3.15493e+07	4.02741e+07	4.66954e+07	2.99174e+07	3.80314e+07	3.59655e+07	2.5988e+07	2.80847e+07	3.19224e+07	3.30053e+07	2.86705e+07	5.76523e+07	3.90922e+07	5.75805e+07	5.74314e+07	5.79006e+07	4.93141e+07	4.91543e+07	5.46565e+07	5.78129e+07	5.73208e+07	5.48371e+07	5.67039e+07	6.49416e+07	6.39136e+07	5.71509e+07	5.27742e+07	3.20534e+07	4.71504e+07	3.0529e+07	4.71486e+07	3.66194e+07	0.96	1.497	1.561
229	N-{[1-(N~2~-Acetyl-L-lysyl)-3-piperidinyl]carbonyl}glycine	C16 H28 N4 O5	356.206	2.254	2.55936e+07	2.64385e+07	2.66682e+07	2.99737e+07	2.66227e+07	2.58697e+07	2.26684e+07	4.66075e+07	1.27544e+07	2.85512e+07	1.94566e+07	2.48196e+07	3.62618e+07	1.44946e+07	2.69723e+07	2.27276e+07	4.53218e+07	2.53457e+07	1.8401e+07	3.26247e+07	2.58689e+07	3.88272e+07	3.9792e+07	4.05647e+07	4.56087e+07	3.91524e+07	3.79711e+07	3.77635e+07	6.161e+07	2.33725e+07	4.13056e+07	3.29897e+07	3.466e+07	5.02246e+07	3.09654e+07	4.06959e+07	3.36189e+07	5.72471e+07	4.37464e+07	1.81614e+07	4.82811e+07	3.43592e+07	1.09	0.863	0.792
230	4-Morpholin-4-yl-4-oxo-butyric acid	C8 H13 N O4	187.085	0.852	3.62815e+07	3.29596e+07	3.45163e+07	3.44994e+07	3.73526e+07	2.9004e+07	2.62928e+07	4.62276e+07	3.05938e+07	3.29383e+07	4.24894e+07	4.19417e+07	4.0974e+07	2.74061e+07	3.91767e+07	4.18752e+07	2.95858e+07	2.79836e+07	3.10839e+07	2.39633e+07	3.29536e+07	5.09478e+07	4.78748e+07	5.13927e+07	5.36416e+07	5.69534e+07	4.61394e+07	4.08244e+07	5.73513e+07	5.29831e+07	4.53494e+07	6.90417e+07	5.77407e+07	5.63464e+07	5.85509e+07	5.95371e+07	6.28399e+07	3.90302e+07	5.08159e+07	3.25165e+07	3.78661e+07	4.7084e+07	0.905	1.357	1.5
231	glu-ser	C8 H14 N2 O6	234.085	0.835	4.06699e+07	2.76429e+07	3.88656e+07	3.11982e+07	4.11118e+07	3.32898e+07	3.32397e+07	2.80331e+07	3.49628e+07	2.8845e+07	3.34869e+07	4.17889e+07	2.3324e+07	3.10899e+07	2.67895e+07	3.56044e+07	3.86342e+07	4.20363e+07	3.55844e+07	3.68352e+07	4.61203e+07	5.8387e+07	4.05751e+07	5.82387e+07	4.81921e+07	6.19943e+07	5.16322e+07	5.26651e+07	3.54215e+07	6.15502e+07	4.02916e+07	5.50965e+07	5.7778e+07	3.21448e+07	6.64233e+07	4.06255e+07	5.31992e+07	5.02887e+07	7.51428e+07	3.65567e+07	5.70258e+07	6.44047e+07	0.99	0.924	0.933
232	4-(4-Bromophenyl)butanoic acid	C10 H11 Br O2	241.993	0.691	3.94414e+07	4.0971e+07	3.98815e+07	3.90186e+07	4.20274e+07	4.06649e+07	3.22917e+07	4.33562e+07	3.46193e+07	3.78214e+07	3.92454e+07	4.38253e+07	4.40666e+07	2.42468e+07	4.45235e+07	4.60513e+07	4.02533e+07	3.31492e+07	3.76764e+07	3.77958e+07	4.11532e+07	5.95683e+07	6.15434e+07	6.05935e+07	5.94393e+07	6.19208e+07	5.9915e+07	5.35777e+07	5.71048e+07	6.32369e+07	5.45646e+07	6.63849e+07	6.1155e+07	6.10129e+07	5.18008e+07	6.72045e+07	6.81725e+07	5.09557e+07	5.7359e+07	3.72915e+07	5.6111e+07	5.48509e+07	0.934	1.041	1.115
233	DL-Mevalonic acid	C6 H12 O4	148.074	0.815	3.9416e+07	2.86071e+07	3.41812e+07	3.77837e+07	3.65519e+07	3.00957e+07	3.83236e+07	4.04798e+07	3.74951e+07	3.84326e+07	3.04051e+07	4.58807e+07	3.45923e+07	2.58007e+07	3.659e+07	3.34655e+07	3.25438e+07	3.69874e+07	3.03271e+07	3.73448e+07	3.81808e+07	5.57019e+07	4.16812e+07	5.09905e+07	5.86334e+07	5.55481e+07	4.75133e+07	5.98522e+07	5.04873e+07	6.5245e+07	5.31375e+07	4.95868e+07	6.32446e+07	4.76017e+07	5.51219e+07	5.55709e+07	5.01552e+07	4.27606e+07	6.68504e+07	3.15532e+07	5.865e+07	5.41792e+07	0.964	0.981	1.017
234	4-(Isobutylamino)tetrahydro-3-thiopheneol 1,1-dioxide	C8 H17 N O3 S	207.093	2.11	1.163e+07	1.34395e+07	1.33366e+07	1.26965e+07	1.34063e+07	1.34651e+07	1.36421e+07	6.38972e+06	5.90625e+06	1.19546e+07	8.70584e+06	1.46028e+07	9.89257e+06	6.17239e+06	7.73782e+06	1.62572e+07	4.50105e+07	9.719e+06	5.08504e+06	1.42712e+07	22854870	1.82186e+07	2.0519e+07	2.04597e+07	1.91583e+07	1.94439e+07	1.9177e+07	2.33966e+07	8.66958e+06	1.10761e+07	1.7647e+07	1.50177e+07	2.05085e+07	1.37407e+07	1.31863e+07	1.16422e+07	2.39138e+07	5.59158e+07	1.64532e+07	4.90923e+06	2.06029e+07	29533623	1.093	0.729	0.667
235	4-tert-butyl 1-methyl D-alpha-aspartyl-D-aspartate	C13 H22 N2 O7	318.143	1.364	2.1161e+07	1.99612e+07	2.27452e+07	2.12905e+07	2.06809e+07	1.8845e+07	1.72176e+07	1.58107e+07	9.08283e+06	1.5974e+07	1.06097e+07	1.57042e+07	2.94171e+07	7.06917e+06	2.0199e+07	2.03708e+07	2.9143e+07	1.73101e+07	1.86971e+07	3.39445e+07	4.49527e+07	3.0162e+07	2.91965e+07	3.40085e+07	3.29612e+07	3.13051e+07	2.94869e+07	2.71002e+07	1.98582e+07	1.59037e+07	2.22062e+07	1.73837e+07	2.16805e+07	4.05106e+07	1.51025e+07	3.06526e+07	3.04819e+07	3.81108e+07	3.11124e+07	1.9329e+07	5.29259e+07	6.32758e+07	0.651	0.521	0.8
236	N-Methylisoleucine	C7 H15 N O2	145.111	3.042	1.85795e+07	1.99274e+07	2.14829e+07	1.95046e+07	2.56248e+07	2.50761e+07	1.52491e+07	2.2535e+07	1.15797e+07	1.86995e+07	1.28468e+07	1.72998e+07	2.48695e+07	8.24082e+06	2.20726e+07	1.70805e+07	4.48893e+07	3.61729e+07	2.21253e+07	36810959	3.66203e+07	3.26838e+07	3.1978e+07	3.39367e+07	2.86269e+07	3.55152e+07	3.24775e+07	2.90297e+07	3.35552e+07	2.35686e+07	2.9634e+07	2.35383e+07	2.47714e+07	3.48782e+07	1.76048e+07	3.28989e+07	2.46605e+07	5.28318e+07	5.75267e+07	1.98999e+07	4.91061e+07	4.33762e+07	1.172	0.591	0.504
237	Feruloyl putrescine (isomer of 1178)	C14 H20 N2 O3	264.148	4.539	2.06028e+07	2.31205e+07	2.16157e+07	2.20486e+07	2.15781e+07	22310945	2.20382e+07	2.52564e+07	1.57305e+07	2.11389e+07	1.29118e+07	2.98322e+07	1.97554e+07	9.71504e+06	1.62074e+07	2.49486e+07	4.47332e+07	1.49177e+07	1.13883e+07	1.91598e+07	3.12089e+07	3.1305e+07	3.48232e+07	3.28939e+07	3.3535e+07	3.17091e+07	3.26867e+07	3.6766e+07	3.34291e+07	2.88591e+07	3.06127e+07	2.19115e+07	4.16726e+07	2.73668e+07	2.07549e+07	2.44507e+07	3.68938e+07	5.64501e+07	2.57188e+07	1.12253e+07	2.83122e+07	4.13824e+07	1.119	1.081	0.967
238	H-Ala-Pro-Ala-OH	C11 H19 N3 O4	257.138	1.199	2.9007e+07	3.3022e+07	3.45553e+07	3.6231e+07	3.43955e+07	3.29107e+07	2.8685e+07	4.44969e+07	2.42038e+07	3.33674e+07	3.40124e+07	2.81212e+07	3.70296e+07	20138285	3.74276e+07	2.79065e+07	4.20769e+07	3.01689e+07	2.87119e+07	3.56181e+07	3.02043e+07	4.58834e+07	5.06313e+07	5.31438e+07	5.45384e+07	4.96894e+07	4.64874e+07	4.96293e+07	6.08492e+07	4.57057e+07	4.95536e+07	5.89734e+07	3.95588e+07	5.14752e+07	4.30207e+07	5.62655e+07	4.09821e+07	5.20272e+07	5.07971e+07	2.75498e+07	5.10706e+07	3.87377e+07	1.154	0.977	0.847
239	13-HPODE	C18 H32 O4	312.23	10.448	1.58097e+07	1.82678e+07	2.09651e+07	2.20613e+07	2.19479e+07	2.05662e+07	1.22317e+07	1.7536e+07	9.49969e+06	1.51936e+07	2.23878e+07	1.15011e+07	1.03213e+07	9.24338e+06	1.2078e+07	1.13154e+07	4.41933e+07	3.14489e+07	2.66694e+07	2.74844e+07	3.44568e+07	2.71257e+07	2.90061e+07	3.2913e+07	3.25667e+07	3.07091e+07	2.71694e+07	2.27698e+07	2.55971e+07	1.9e+07	2.37166e+07	4.04966e+07	1.64003e+07	1.44449e+07	1.97454e+07	1.80368e+07	1.64002e+07	5.26037e+07	5.06721e+07	2.43448e+07	3.72748e+07	4.15623e+07	1.446	0.571	0.395
240	FA 18:3+1O	C18 H30 O3	294.22	10.448	1.52032e+07	1.5895e+07	2.01487e+07	2.03935e+07	2.15789e+07	1.9366e+07	1.20212e+07	1.66629e+07	9.38746e+06	1.4761e+07	2.18034e+07	1.0826e+07	9.73397e+06	8.82166e+06	1.15321e+07	1.08514e+07	4.41267e+07	3.34111e+07	2.87029e+07	2.59572e+07	3.31092e+07	2.63883e+07	2.53617e+07	3.17216e+07	3.00252e+07	3.00631e+07	2.53587e+07	2.26112e+07	2.45475e+07	1.89278e+07	2.32028e+07	3.96734e+07	1.54667e+07	1.36356e+07	1.88446e+07	1.72059e+07	1.56998e+07	5.22567e+07	5.35175e+07	26027293	3.49441e+07	3.96135e+07	1.478	0.586	0.396
241	5-Methyl-1-pentofuranosyl-2,4(1H,3H)-pyrimidinedione	C10 H14 N2 O6	258.085	0.825	3.63343e+07	2.81626e+07	3.16671e+07	2.64464e+07	3.09473e+07	2.92976e+07	2.62985e+07	2.79265e+07	2.47565e+07	2.44183e+07	2.56357e+07	3.38484e+07	2.15649e+07	2.22309e+07	2.3931e+07	2.46336e+07	3.68799e+07	3.65179e+07	2.80484e+07	3.60641e+07	4.36847e+07	4.95105e+07	4.0335e+07	4.67517e+07	4.1486e+07	4.78922e+07	4.81964e+07	3.97263e+07	3.37959e+07	4.19323e+07	3.29689e+07	4.09609e+07	4.63352e+07	2.95719e+07	4.74982e+07	3.64765e+07	3.71853e+07	4.953e+07	6.77158e+07	3.00544e+07	5.8556e+07	6.43383e+07	1.068	0.678	0.635
242	Serylleucine	C9 H18 N2 O4	218.127	2.596	2.33806e+07	2.44206e+07	2.39394e+07	2.39836e+07	2.42208e+07	2.46292e+07	1.5527e+07	2.74881e+07	17771192	2.38126e+07	2.23867e+07	3.00372e+07	2.10705e+07	1.30265e+07	2.06673e+07	2.87849e+07	4.35966e+07	1.99662e+07	2.41303e+07	2.43538e+07	3.12885e+07	3.54825e+07	3.67625e+07	3.64192e+07	3.64888e+07	3.56095e+07	3.61196e+07	2.58751e+07	3.63474e+07	3.2575e+07	3.44592e+07	3.79667e+07	4.19509e+07	2.91859e+07	2.78296e+07	3.11821e+07	4.25755e+07	5.50469e+07	3.44454e+07	2.38028e+07	3.60174e+07	4.15263e+07	1.105	0.957	0.866
243	9-Oxononanoic acid	C9 H16 O3	172.11	9.921	2.62366e+07	2.51324e+07	2.44316e+07	2.62374e+07	2.50758e+07	2.71476e+07	1.61137e+07	2.69902e+07	1.78013e+07	2.82858e+07	2.74511e+07	2.86129e+07	1.89969e+07	1.26014e+07	1.83906e+07	2.80316e+07	4.33745e+07	2.48752e+07	2.61853e+07	2.84918e+07	3.70348e+07	3.98875e+07	3.78673e+07	3.71885e+07	3.9896e+07	3.68321e+07	3.97273e+07	2.68966e+07	3.57421e+07	3.26738e+07	4.09811e+07	4.66041e+07	3.99768e+07	2.6319e+07	2.69221e+07	2.77426e+07	4.14465e+07	5.47044e+07	4.28569e+07	2.579e+07	4.20637e+07	4.90572e+07	1.288	0.834	0.647
244	3-(4-Chlorophenoxy)-4-(4-hydroxyphenyl)-7-methoxy-2H-chromen-2-one	C22 H15 Cl O5	394.06	0.897	2.7609e+07	3.51684e+07	3.48141e+07	3.97369e+07	4.04055e+07	3.68232e+07	3.5283e+07	4.15826e+07	3.21723e+07	3.80828e+07	3.61816e+07	3.73333e+07	3.30762e+07	2.47666e+07	4.11101e+07	4.04449e+07	3.13353e+07	3.07028e+07	3.53717e+07	3.76031e+07	4.33216e+07	4.7894e+07	5.60988e+07	5.48013e+07	5.85132e+07	5.6306e+07	4.82435e+07	6.6331e+07	6.123e+07	6.48411e+07	5.984e+07	6.58145e+07	5.33307e+07	4.63314e+07	5.29054e+07	6.13395e+07	5.85212e+07	3.71198e+07	4.91967e+07	3.20872e+07	5.06444e+07	5.18575e+07	1.216	1.318	1.084
245	2-[(5Z)-5-(2-Methoxybenzylidene)-4-oxo-2-thioxo-1,3-thiazolidin-3-yl]-N-(5-methyl-1,3,4-thiadiazol-2-yl)acetamide	C16 H14 N4 O3 S3	406.024	0.91	2.68594e+07	2.3547e+07	2.66662e+07	2.86572e+07	2.86056e+07	2.90394e+07	2.07322e+07	4.29987e+07	2.17331e+07	3.00489e+07	2.73161e+07	2.64065e+07	3.70974e+07	1.54022e+07	3.47103e+07	2.7732e+07	3.34594e+07	2.01761e+07	2.35276e+07	2.51394e+07	1.73368e+07	4.3087e+07	3.63339e+07	4.1168e+07	4.29787e+07	4.10712e+07	4.0475e+07	3.63295e+07	5.94767e+07	4.1459e+07	4.50236e+07	4.77252e+07	3.72421e+07	5.16373e+07	3.29047e+07	5.21177e+07	4.06261e+07	4.10674e+07	3.36807e+07	2.23551e+07	3.56516e+07	2.19657e+07	1.108	1.337	1.206
246	tert-butyl [(2S)-6-{[(4S)-1-{[(2S)-1-(benzylamino)-4-methyl-1-oxopentan-2-yl]amino}-3-hydroxy-6-methyl-1-oxoheptan-4-yl]amino}-3,4-dihydroxy-6-oxo-1-phenylhexan-2-yl]carbamate (non-preferred name)	C38 H58 N4 O8	698.429	9.9	1.58713e+07	1.90997e+07	1.94625e+07	2.06835e+07	2.2126e+07	2.32466e+07	1.08194e+07	1.61218e+07	1.15572e+07	2.05838e+07	1.94754e+07	2.27806e+07	1.41096e+07	9.34711e+06	1.34646e+07	2.64856e+07	4.20846e+07	2.09227e+07	2.30601e+07	2.19023e+07	3.36157e+07	2.87007e+07	3.09972e+07	3.09461e+07	3.0177e+07	3.03729e+07	2.95304e+07	2.11106e+07	2.45338e+07	2.39739e+07	3.31573e+07	3.61776e+07	3.27587e+07	1.98293e+07	1.99675e+07	2.00274e+07	3.80853e+07	4.8972e+07	3.28428e+07	2.04382e+07	2.87457e+07	3.91129e+07	1.225	0.747	0.61
247	5-(2-Furyl)-1-methyl-1H-tetrazole	C6 H6 N4 O	150.054	1.302	3.54192e+07	3.3826e+07	3.34448e+07	3.75161e+07	3.36504e+07	3.02665e+07	2.32439e+07	3.85247e+07	2.34846e+07	3.55838e+07	2.58874e+07	3.80796e+07	3.79928e+07	1.55805e+07	2.94352e+07	4.19177e+07	4.20419e+07	2.31119e+07	2.71806e+07	3.10887e+07	3.62525e+07	5.0363e+07	49421777	4.99738e+07	5.81199e+07	5.09949e+07	4.74808e+07	3.65052e+07	4.82912e+07	4.10481e+07	4.93906e+07	4.23598e+07	5.25482e+07	5.2309e+07	3.32863e+07	4.46788e+07	6.27518e+07	5.50539e+07	4.16067e+07	2.81511e+07	4.85744e+07	5.11485e+07	0.81	0.872	1.077
248	5-(6-Amino-9H-purin-9-yl)-N-ethyl-3,4-dihydroxytetrahydro-2-furancarboxamide	C12 H16 N6 O4	308.122	0.823	2.84574e+07	2.70935e+07	2.71509e+07	26741572	2.74314e+07	2.85191e+07	1.431e+07	3.92137e+07	1.39602e+07	3.49227e+07	1.98867e+07	2.50454e+07	3.42167e+07	1.33185e+07	2.13247e+07	1.96947e+07	3.11498e+07	1.79179e+07	2.24106e+07	2.83375e+07	4.19355e+07	4.24219e+07	4.04601e+07	4.11081e+07	4.08785e+07	4.06484e+07	4.25449e+07	2.34633e+07	5.11023e+07	2.52608e+07	4.99694e+07	33402931	3.48684e+07	4.73208e+07	2.84544e+07	3.22257e+07	2.92231e+07	3.97033e+07	3.12523e+07	2.23844e+07	4.25011e+07	5.65298e+07	1.037	0.841	0.812
249	5,6-Dihydrothymidine	C10 H16 N2 O5	244.106	1.148	2.53039e+07	3.08385e+07	2.79963e+07	2.8636e+07	2.85255e+07	2.71836e+07	2.19992e+07	3.13608e+07	2.07951e+07	2.76705e+07	3.03859e+07	2.77875e+07	3.49832e+07	1.66906e+07	2.77771e+07	2.52128e+07	4.17434e+07	2.41823e+07	2.263e+07	2.54606e+07	2.55636e+07	3.82186e+07	4.6319e+07	4.25321e+07	4.36268e+07	4.20363e+07	4.0076e+07	3.65014e+07	4.13052e+07	3.79837e+07	3.99177e+07	5.13948e+07	3.87723e+07	4.84334e+07	3.56566e+07	4.19273e+07	3.73256e+07	5.28557e+07	4.18569e+07	2.24077e+07	3.78159e+07	3.40905e+07	1.03	1.056	1.025
250	D-Glucosamine 6-phosphate	C6 H14 N O8 P	259.046	0.817	3.20783e+07	2.93893e+07	2.89426e+07	2.56909e+07	2.88848e+07	2.8602e+07	2.45102e+07	3.21706e+07	1.94796e+07	4.16357e+07	2.31222e+07	1.93715e+07	3.2412e+07	1.86773e+07	2.88345e+07	3.46092e+07	3.09716e+07	2.19692e+07	2.35181e+07	3.10018e+07	4.16698e+07	4.49585e+07	4.26544e+07	4.30746e+07	3.99641e+07	4.40715e+07	4.55464e+07	3.79903e+07	3.98497e+07	3.3689e+07	5.72563e+07	3.75343e+07	2.66613e+07	4.45674e+07	3.99047e+07	4.38288e+07	5.19537e+07	4.08889e+07	3.99269e+07	2.46235e+07	4.90337e+07	5.95958e+07	0.867	0.929	1.072
251	2-[(5E,8E)-5,8-Tetradecadien-1-yl]cyclobutanone	C18 H30 O	262.23	17.405	1.8817e+07	1.88351e+07	2.29563e+07	2.08258e+07	2.1562e+07	2.10858e+07	2.01521e+07	1.74376e+07	2.3325e+07	1.45952e+07	2.36114e+07	4.16643e+07	1.40677e+07	1.44858e+07	1.37755e+07	2.37115e+07	3.74346e+07	1.27695e+07	1.72572e+07	1.92875e+07	3.3659e+07	2.96621e+07	2.88367e+07	3.52751e+07	3.1375e+07	3.11912e+07	2.98657e+07	3.47578e+07	2.37797e+07	4.39387e+07	2.16295e+07	4.08662e+07	5.85774e+07	1.95504e+07	3.0946e+07	2.07151e+07	3.48412e+07	4.63602e+07	2.15398e+07	1.65927e+07	2.77182e+07	4.32765e+07	1.123	1.254	1.116
252	TM0860000	C7 H16 N2	128.132	0.699	1.96235e+07	2.38679e+07	2.17223e+07	2.11004e+07	2.28579e+07	2.38744e+07	1.16857e+07	3.66886e+07	6.5278e+06	2.54225e+07	1.27398e+07	1.6328e+07	3.65063e+07	6.58051e+06	3.18705e+07	2.53043e+07	4.16575e+07	1.38561e+07	1.47942e+07	2.46719e+07	2.53445e+07	3.1207e+07	3.66844e+07	3.34565e+07	3.17174e+07	3.29418e+07	3.35406e+07	2.03164e+07	5.03902e+07	1.23746e+07	3.78824e+07	2.21533e+07	2.29919e+07	5.07741e+07	1.40582e+07	4.78901e+07	3.71262e+07	5.13583e+07	2.32506e+07	1.41397e+07	3.52189e+07	3.23448e+07	0.597	0.685	1.148
253	N-{[(2-Methyl-2-propanyl)oxy]carbonyl}leucylleucinamide	C17 H33 N3 O4	343.247	6.259	2.45479e+07	2.75707e+07	2.34528e+07	2.9386e+07	2.21505e+07	2.32475e+07	2.01153e+07	2.61922e+07	1.79471e+07	3.86197e+07	2.13792e+07	3.52317e+07	2.62608e+07	1.25053e+07	1.42537e+07	3.21489e+07	4.14973e+07	1.87643e+07	2.15691e+07	1.71495e+07	2.6284e+07	3.53753e+07	4.05318e+07	3.51741e+07	4.53523e+07	3.33547e+07	3.59502e+07	3.19793e+07	3.31955e+07	3.16785e+07	5.40674e+07	3.52424e+07	4.8739e+07	3.62012e+07	2.6716e+07	2.1608e+07	4.80062e+07	5.39255e+07	3.34779e+07	2.21102e+07	2.6485e+07	3.66054e+07	0.917	0.992	1.081
254	[4-(1,3-Benzodioxol-5-ylmethyl)-1-piperazinyl](5-bromo-2-furyl)methanone	C17 H17 Br N2 O4	392.036	0.856	2.292e+07	2.48458e+07	2.41273e+07	2.63004e+07	2.26799e+07	2.28243e+07	1.5266e+07	3.41866e+07	1.32059e+07	3.9834e+07	2.15423e+07	2.13503e+07	4.14365e+07	1.44951e+07	2.71252e+07	3.42016e+07	1.98235e+07	1.33897e+07	1.38074e+07	2.46494e+07	2.9476e+07	3.38648e+07	3.69482e+07	3.64365e+07	4.03076e+07	3.37547e+07	3.43888e+07	2.48283e+07	4.42253e+07	2.37394e+07	5.66682e+07	3.60034e+07	2.96724e+07	5.7254e+07	3.09666e+07	4.10249e+07	5.08342e+07	2.54007e+07	2.34994e+07	1.38898e+07	3.72684e+07	4.00927e+07	0.878	1.417	1.615
255	1-{1-[4-Methoxy-6-(1-pyrrolidinyl)-1,3,5-triazin-2-yl]-5-methyl-1H-1,2,3-triazol-4-yl}ethanone	C13 H17 N7 O2	303.143	0.834	2.72269e+07	3.07836e+07	2.97532e+07	3.28004e+07	2.77633e+07	2.98694e+07	3.00704e+07	3.27332e+07	2.48256e+07	2.33246e+07	3.1301e+07	2.99112e+07	3.16765e+07	2.61437e+07	3.05204e+07	2.57267e+07	4.04479e+07	2.97448e+07	3.18189e+07	2.24852e+07	4.13963e+07	4.1698e+07	4.6528e+07	4.53714e+07	4.97858e+07	4.06612e+07	4.34457e+07	5.05262e+07	4.36042e+07	4.58046e+07	3.39457e+07	5.33434e+07	4.18404e+07	4.39106e+07	5.58515e+07	4.60109e+07	3.7992e+07	5.08375e+07	5.10428e+07	3.11976e+07	3.30292e+07	5.45309e+07	1.043	0.901	0.864
256	3-(1-{[5-(2-Methyl-2-propanyl)-1,3,4-oxadiazol-2-yl]methyl}-3-piperidinyl)-1H-pyrazole-5-carboxamide	C16 H24 N6 O2	332.196	12.535	1.30944e+07	1.68641e+07	1.7481e+07	1.90998e+07	1.83705e+07	1.88024e+07	6.3882e+06	1.25772e+07	1.27663e+07	1.43634e+07	1.30983e+07	3.53222e+07	1.68517e+07	8.42801e+06	1.56756e+07	1.6876e+07	2.27366e+07	1.65699e+07	1.38311e+07	4.13414e+07	2.23027e+07	2.3065e+07	2.70724e+07	2.76192e+07	2.80288e+07	2.54573e+07	2.43519e+07	1.21751e+07	1.87457e+07	2.60042e+07	2.2777e+07	2.4011e+07	5.05811e+07	2.36336e+07	1.80036e+07	2.3362e+07	2.43623e+07	2.67561e+07	2.63487e+07	1.24389e+07	5.51464e+07	2.64164e+07	0.964	0.862	0.895
257	4-Pyridoxic acid	C8 H9 N O4	183.054	1.51	2.02554e+07	1.85532e+07	1.97714e+07	1.99412e+07	2.04402e+07	1.99871e+07	1.4924e+07	1.90251e+07	1.19715e+07	1.88447e+07	1.59187e+07	1.81042e+07	1.81586e+07	8.96733e+06	1.59689e+07	2.00592e+07	4.05846e+07	2.19317e+07	1.58295e+07	2.90504e+07	4.12953e+07	3.0537e+07	2.7848e+07	3.00261e+07	3.03909e+07	3.01372e+07	2.94948e+07	2.47218e+07	2.50222e+07	2.184e+07	2.71575e+07	2.69022e+07	2.52557e+07	2.51381e+07	1.91579e+07	2.41074e+07	2.97036e+07	5.14195e+07	3.79872e+07	1.56858e+07	4.31833e+07	5.51189e+07	0.995	0.579	0.582
258	N6-Methyladenosine	C11 H15 N5 O4	281.113	0.856	3.01061e+07	2.64651e+07	2.52254e+07	3.30573e+07	2.86743e+07	2.58207e+07	2.67465e+07	2.5463e+07	1.80609e+07	2.82059e+07	2.52999e+07	3.01044e+07	2.43936e+07	1.77681e+07	2.49116e+07	2.67387e+07	4.10858e+07	2.63336e+07	1.9426e+07	2.98025e+07	2.77386e+07	4.41281e+07	3.92176e+07	3.80156e+07	5.07693e+07	4.28254e+07	3.92066e+07	4.31861e+07	3.27268e+07	3.22811e+07	3.99257e+07	4.21036e+07	4.17812e+07	3.36825e+07	3.79598e+07	3.7704e+07	3.97979e+07	5.28664e+07	4.64438e+07	1.9652e+07	4.53457e+07	3.79963e+07	1.052	0.88	0.837
259	Nipecotic acid	C6 H11 N O2	129.079	1.137	2.48658e+07	2.64496e+07	2.70099e+07	2.74472e+07	22726797	1.99186e+07	2.22741e+07	2.93205e+07	2.05303e+07	2.42664e+07	2.02145e+07	3.17324e+07	3.40081e+07	1.03603e+07	2.71228e+07	1.56901e+07	4.08946e+07	1.8026e+07	2.57209e+07	2.21374e+07	3.462e+07	3.35865e+07	3.77112e+07	3.97625e+07	4.31857e+07	3.53573e+07	3.31958e+07	3.33748e+07	3.52197e+07	3.45401e+07	3.25669e+07	3.21287e+07	4.33529e+07	4.65857e+07	2.21335e+07	4.13787e+07	2.37306e+07	5.52796e+07	3.36853e+07	2.78095e+07	3.63158e+07	5.15844e+07	0.807	0.919	1.139
260	Coumarin	C9 H6 O2	146.037	4.56	2.01942e+07	2.36607e+07	2.07485e+07	2.25317e+07	2.37963e+07	2.31458e+07	3.22446e+07	4.08142e+07	1.72373e+07	2.39746e+07	1.99413e+07	2.77284e+07	2.65833e+07	2.60667e+07	2.05227e+07	2.84664e+07	1.27315e+07	1.85108e+07	2.67346e+07	7.48642e+06	4.77083e+06	3.20266e+07	3.63227e+07	3.19343e+07	3.38918e+07	3.43335e+07	3.25994e+07	5.59208e+07	5.59329e+07	3.26129e+07	3.56645e+07	3.46264e+07	3.90267e+07	3.69643e+07	5.56872e+07	3.08452e+07	4.17844e+07	1.57179e+07	3.11109e+07	2.55989e+07	1.0709e+07	6.10259e+06	0.914	2.269	2.483
261	N-(1,3-Benzothiazol-2-yl)-2-[(1-methyl-1H-tetrazol-5-yl)sulfanyl]acetamide	C11 H10 N6 O S2	306.036	0.816	3.21386e+07	2.8686e+07	2.46407e+07	2.82585e+07	2.52495e+07	2.6228e+07	2.61082e+07	2.57093e+07	2.07312e+07	3.38214e+07	2.84401e+07	2.14974e+07	3.05503e+07	2.35939e+07	3.13357e+07	2.91612e+07	2.55031e+07	2.34511e+07	2.19653e+07	2.66693e+07	4.07583e+07	4.38041e+07	4.10885e+07	3.63803e+07	4.43261e+07	3.90718e+07	4.31428e+07	3.94476e+07	3.11186e+07	3.51201e+07	4.56711e+07	4.54471e+07	2.94289e+07	4.18939e+07	5.04101e+07	4.77617e+07	4.4018e+07	3.42483e+07	4.34823e+07	2.35343e+07	4.32983e+07	6.00231e+07	0.896	0.911	1.017
262	L-Valyl-L-leucyl-L-proline	C16 H29 N3 O4	327.216	5.265	1.96878e+07	2.16397e+07	2.16428e+07	2.13948e+07	2.20949e+07	2.17125e+07	1.47263e+07	2.61713e+07	1.30804e+07	2.30345e+07	2.0609e+07	2.22909e+07	2.08775e+07	1.18785e+07	1.65505e+07	2.17817e+07	4.05775e+07	1.83156e+07	1.86953e+07	2.06068e+07	2.51152e+07	3.05237e+07	3.2888e+07	3.31124e+07	3.23692e+07	3.21863e+07	3.12163e+07	2.50207e+07	3.52127e+07	2.43487e+07	3.37836e+07	3.53552e+07	3.12494e+07	2.89727e+07	2.53766e+07	2.49238e+07	3.20969e+07	5.06738e+07	3.11959e+07	1.81746e+07	2.99819e+07	3.27352e+07	1.166	1.083	0.929
263	2-(2-Chloro-4-{[(4aS,8aS)-4a-hydroxyoctahydro-2(1H)-isoquinolinyl]methyl}phenoxy)acetamide	C18 H25 Cl N2 O3	352.155	13.13	2.99306e+07	3.31349e+07	3.40398e+07	3.29193e+07	3.15935e+07	3.16006e+07	2.26636e+07	3.14706e+07	2.43044e+07	3.09355e+07	2.99357e+07	3.54806e+07	2.73394e+07	2.41118e+07	2.41721e+07	3.1925e+07	4.04745e+07	3.39164e+07	3.52055e+07	3.79357e+07	35813898	4.49354e+07	4.96341e+07	5.16303e+07	5.02325e+07	46680901	4.6856e+07	3.73991e+07	4.12472e+07	4.42011e+07	4.44587e+07	5.04691e+07	4.94537e+07	3.78306e+07	5.15112e+07	3.65057e+07	4.73131e+07	5.14118e+07	5.89224e+07	3.50063e+07	5.6611e+07	4.80101e+07	0.934	0.86	0.92
264	Peiminoside	C33 H55 N O8	593.394	6.597	2.56677e+07	2.45425e+07	2.70889e+07	2.44438e+07	2.82e+07	2.64129e+07	2.3174e+07	2.8338e+07	2.57398e+07	3.53313e+07	2.21274e+07	2.49284e+07	2.43825e+07	1.74552e+07	2.98242e+07	3.21862e+07	4.02486e+07	2.01459e+07	2.03445e+07	2.23394e+07	2.63119e+07	3.92052e+07	3.7054e+07	4.12826e+07	3.71248e+07	4.13412e+07	3.84958e+07	3.88452e+07	3.76691e+07	4.74028e+07	5.13374e+07	3.76588e+07	3.48563e+07	3.37933e+07	3.72911e+07	4.49719e+07	4.75514e+07	5.06457e+07	3.46169e+07	1.99772e+07	3.287e+07	3.47244e+07	1.042	1.122	1.077
265	(1R,2R,6R,7R,8R,9R,12S,13S)-6-Isopropyl-12-methoxy-9,13-dimethyl-3-methylene-15-oxatricyclo[6.6.1.0~2,7~]pentadecane-9,13-diol	C21 H36 O4	352.262	16.948	2.24413e+07	2.9454e+07	2.60735e+07	2.62889e+07	2.18932e+07	2.83884e+07	1.82457e+07	8.09315e+06	1.8146e+07	1.92556e+07	7.0289e+06	4.00877e+07	1.45352e+07	2.98986e+07	1.28538e+07	2.02289e+07	1.38701e+07	1.20165e+07	1.57836e+07	1.57206e+07	1.79517e+07	3.47668e+07	4.47472e+07	3.98819e+07	3.97827e+07	3.19033e+07	4.0836e+07	30978937	1.08822e+07	3.37588e+07	2.8227e+07	1.20529e+07	5.619e+07	2.01698e+07	6.38739e+07	1.93584e+07	2.98135e+07	1.73279e+07	2.04756e+07	1.5351e+07	2.28837e+07	2.34101e+07	0.947	1.379	1.456
266	N(5)-Acetyl-L-ornithine	C7 H14 N2 O3	174.101	1.136	2.21392e+07	2.45749e+07	2.61755e+07	2.32381e+07	2.47117e+07	2.6004e+07	1.96338e+07	2.5535e+07	2.00628e+07	3.09069e+07	2.8097e+07	2.92748e+07	2.80972e+07	1.6976e+07	2.5317e+07	3.35217e+07	4.00203e+07	1.86769e+07	2.33525e+07	2.24554e+07	2.34389e+07	3.46945e+07	3.7527e+07	4.01605e+07	3.50612e+07	3.58336e+07	3.70166e+07	3.36842e+07	3.46567e+07	3.76349e+07	4.5635e+07	4.8478e+07	4.11172e+07	3.90286e+07	3.62665e+07	3.80903e+07	4.93058e+07	4.97043e+07	3.16087e+07	2.25373e+07	3.24054e+07	3.02747e+07	0.964	1.191	1.235
267	patagonicol	C22 H38 O4	366.277	18.815	1.97789e+07	2.39289e+07	2.46597e+07	2.29623e+07	2.49695e+07	2.27238e+07	1.35687e+07	1.91788e+07	2.60924e+07	1.4059e+07	3.99378e+07	3.86782e+07	1.835e+07	2.1119e+07	2.35255e+07	3.20804e+07	2.82059e+07	7.05688e+06	1.31447e+07	1.88406e+07	1.44532e+07	3.10048e+07	3.65421e+07	3.78345e+07	3.46453e+07	3.62102e+07	3.23607e+07	2.32845e+07	2.60351e+07	4.8953e+07	2.0761e+07	6.89131e+07	5.43233e+07	2.54884e+07	4.51159e+07	35393936	47185135	3.50354e+07	1.19451e+07	1.26888e+07	2.71969e+07	1.8675e+07	0.577	1.394	2.416
268	Glutamylphenylalanine (isomer of 1503)	C14 H18 N2 O5	294.122	4.727	1.94499e+07	2.06059e+07	2.04135e+07	2.06557e+07	2.08283e+07	2.11744e+07	1.37627e+07	2.35098e+07	1.48622e+07	2.17621e+07	19409766	26338338	1.89852e+07	1.25356e+07	1.77007e+07	2.76493e+07	3.95694e+07	1.69414e+07	2.03319e+07	1.89828e+07	2.59678e+07	3.00399e+07	3.12647e+07	3.1201e+07	3.1281e+07	3.03888e+07	3.05439e+07	2.33029e+07	3.15343e+07	2.75901e+07	3.1842e+07	3.32309e+07	3.68996e+07	2.63384e+07	2.67805e+07	2.66647e+07	4.07697e+07	4.95073e+07	2.89177e+07	1.98143e+07	2.7695e+07	3.39492e+07	1.178	1.09	0.926
269	Threonylleucine (isomer of 809, 926)	C10 H20 N2 O4	232.143	2.981	2.30537e+07	2.44444e+07	2.39304e+07	2.34108e+07	2.41771e+07	2.30886e+07	1.47228e+07	2.66623e+07	1.8663e+07	2.39008e+07	2.27209e+07	3.24703e+07	2.17087e+07	1.32781e+07	2.03512e+07	3.12745e+07	3.95505e+07	1.85474e+07	2.46668e+07	2.28479e+07	2.77384e+07	3.41987e+07	3.64192e+07	3.61802e+07	3.58382e+07	3.59135e+07	3.46357e+07	2.40324e+07	3.46051e+07	3.36481e+07	3.40893e+07	3.80578e+07	4.51614e+07	3.00074e+07	2.83671e+07	3.07686e+07	4.64488e+07	5.05598e+07	3.24626e+07	2.47364e+07	3.44225e+07	3.75806e+07	1.108	0.99	0.894
270	Ethyl 7-chloro-8-methyl-4-{[3-(4-morpholinyl)propyl]amino}-3-quinolinecarboxylate	C20 H26 Cl N3 O3	391.166	13.539	2.89494e+07	2.35039e+07	3.03006e+07	3.2074e+07	3.18755e+07	3.09599e+07	2.07014e+07	2.87802e+07	2.64716e+07	2.6626e+07	2.84783e+07	3.60484e+07	2.57854e+07	1.75728e+07	2.51398e+07	2.78933e+07	3.71602e+07	2.96493e+07	2.86652e+07	3.92427e+07	3.63818e+07	4.70058e+07	3.64588e+07	4.6924e+07	4.79604e+07	4.55446e+07	4.27159e+07	3.66742e+07	4.01999e+07	5.09353e+07	4.01943e+07	5.00733e+07	5.09445e+07	3.59278e+07	3.75413e+07	3.77092e+07	4.07808e+07	4.53472e+07	4.91656e+07	2.70315e+07	5.51847e+07	4.56688e+07	1.066	0.88	0.826
271	2-Methoxy-5-[(E)-(2-naphthoylhydrazono)methyl]phenyl 4-acetamidobenzenesulfonate	C27 H23 N3 O6 S	517.129	0.822	2.24946e+07	2.15869e+07	2.54156e+07	2.37632e+07	2.27444e+07	2.16081e+07	2.80153e+07	1.31688e+07	3.64074e+07	1.65433e+07	2.81965e+07	2.98838e+07	1.33042e+07	3.92203e+07	2.02525e+07	2.79796e+07	2.48612e+07	1.98948e+07	2.50791e+07	1.47608e+07	1.81487e+07	3.30446e+07	3.20173e+07	3.83214e+07	3.64771e+07	3.39407e+07	3.27484e+07	4.53246e+07	1.69552e+07	6.51727e+07	2.3448e+07	4.69759e+07	4.14883e+07	1.8373e+07	8.37887e+07	3.06468e+07	4.16306e+07	3.19576e+07	3.50465e+07	2.53366e+07	2.24248e+07	2.48177e+07	1.092	1.789	1.637
272	12-Phenyldodecanoic acid	C18 H28 O2	276.209	13.131	1.39153e+07	1.38319e+07	1.38503e+07	1.46e+07	1.36006e+07	13613743	1.10512e+07	4.96808e+06	1.13856e+07	1.30831e+07	3.76612e+06	1.58617e+07	7.72648e+06	6.96518e+06	1.49453e+07	1.41016e+07	1.71465e+07	1.80408e+07	1.5129e+07	3.9202e+07	6.0885e+06	2.06021e+07	2.05901e+07	2.09295e+07	2.23617e+07	2.02199e+07	2.04603e+07	1.80071e+07	6.43787e+06	2.04986e+07	1.86375e+07	6.30175e+06	2.20538e+07	1.06783e+07	1.48804e+07	2.25994e+07	20950902	2.19417e+07	3.16135e+07	1.51923e+07	5.91517e+07	8.26281e+06	0.859	0.821	0.955
273	6-(2-Isobutyl-5,7-dihydro-6H-pyrrolo[3,4-d]pyrimidin-6-yl)-2,4-pyrimidinediamine	C14 H19 N7	285.169	2.229	2.22025e+07	2.38575e+07	2.42977e+07	2.35085e+07	2.23818e+07	2.1912e+07	1.71475e+07	3.91458e+07	2.20164e+07	2.55863e+07	3.05835e+07	2.54262e+07	3.23371e+07	1.08844e+07	2.82225e+07	2.52131e+07	2.98733e+07	1.52991e+07	1.49066e+07	2.03186e+07	1.50955e+07	3.24177e+07	3.52857e+07	3.6574e+07	3.61476e+07	3.34946e+07	3.34171e+07	2.75888e+07	5.01501e+07	3.92361e+07	3.61237e+07	5.07815e+07	3.52599e+07	4.46322e+07	2.32532e+07	4.27317e+07	3.7557e+07	3.85313e+07	2.7058e+07	1.51281e+07	3.10265e+07	2.07601e+07	1.045	1.45	1.388
274	1-{[5-(3,5-Dimethyl-1-propyl-1H-pyrazol-4-yl)-1H-imidazol-1-yl]methyl}-N,N,4-trimethylcyclohexanamine	C21 H35 N5	357.288	11.999	1.73371e+07	1.39162e+07	1.48416e+07	1.92795e+07	2.00552e+07	2.20864e+07	8.33631e+06	2.57282e+07	2.49727e+07	2.51046e+07	8.97681e+06	3.8651e+07	1.77546e+07	1.242e+07	2.22624e+07	3.25912e+07	3.84926e+07	1.97661e+07	1.46064e+07	3.82239e+07	2.53713e+07	3.18699e+07	2.27425e+07	2.36958e+07	2.80243e+07	2.73632e+07	2.77083e+07	1.65063e+07	3.96667e+07	5.23995e+07	4.08426e+07	1.68164e+07	5.57328e+07	2.49867e+07	2.65335e+07	3.30725e+07	4.67485e+07	4.44695e+07	3.07697e+07	1.28244e+07	4.96446e+07	2.91829e+07	1.199	1.289	1.075
275	N-(4-{(4S,6R)-4-({[(2S)-2-Hydroxy-2-(3-hydroxyphenyl)ethyl](methyl)amino}methyl)-6-[4-(hydroxymethyl)phenyl]-1,3-dioxan-2-yl}benzyl)hexadecanamide	C44 H64 N2 O6	716.474	17.098	2.72821e+07	3.5139e+07	3.70039e+07	3.38446e+07	3.85878e+07	2.64306e+07	1.63421e+07	2.32301e+07	1.904e+07	1.88861e+07	1.94734e+07	3.16867e+07	2.31731e+07	2.83163e+07	2.63786e+07	2.40922e+07	2.53156e+07	3.31118e+07	2.52422e+07	2.31874e+07	3.02797e+07	4.05918e+07	5.24108e+07	5.59781e+07	5.17809e+07	5.72737e+07	3.9603e+07	2.67463e+07	3.02206e+07	3.43967e+07	2.69827e+07	3.26638e+07	4.40863e+07	3.20353e+07	6.04893e+07	39870570	3.57662e+07	3.23336e+07	5.7898e+07	2.52874e+07	3.48965e+07	4.09775e+07	0.758	0.866	1.143
276	4-(6-Methyl-1,3-benzothiazol-2-yl)-N-{[1-(2-thienylsulfonyl)-4-piperidinyl]methyl}aniline	C24 H25 N3 O2 S3	483.11	0.833	3.48459e+07	2.84711e+07	2.66694e+07	2.88744e+07	2.76659e+07	2.56602e+07	3.04366e+07	3.57316e+07	2.14571e+07	3.82845e+07	2.80062e+07	1.52031e+07	2.27502e+07	3.12584e+07	2.84611e+07	1.77031e+07	3.33121e+07	3.29504e+07	2.60084e+07	2.69971e+07	3.55126e+07	4.62353e+07	4.02579e+07	3.90664e+07	4.5672e+07	4.34237e+07	4.36403e+07	4.48683e+07	42293046	3.56277e+07	5.07898e+07	4.40725e+07	2.07021e+07	3.11139e+07	6.67864e+07	4.34991e+07	2.68701e+07	4.55129e+07	6.23499e+07	2.85281e+07	4.50162e+07	5.38899e+07	1.416	0.968	0.684
277	Bicyclo[3.2.1]octan-2-ol	C8 H14 O	126.105	12.194	2.09696e+07	2.00927e+07	2.25483e+07	2.33894e+07	2.15263e+07	2.15097e+07	1.05263e+07	2.03691e+07	1.97817e+07	2.34109e+07	1.47945e+07	3.79357e+07	1.80604e+07	1.14643e+07	1.75443e+07	2.16658e+07	2.44024e+07	1.88953e+07	1.62834e+07	3.47798e+07	2.6174e+07	3.20463e+07	30341838	3.43663e+07	3.55198e+07	3.15534e+07	3.13443e+07	1.7653e+07	2.70875e+07	3.64435e+07	3.40272e+07	2.51853e+07	5.30469e+07	2.50315e+07	2.44917e+07	2.64536e+07	3.20063e+07	3.07018e+07	3.24632e+07	1.5987e+07	5.11667e+07	3.45368e+07	1.024	0.834	0.815
278	Ala-Tyr	C12 H16 N2 O4	252.111	1.767	2.85692e+07	2.78471e+07	2.73451e+07	2.75891e+07	2.85784e+07	2.82826e+07	2.11537e+07	3.34343e+07	2.52805e+07	3.07217e+07	3.01698e+07	3.74443e+07	3.00388e+07	1.72005e+07	2.77388e+07	3.71172e+07	3.78878e+07	1.99353e+07	2.83318e+07	2.03148e+07	2.72763e+07	4.25971e+07	4.15884e+07	4.14033e+07	4.21727e+07	4.23466e+07	4.21923e+07	3.46907e+07	4.35775e+07	4.57507e+07	4.39632e+07	5.06794e+07	5.21311e+07	4.15429e+07	3.67475e+07	4.19179e+07	5.50732e+07	4.829e+07	3.47701e+07	2.82981e+07	3.04682e+07	3.67688e+07	1.049	1.264	1.206
279	α-Aspartylphenylalanine	C13 H16 N2 O5	280.106	4.669	2.09512e+07	2.28519e+07	2.34706e+07	2.10254e+07	2.22853e+07	2.25967e+07	1.51099e+07	2.57779e+07	1.47721e+07	2.15693e+07	1.95156e+07	2.49841e+07	2.07865e+07	1.2609e+07	1.99098e+07	2.63143e+07	3.75399e+07	1.82261e+07	1.99902e+07	2.36649e+07	2.54018e+07	3.15965e+07	3.4302e+07	3.56441e+07	3.20432e+07	3.28581e+07	33346698	2.50365e+07	3.39111e+07	2.69538e+07	3.10877e+07	3.29835e+07	3.4853e+07	2.87757e+07	2.69375e+07	3.00564e+07	3.89659e+07	4.75627e+07	3.15694e+07	1.98091e+07	3.51786e+07	3.39058e+07	1.034	0.917	0.886
280	(3aS,6aS)-5-Ethyl-3-(2-pyrazinylcarbonyl)-3a,6a-dihydropyrrolo[3,4-c]pyrazole-4,6(1H,5H)-dione	C12 H11 N5 O3	273.085	1.123	1.46126e+07	1.59533e+07	1.74034e+07	1.54436e+07	1.62827e+07	1.78734e+07	1.17702e+07	1.18004e+07	8.18435e+06	1.36731e+07	8.82121e+06	1.64671e+07	1.37232e+07	6.93892e+06	1.16654e+07	1.44729e+07	3.75367e+07	2.37534e+07	1.14649e+07	2.05728e+07	3.525e+07	2.33694e+07	2.45807e+07	2.68439e+07	2.31813e+07	2.34111e+07	2.49845e+07	2.05677e+07	1.62813e+07	1.55775e+07	2.04461e+07	1.53853e+07	2.32103e+07	1.90959e+07	1.48239e+07	1.75206e+07	2.12142e+07	4.61487e+07	3.9729e+07	1.09173e+07	2.92463e+07	4.4781e+07	0.853	0.41	0.481
281	2-[4-(2-Ethylbutanoyl)-1,8-dioxa-4,11-diazaspiro[5.6]dodec-11-yl]-N-methylacetamide	C17 H31 N3 O4	341.232	5.775	1.79638e+07	1.77207e+07	1.71591e+07	1.6826e+07	1.75723e+07	1.76474e+07	1.1285e+07	1.66581e+07	1.12731e+07	1.78259e+07	1.17968e+07	1.11599e+07	1.48017e+07	9.42293e+06	1.20048e+07	2.48293e+07	3.7534e+07	1.17753e+07	9.87754e+06	1.64702e+07	1.36732e+07	26460931	2.63188e+07	2.58945e+07	2.5806e+07	2.61829e+07	2.66493e+07	1.83033e+07	2.14969e+07	2.02215e+07	2.53121e+07	1.96849e+07	1.55028e+07	2.04477e+07	2.01316e+07	1.81615e+07	3.6923e+07	4.81585e+07	2.06978e+07	9.95364e+06	2.49495e+07	1.86369e+07	1.004	0.977	0.973
282	gamma-Acetylenic gaba	C6 H9 N O2	127.064	0.879	2.79927e+07	2.63096e+07	2.69459e+07	2.24759e+07	2.84178e+07	1.91548e+07	2.36015e+07	2.58109e+07	1.97329e+07	2.49496e+07	2.77818e+07	2.39315e+07	3.11818e+07	1.13293e+07	2.17951e+07	2.6926e+07	3.74808e+07	2.37089e+07	1.43379e+07	2.62135e+07	2.38127e+07	3.65417e+07	3.69012e+07	3.92733e+07	3.5744e+07	4.50223e+07	3.33227e+07	3.42737e+07	3.01348e+07	3.23623e+07	3.27376e+07	4.33031e+07	3.24761e+07	4.25696e+07	2.42049e+07	3.33681e+07	4.10133e+07	5.17952e+07	4.54734e+07	1.59758e+07	4.45013e+07	3.68752e+07	0.981	0.736	0.75
283	Isophorone	C9 H14 O	138.105	10.473	2.10892e+07	2.1422e+07	2.00623e+07	2.11486e+07	2.17234e+07	2.11458e+07	1.35897e+07	1.77104e+07	1.44392e+07	2.15513e+07	1.90059e+07	2.44113e+07	1.79218e+07	1.12525e+07	1.76788e+07	2.33117e+07	3.72348e+07	1.77469e+07	2.02233e+07	2.54371e+07	2.80291e+07	3.16842e+07	3.21028e+07	3.04388e+07	3.22618e+07	3.208e+07	3.13135e+07	2.24405e+07	2.32269e+07	2.62752e+07	3.0989e+07	3.20582e+07	3.40326e+07	2.48023e+07	2.404e+07	2.66972e+07	3.45418e+07	4.72653e+07	3.08072e+07	2.00905e+07	3.792e+07	3.75304e+07	0.984	0.7	0.711
284	Phenylalanylproline	C14 H18 N2 O3	262.132	5.701	20009684	1.84718e+07	1.95939e+07	2.08217e+07	1.89101e+07	1.88928e+07	1.28285e+07	2.21543e+07	1.45e+07	2.108e+07	1.78442e+07	2.14547e+07	1.99714e+07	1.10154e+07	1.65806e+07	2.45732e+07	3.70928e+07	1.61697e+07	1.85376e+07	1.82501e+07	2.51661e+07	2.94481e+07	2.74225e+07	2.95608e+07	3.19431e+07	2.81903e+07	2.85658e+07	2.07897e+07	2.85683e+07	2.59925e+07	2.99153e+07	2.97609e+07	2.9798e+07	2.75863e+07	2.35334e+07	2.5086e+07	3.65483e+07	4.76218e+07	2.84431e+07	1.86966e+07	2.76732e+07	3.43406e+07	1.036	1.004	0.97
285	4-Benzyl-1-[1-(1-tert-butyl-1H-tetrazol-5-yl)-2-methyl-propyl]-piperidine	C21 H33 N5	355.272	12.53	1.38145e+07	1.60269e+07	1.22761e+07	1.92798e+07	1.77106e+07	1.796e+07	7.4447e+06	1.28591e+07	1.31478e+07	1.54674e+07	1.23673e+07	2.54548e+07	1.06083e+07	9.49504e+06	1.55755e+07	1.88786e+07	2.18331e+07	1.33189e+07	1.23684e+07	3.65105e+07	2.55531e+07	2.46202e+07	2.58577e+07	1.94536e+07	2.82158e+07	2.44336e+07	2.30487e+07	1.43386e+07	1.9346e+07	2.70027e+07	2.47033e+07	2.28089e+07	3.65233e+07	1.48926e+07	2.02837e+07	2.31918e+07	2.72034e+07	2.55571e+07	2.10501e+07	1.10469e+07	4.83299e+07	3.00121e+07	0.983	0.892	0.907
286	1-[3-Hydroxy-4-(hydroxymethyl)cyclopentyl]-5-(methylamino)-2,4(1H,3H)-pyrimidinedione	C11 H17 N3 O4	255.122	1.136	2.16968e+07	2.38407e+07	2.44889e+07	2.12279e+07	2.40588e+07	1.86293e+07	2.03489e+07	2.40203e+07	1.60795e+07	2.22205e+07	2.25201e+07	3.63813e+07	3.37732e+07	9.58286e+06	2.35737e+07	1.92212e+07	3.41409e+07	1.49296e+07	2.34761e+07	1.88864e+07	2.27585e+07	30276922	3.45227e+07	3.63932e+07	3.30716e+07	3.68072e+07	2.98656e+07	3.14138e+07	2.96443e+07	2.77157e+07	3.04652e+07	3.64602e+07	5.00208e+07	4.64129e+07	2.04725e+07	3.58477e+07	2.88817e+07	4.52231e+07	2.7241e+07	2.46937e+07	3.00307e+07	3.27452e+07	0.85	1.014	1.194
287	N-Methyl-N-{[8-(2-pyrimidinyl)-6,7,8,9-tetrahydro-5H-[1,2,4]triazolo[4,3-a][1,4]diazepin-3-yl]methyl}-2-propanamine	C15 H23 N7	301.201	5.452	1.5993e+07	1.84472e+07	1.71402e+07	1.74298e+07	1.86095e+07	1.76171e+07	1.14326e+07	2.00155e+07	1.14614e+07	1.75162e+07	1.60033e+07	2.14802e+07	1.69018e+07	1.05002e+07	1.38929e+07	2.22882e+07	3.62298e+07	1.87133e+07	2.05272e+07	2.02583e+07	2.53538e+07	2.47959e+07	2.80361e+07	2.62236e+07	2.63704e+07	2.7109e+07	2.53293e+07	1.94249e+07	2.69307e+07	2.13352e+07	2.56904e+07	2.74542e+07	3.01128e+07	2.34554e+07	2.24319e+07	2.09216e+07	3.28433e+07	4.52447e+07	3.18736e+07	1.99559e+07	2.94755e+07	3.30472e+07	1.095	0.806	0.736
288	Nicotinamide ribotide	C11 H15 N2 O8 P	334.057	0.835	3.31575e+07	2.86701e+07	3.13684e+07	3.14868e+07	2.83704e+07	3.08837e+07	3.14939e+07	2.54161e+07	2.86675e+07	3.02946e+07	2.51308e+07	2.91675e+07	3.22392e+07	3.51883e+07	3.06263e+07	3.39695e+07	3.02507e+07	2.60166e+07	3.28161e+07	3.34394e+07	3.6212e+07	4.79061e+07	4.22048e+07	4.70861e+07	4.85521e+07	4.26543e+07	4.75784e+07	5.01891e+07	3.22827e+07	5.0702e+07	4.24882e+07	4.1492e+07	4.03741e+07	4.44573e+07	7.5179e+07	4.64164e+07	5.06966e+07	3.92358e+07	4.63118e+07	3.35506e+07	5.14869e+07	5.02608e+07	0.915	0.917	1.002
289	H-VAL-VAL-VAL-OH	C15 H29 N3 O4	315.216	6.066	2.25069e+07	2.28826e+07	2.35421e+07	2.39786e+07	2.49316e+07	2.30145e+07	1.76103e+07	2.80569e+07	1.50387e+07	2.22176e+07	1.98384e+07	2.60732e+07	2.22891e+07	1.47028e+07	1.91954e+07	2.7415e+07	3.60461e+07	1.81203e+07	2.18864e+07	2.07845e+07	2.81988e+07	3.44063e+07	3.45595e+07	3.58839e+07	3.64117e+07	3.654e+07	3.35276e+07	2.95412e+07	3.73202e+07	2.77115e+07	3.22987e+07	3.37772e+07	3.64612e+07	3.08933e+07	3.14104e+07	2.89424e+07	40497251	4.53438e+07	3.11258e+07	2.14834e+07	3.05701e+07	3.71988e+07	1.028	1.038	1.009
290	3-Morpholino-4-tetrahydro-1H-pyrrol-1-ylcyclobut-3-ene-1,2-dione	C12 H16 N2 O3	236.116	4.508	2.31012e+07	2.35257e+07	2.33871e+07	2.42271e+07	2.44321e+07	2.39105e+07	1.51335e+07	2.79258e+07	1.89427e+07	2.47433e+07	2.16674e+07	3.38193e+07	2.11875e+07	1.4303e+07	2.0547e+07	2.98459e+07	3.58045e+07	1.89226e+07	2.06906e+07	2.12752e+07	2.60356e+07	3.52352e+07	3.54956e+07	3.56272e+07	3.68099e+07	3.58411e+07	3.49001e+07	2.53347e+07	3.7078e+07	3.4849e+07	3.59201e+07	3.68472e+07	4.72754e+07	2.93611e+07	3.05566e+07	3.09866e+07	4.41052e+07	4.50895e+07	3.25453e+07	2.03389e+07	3.13419e+07	3.44058e+07	1.159	1.104	0.952
291	Glycylglycyl-L-valine	C9 H17 N3 O4	231.122	0.842	2.76708e+07	2.6603e+07	2.78947e+07	2.38675e+07	2.54986e+07	2.01836e+07	2.23714e+07	3.56379e+07	2.5273e+07	2.26413e+07	2.84704e+07	2.5705e+07	1.9776e+07	2.36903e+07	3.01008e+07	2.4777e+07	2.02875e+07	2.26272e+07	1.87081e+07	2.53836e+07	2.31301e+07	3.61391e+07	3.73208e+07	4.06613e+07	3.79519e+07	4.03876e+07	3.5089e+07	3.25018e+07	4.16246e+07	4.14629e+07	2.97178e+07	4.43882e+07	3.48857e+07	2.69995e+07	5.06138e+07	4.60819e+07	3.77366e+07	2.80271e+07	4.33827e+07	2.08361e+07	4.30703e+07	3.57971e+07	1.099	1.158	1.054
292	(4S,5R)-4-Hydroxy-5-(hydroxymethyl)-L-proline	C6 H11 N O4	161.069	0.865	2.62957e+07	2.55427e+07	2.03503e+07	2.68126e+07	2.30802e+07	2.18e+07	1.82423e+07	2.34559e+07	1.87965e+07	2.16318e+07	2.18539e+07	2.74246e+07	2.54677e+07	1.42608e+07	2.48713e+07	2.48643e+07	3.54477e+07	2.31901e+07	2.01153e+07	2.58318e+07	2.3332e+07	3.68377e+07	3.70627e+07	3.02821e+07	4.17158e+07	3.52273e+07	3.47528e+07	2.82635e+07	2.90438e+07	3.24965e+07	2.97382e+07	3.54656e+07	3.77404e+07	3.50162e+07	3.04679e+07	3.78057e+07	3.73286e+07	4.68198e+07	4.21698e+07	2.10755e+07	4.08905e+07	3.34014e+07	0.797	0.727	0.913
293	N-(4-Carbamimidamidobutyl)-N-[1-(2-phenylethyl)-4-piperidinyl]propanamide	C21 H35 N5 O	373.283	9.529	2.38923e+07	2.19945e+07	2.35129e+07	2.20218e+07	2.78096e+07	2.55223e+07	1.20601e+07	2.33966e+07	1.75671e+07	2.75712e+07	2.24298e+07	2.51334e+07	2.70725e+07	1.4214e+07	2.2861e+07	2.92653e+07	3.54179e+07	2.10307e+07	2.54287e+07	2.27576e+07	3.18453e+07	3.79383e+07	3.37872e+07	3.62044e+07	33111187	4.00948e+07	3.58869e+07	2.09393e+07	3.20971e+07	3.32687e+07	4.10504e+07	3.89774e+07	3.5385e+07	3.76507e+07	3.03668e+07	3.43559e+07	4.29458e+07	4.36872e+07	3.53094e+07	2.43194e+07	3.25097e+07	4.06735e+07	0.94	0.942	1.002
294	(3Z)-5-Bromo-3-(3-chloro-5-ethoxy-4-hydroxybenzylidene)-1,3-dihydro-2H-indol-2-one	C17 H13 Br Cl N O3	392.976	0.939	2.96086e+07	2.75833e+07	2.5131e+07	2.44651e+07	2.23117e+07	2.37657e+07	3.52916e+07	3.04534e+07	2.74021e+07	2.73231e+07	2.74012e+07	2.73704e+07	2.62735e+07	2.64182e+07	2.51541e+07	2.62593e+07	2.71468e+07	2.47709e+07	2.57238e+07	2.49029e+07	2.70661e+07	3.90341e+07	3.88784e+07	3.67406e+07	3.87793e+07	3.51456e+07	4.07579e+07	5.17177e+07	3.58512e+07	4.52776e+07	3.60913e+07	4.29584e+07	3.72208e+07	3.59081e+07	5.64449e+07	3.84711e+07	3.99123e+07	3.72507e+07	4.71125e+07	2.83828e+07	4.18035e+07	4.13827e+07	1.117	1.038	0.93
295	2-Oxo-4-[3-oxo-3-(2-propyn-1-ylamino)propyl]pentanedioic acid	C11 H13 N O6	255.074	1.128	1.2248e+07	1.24576e+07	1.46122e+07	1.26714e+07	1.5484e+07	1.50697e+07	8.59877e+06	8.67076e+06	6.27362e+06	1.12129e+07	8.50667e+06	1.25213e+07	1.00265e+07	4.55108e+06	8.87337e+06	1.11308e+07	3.51236e+07	2.0593e+07	9.51669e+06	1.51909e+07	3.18428e+07	2.03544e+07	1.95169e+07	2.27611e+07	1.88429e+07	2.19234e+07	2.03972e+07	1.55549e+07	1.23386e+07	1.22706e+07	1.71686e+07	1.51384e+07	1.77638e+07	1.39971e+07	9.7225e+06	1.32849e+07	1.6213e+07	4.23995e+07	3.37217e+07	8.84734e+06	2.10249e+07	3.92757e+07	1.082	0.449	0.415
296	Hydroquinone	C6 H6 O2	110.037	0.873	3.02917e+07	2.65513e+07	2.8394e+07	1.92101e+07	2.98605e+07	2.24949e+07	2.39687e+07	2.95573e+07	2.13734e+07	2.9816e+07	2.76466e+07	2.51695e+07	3.49908e+07	1.69257e+07	2.90526e+07	3.05255e+07	3.34672e+07	2.18963e+07	1.89464e+07	2.32998e+07	2.48389e+07	3.98557e+07	3.73871e+07	4.14857e+07	3.04695e+07	4.709e+07	3.86889e+07	3.50608e+07	3.47386e+07	3.52632e+07	3.9332e+07	4.3293e+07	3.42135e+07	4.78117e+07	3.61629e+07	4.44428e+07	4.64164e+07	4.59875e+07	4.17146e+07	2.09455e+07	3.92001e+07	3.80741e+07	0.793	0.9	1.134
297	MFCD00038310	C14 H27 N3 O4	301.201	3.552	1.74502e+07	1.81143e+07	1.90254e+07	1.87473e+07	1.87689e+07	1.91265e+07	1.37399e+07	3.12623e+07	1.61946e+07	2.34617e+07	1.88747e+07	2.65459e+07	2.21169e+07	1.38862e+07	1.96803e+07	3.49187e+07	1.64992e+07	7.49132e+06	1.08475e+07	8.48527e+06	1.05861e+07	2.70645e+07	2.75353e+07	2.91113e+07	2.83604e+07	2.73355e+07	2.7485e+07	2.33527e+07	4.20756e+07	3.01541e+07	3.44189e+07	3.23873e+07	3.72175e+07	3.06941e+07	2.96659e+07	2.96361e+07	5.14513e+07	2.05992e+07	1.27557e+07	1.05418e+07	1.23408e+07	1.37918e+07	1.055	2.539	2.406
298	N3-METHYLGUANINE	C6 H9 N5 O	167.081	1.297	2.44079e+07	2.73677e+07	2.74295e+07	2.57951e+07	2.7835e+07	2.51223e+07	1.8557e+07	3.07046e+07	1.95122e+07	2.77017e+07	2.05021e+07	3.19485e+07	3.03974e+07	1.21903e+07	2.35152e+07	3.48186e+07	3.4758e+07	1.89447e+07	2.24146e+07	2.54526e+07	2.96021e+07	3.66119e+07	4.09787e+07	4.15939e+07	3.9371e+07	4.11444e+07	3.72857e+07	3.05979e+07	4.02143e+07	3.54631e+07	3.97889e+07	3.45482e+07	4.45235e+07	4.20587e+07	2.60426e+07	3.55163e+07	5.16096e+07	4.41725e+07	3.29316e+07	2.23029e+07	3.80118e+07	3.97171e+07	0.843	0.933	1.106
299	7-Hydroxycoumarine	C9 H6 O3	162.032	5.408	1.38585e+07	1.45336e+07	1.44104e+07	1.52463e+07	1.4873e+07	1.64763e+07	5.47249e+06	3.33129e+07	2.65898e+07	3.47016e+07	1.8859e+07	1.06224e+07	2.17799e+07	1.75633e+07	2.29579e+07	1.36994e+07	5.69419e+06	7.83049e+06	1.50008e+06	1.62823e+06	9.71507e+06	2.23904e+07	2.24946e+07	2.22872e+07	2.28262e+07	2.12936e+07	2.28252e+07	9.65134e+06	4.63435e+07	5.09801e+07	5.22222e+07	3.30717e+07	1.49991e+07	3.03341e+07	3.75214e+07	3.44513e+07	2.00458e+07	6.96521e+06	1.30202e+07	1.41894e+06	2.2975e+06	1.22406e+07	1.528	6.654	4.355
300	L-Prolyl-L-alpha-glutamyl-L-leucyl-L-leucylglycylglycyl-L-prolyl-L-serine	C34 H56 N8 O12	768.403	5.28	1.70006e+07	1.8779e+07	1.78086e+07	1.94547e+07	1.97391e+07	2.13187e+07	1.4232e+07	3.4491e+07	1.53632e+07	2.09078e+07	1.92167e+07	1.35654e+07	2.81909e+07	1.33868e+07	2.63643e+07	1.78609e+07	1.75476e+07	1.41449e+07	1.53589e+07	1.742e+07	1.24695e+07	2.83353e+07	2.94581e+07	2.77613e+07	2.8909e+07	2.79149e+07	2.87824e+07	2.58135e+07	4.91972e+07	3.01115e+07	3.20711e+07	3.42507e+07	1.92549e+07	3.93651e+07	2.85985e+07	3.94622e+07	2.60034e+07	2.11525e+07	2.31245e+07	1.42519e+07	2.40596e+07	1.53447e+07	1.121	1.516	1.352
301	Boc-Gly-OH	C7 H13 N O4	175.085	0.806	1.49466e+07	1.22169e+07	1.24833e+07	1.85802e+07	1.90485e+07	2.01119e+07	1.58554e+07	1.49507e+07	1.63339e+07	1.53963e+07	1.24462e+07	1.91423e+07	2.23953e+07	8.00753e+06	1.18842e+07	1.55086e+07	3.44356e+07	1.80101e+07	2.11127e+07	1.22556e+07	2.49164e+07	2.92214e+07	2.0459e+07	2.02119e+07	2.66732e+07	2.54751e+07	2.42512e+07	3.31582e+07	2.41844e+07	3.57331e+07	2.59584e+07	2.40243e+07	2.78562e+07	3.16596e+07	1.71063e+07	1.75785e+07	2.20575e+07	3.88559e+07	2.72892e+07	1.79832e+07	1.53927e+07	2.76292e+07	1.177	0.951	0.808
302	(6S)-6-[(E)-2-Cyclohexylvinyl]-5,6-dihydro-2H-pyran-2-one	C13 H18 O2	206.131	6.338	2.29231e+07	2.38347e+07	2.32438e+07	2.37099e+07	2.45443e+07	2.43053e+07	1.79581e+07	2.54694e+07	1.39753e+07	2.29561e+07	1.96535e+07	2.06126e+07	2.45072e+07	1.36996e+07	2.18494e+07	2.41785e+07	3.43994e+07	2.1748e+07	2.00249e+07	2.63723e+07	3.35021e+07	3.5188e+07	3.60654e+07	3.54696e+07	3.59633e+07	3.59045e+07	3.52593e+07	3.02384e+07	3.39932e+07	2.58296e+07	3.34604e+07	3.35381e+07	2.88471e+07	3.39809e+07	2.92676e+07	3.29321e+07	3.56897e+07	4.31741e+07	3.7258e+07	1.95963e+07	3.86556e+07	4.4026e+07	1.016	0.866	0.852
303	2-Phenylthiazole-4-carboxylic Acid	C10 H7 N O2 S	205.019	0.969	2.72959e+07	2.86384e+07	3.10324e+07	2.4758e+07	2.73379e+07	3.22866e+07	2.74281e+07	2.66061e+07	3.27545e+07	2.62677e+07	2.95147e+07	2.67229e+07	3.43941e+07	3.10748e+07	3.32247e+07	2.88382e+07	2.59032e+07	2.77105e+07	2.77639e+07	2.8786e+07	3.21189e+07	4.21782e+07	4.34629e+07	4.74392e+07	3.74876e+07	3.9873e+07	4.65254e+07	4.64615e+07	3.57018e+07	6.08274e+07	3.8447e+07	5.05456e+07	3.7443e+07	4.7719e+07	6.6389e+07	5.00492e+07	4.25189e+07	3.23946e+07	4.7274e+07	2.70391e+07	4.19646e+07	4.1953e+07	0.974	1.107	1.137
304	4-Hydroxynonenal	C9 H16 O2	156.115	11.122	1.75797e+07	1.77465e+07	1.76124e+07	1.81479e+07	1.86519e+07	1.76504e+07	1.06669e+07	1.47951e+07	1.10727e+07	1.87161e+07	1.29947e+07	2.25199e+07	1.41687e+07	8.04548e+06	1.35392e+07	1.58141e+07	3.43303e+07	1.78535e+07	1.64512e+07	3.24249e+07	2.82225e+07	2.6539e+07	2.66521e+07	2.67559e+07	2.76492e+07	2.74869e+07	2.60204e+07	1.76913e+07	1.94798e+07	2.02194e+07	2.69939e+07	2.19757e+07	3.14222e+07	1.96165e+07	1.71882e+07	2.0437e+07	2.34123e+07	4.34699e+07	3.09027e+07	1.62894e+07	4.81589e+07	3.76353e+07	0.989	0.537	0.543
305	4-Coumaric acid	C9 H8 O3	164.048	5.323	2.28407e+07	2.34356e+07	2.30236e+07	2.37575e+07	2.38753e+07	2.56434e+07	2.59383e+07	2.92752e+07	2.10157e+07	2.98539e+07	1.79359e+07	2.61999e+07	2.01187e+07	1.42043e+07	3.12304e+07	3.39487e+07	1.89379e+07	2.09142e+07	1.77607e+07	2.3422e+07	2.39387e+07	3.58895e+07	3.58329e+07	3.53524e+07	3.58174e+07	3.45763e+07	3.64004e+07	4.4609e+07	3.98209e+07	3.95004e+07	4.41573e+07	3.09932e+07	3.68182e+07	2.79538e+07	3.03458e+07	4.69759e+07	4.99087e+07	2.34841e+07	3.53313e+07	1.71054e+07	3.37222e+07	3.08409e+07	1.082	1.291	1.194
306	N(6)-Methyladenosine	C11 H15 N5 O4	281.113	1.136	1.68758e+07	1.6894e+07	2.19341e+07	1.8652e+07	2.0757e+07	1.59535e+07	1.62603e+07	1.80088e+07	1.12666e+07	1.94383e+07	1.87726e+07	1.74691e+07	2.54264e+07	9.10406e+06	1.98494e+07	1.8058e+07	3.42236e+07	1.71146e+07	1.47244e+07	1.87278e+07	2.11701e+07	2.5111e+07	2.52018e+07	3.31853e+07	2.85332e+07	3.08002e+07	2.38852e+07	2.66154e+07	2.34312e+07	2.03566e+07	2.7776e+07	3.14934e+07	2.43076e+07	3.51528e+07	1.94487e+07	3.00014e+07	2.68064e+07	4.36958e+07	2.9913e+07	1.47431e+07	2.81675e+07	2.86292e+07	0.993	0.93	0.936
307	porphobilinogen	C10 H14 N2 O4	226.096	1.153	1.93777e+07	2.47986e+07	2.17085e+07	2.10111e+07	2.07314e+07	2.0159e+07	1.67137e+07	2.51917e+07	1.6072e+07	2.08564e+07	2.18747e+07	2.15473e+07	2.62136e+07	1.2561e+07	2.17993e+07	1.95084e+07	3.41441e+07	1.95544e+07	1.75401e+07	1.9146e+07	2.16678e+07	2.82098e+07	3.66256e+07	3.26482e+07	3.2336e+07	3.10707e+07	3.08458e+07	2.68182e+07	3.21941e+07	2.85792e+07	2.93885e+07	3.62599e+07	2.98633e+07	3.61697e+07	2.68349e+07	3.30158e+07	2.90763e+07	4.41185e+07	3.46562e+07	1.78434e+07	2.93149e+07	2.98884e+07	0.984	0.983	0.999
308	3-{[3-Chloro-5-(trifluoromethyl)pyridin-2-yl]amino}-2,4-dinitro-6-(trifluoromethyl)phenol	C13 H5 Cl F6 N4 O5	445.987	0.772	2.53474e+07	2.30479e+07	2.30517e+07	2.28744e+07	2.53259e+07	2.49801e+07	2.42315e+07	2.02699e+07	3.24509e+07	2.13613e+07	2.58232e+07	1.96061e+07	1.9659e+07	2.37152e+07	2.2496e+07	3.39804e+07	2.45602e+07	1.73582e+07	2.32678e+07	1.5925e+07	1.76444e+07	3.81098e+07	3.45537e+07	3.49839e+07	3.48849e+07	3.73816e+07	3.69465e+07	4.00408e+07	2.66007e+07	5.90864e+07	3.07323e+07	4.3578e+07	2.73388e+07	2.72094e+07	5.06665e+07	3.39695e+07	5.03415e+07	3.11574e+07	3.01106e+07	2.30955e+07	2.37171e+07	2.35998e+07	1.179	1.688	1.432
309	R59949	C28 H25 F2 N3 O S	489.17	0.831	2.27863e+07	2.43238e+07	2.19718e+07	2.32095e+07	2.1607e+07	2.45966e+07	2.21294e+07	1.45981e+07	2.1381e+07	2.49067e+07	3.37979e+07	3.30622e+07	2.17522e+07	2.27678e+07	2.19197e+07	2.06886e+07	1.97106e+07	2.19608e+07	2.55625e+07	2.44408e+07	3.26737e+07	3.44506e+07	3.65558e+07	3.33932e+07	3.53452e+07	3.18169e+07	3.61908e+07	3.67522e+07	1.92441e+07	3.9086e+07	3.59576e+07	5.72046e+07	4.6146e+07	3.01208e+07	4.86417e+07	3.30829e+07	3.06204e+07	2.49341e+07	3.79684e+07	2.52773e+07	3.6245e+07	4.34956e+07	1.111	1.014	0.913
310	Laurixamine	C15 H33 N O	243.256	10.698	2.14429e+07	2.18521e+07	2.21859e+07	18676027	2.08482e+07	2.20775e+07	3.36909e+07	1.9869e+07	1.09975e+07	2.18041e+07	1.86702e+07	2.11184e+07	1.70205e+07	1.9565e+07	2.32601e+07	1.9519e+07	1.97126e+07	1.6855e+07	1.89746e+07	2.02773e+07	2.34738e+07	31466978	3.23981e+07	3.34452e+07	2.86737e+07	3.11183e+07	3.34644e+07	5.44566e+07	2.55611e+07	1.96726e+07	3.0886e+07	3.10895e+07	29315957	2.35046e+07	4.18e+07	3.52018e+07	2.90467e+07	2.53453e+07	2.96983e+07	1.91734e+07	3.08114e+07	3.21049e+07	1.054	1.04	0.987
311	4-[2-(Dicyanomethylene)hydrazino]benzenesulfonamide	C9 H7 N5 O2 S	249.031	1.139	2.51667e+07	3.10863e+07	2.73261e+07	2.78411e+07	2.88362e+07	2.71722e+07	2.59457e+07	2.84369e+07	2.04277e+07	2.93249e+07	2.5753e+07	2.18057e+07	3.34412e+07	2.63636e+07	2.66692e+07	2.72755e+07	3.16949e+07	2.50178e+07	2.14648e+07	2.37585e+07	2.68154e+07	3.8078e+07	4.67286e+07	4.15339e+07	4.23954e+07	4.24599e+07	3.9988e+07	4.31182e+07	3.7508e+07	3.73604e+07	4.23515e+07	4.36005e+07	3.04358e+07	4.63063e+07	5.63215e+07	4.02487e+07	4.03664e+07	4.00934e+07	4.32541e+07	2.12264e+07	3.52365e+07	3.57021e+07	1.049	1.186	1.131
312	3-Propoxy-N-{[3-(trifluoromethyl)phenyl]carbamothioyl}benzamide	C18 H17 F3 N2 O2 S	382.097	0.82	3.33583e+07	2.03895e+07	2.44075e+07	2.82846e+07	2.40528e+07	2.76531e+07	2.86931e+07	3.03857e+07	2.82083e+07	2.99252e+07	2.52404e+07	2.68653e+07	2.36435e+07	2.5855e+07	2.62867e+07	3.1328e+07	2.09228e+07	2.41709e+07	2.9417e+07	2.85374e+07	2.84948e+07	4.75274e+07	2.98279e+07	3.65018e+07	4.37794e+07	3.639e+07	4.31927e+07	4.51489e+07	3.81572e+07	4.93878e+07	4.16014e+07	4.13599e+07	3.70965e+07	3.2565e+07	5.52419e+07	3.98914e+07	4.68734e+07	2.73415e+07	4.34043e+07	3.03776e+07	4.44363e+07	4.00477e+07	1.043	1.039	0.996
313	MFCD01184401	C20 H14 N2 O4 S2	410.038	0.977	2.33598e+07	2.82548e+07	2.59846e+07	2.60057e+07	2.38098e+07	3.33354e+07	2.40512e+07	2.4222e+07	2.98311e+07	2.55304e+07	2.91815e+07	2.62465e+07	2.84825e+07	2.86049e+07	3.08552e+07	2.38252e+07	2.2677e+07	2.55423e+07	2.62535e+07	2.75558e+07	3.17578e+07	3.93263e+07	4.45126e+07	4.06089e+07	3.85518e+07	3.35392e+07	4.46258e+07	4.40174e+07	3.48276e+07	5.88819e+07	3.94014e+07	5.22816e+07	3.73171e+07	3.9806e+07	6.11105e+07	4.61478e+07	3.46319e+07	2.72069e+07	4.15289e+07	2.42093e+07	3.77927e+07	3.87785e+07	1.106	1.165	1.053
314	LPC 18:1	C26 H52 N O7 P	521.349	12.863	1.34163e+07	1.21637e+07	1.21037e+07	1.12946e+07	1.16229e+07	1.23738e+07	7.05508e+06	13997090	3.32648e+07	9.81266e+06	1.40867e+07	2.28477e+07	6.82501e+06	1.25454e+07	1.05908e+07	1.85559e+07	1.06521e+07	4.66394e+06	4.07474e+06	6.46225e+06	2.75975e+06	1.90452e+07	1.77603e+07	1.80792e+07	1.75039e+07	1.76222e+07	1.94235e+07	1.10637e+07	1.75224e+07	5.80761e+07	1.36067e+07	2.30313e+07	3.15224e+07	9.39613e+06	2.68036e+07	1.60782e+07	2.77862e+07	1.39562e+07	8.40084e+06	4.22267e+06	1.01029e+07	3.89608e+06	0.654	2.086	3.191
315	2-Oxobutyric acid	C4 H6 O3	102.032	0.851	2.74171e+07	2.80661e+07	1.81376e+07	2.61994e+07	2.42775e+07	2.24585e+07	2.19527e+07	1.52843e+07	1.44445e+07	2.12425e+07	1.66977e+07	2.13158e+07	2.57893e+07	1.60653e+07	1.70726e+07	2.01425e+07	1.82101e+07	1.47555e+07	2.23863e+07	1.85222e+07	3.30919e+07	3.80817e+07	4.05622e+07	2.69249e+07	4.08632e+07	3.72092e+07	3.61406e+07	3.37477e+07	1.87924e+07	2.48156e+07	2.90416e+07	2.69691e+07	2.92869e+07	3.54302e+07	3.43239e+07	2.59731e+07	3.02899e+07	2.4173e+07	2.69898e+07	2.36133e+07	2.95437e+07	4.77775e+07	0.89	0.999	1.122
316	N-Fructosyl isoleucine	C12 H23 N O7	293.148	1.315	1.29295e+07	1.43052e+07	1.32594e+07	7.94917e+06	1.52084e+07	1.29042e+07	8.88777e+06	3.29573e+07	7.19709e+06	1.38862e+07	9.35716e+06	1.18391e+07	2.98625e+07	5.777e+06	1.54363e+07	1.06915e+07	1.9755e+07	1.08867e+07	1.09656e+07	2.03395e+07	2.56139e+07	1.86383e+07	2.10352e+07	1.98899e+07	1.22658e+07	2.28905e+07	1.99259e+07	1.41342e+07	4.1782e+07	1.27073e+07	1.9446e+07	1.54288e+07	1.63806e+07	4.1171e+07	1.23426e+07	2.34005e+07	1.59636e+07	2.56558e+07	1.94084e+07	1.12301e+07	3.13767e+07	3.56264e+07	0.942	0.601	0.638
317	3-(1H-Imidazol-4-yl)propyl (4-methylpentyl)carbamate	C13 H23 N3 O2	253.179	4.543	1.85544e+07	1.62147e+07	1.63726e+07	1.49122e+07	1.4005e+07	1.51718e+07	1.15909e+07	3.27551e+07	1.62175e+07	2.15483e+07	1.61242e+07	2.07051e+07	2.41789e+07	1.7661e+07	1.97738e+07	3.28215e+07	2.36021e+06	1.01694e+06	5.4839e+06	323818	548603	2.47075e+07	2.29663e+07	2.40079e+07	2.35615e+07	2.19404e+07	2.56836e+07	1.71431e+07	3.88855e+07	26999607	2.86539e+07	2.54255e+07	2.82137e+07	3.30793e+07	3.77342e+07	3.02109e+07	4.97812e+07	3.21721e+06	1.91902e+06	5.996e+06	537980	829064	0.816	14.069	17.238
318	N-Fructosyl phenylalanine	C15 H21 N O7	327.132	2.178	1.44336e+07	1.42261e+07	1.4385e+07	1.51523e+07	1.23302e+07	1.3905e+07	6.66631e+06	2.93397e+07	5.61187e+06	2.46457e+07	8.6716e+06	1.16525e+07	3.17257e+07	4.67497e+06	8.63264e+06	1.39463e+07	2.9113e+07	6.7145e+06	6.31062e+06	1.30464e+07	3.26445e+07	2.08078e+07	2.0919e+07	2.1578e+07	2.33809e+07	1.85607e+07	2.14816e+07	1.0602e+07	3.71973e+07	9.90872e+06	3.45143e+07	1.42986e+07	1.61219e+07	4.37382e+07	9.98774e+06	1.30862e+07	2.08232e+07	3.78155e+07	1.19731e+07	6.46474e+06	2.01331e+07	4.54241e+07	0.887	0.71	0.801
319	3-(4-Nitro-1-oxo-1,3-dihydro-2H-isoindol-2-yl)piperidin-2,6-dion	C13 H11 N3 O5	289.069	0.827	2.94195e+07	2.85254e+07	2.45311e+07	2.48849e+07	2.69167e+07	2.66241e+07	2.45938e+07	3.18255e+07	2.49285e+07	3.23695e+07	2.81721e+07	2.18921e+07	2.89809e+07	3.16063e+07	3.21876e+07	2.46729e+07	1.84652e+07	2.13253e+07	2.06978e+07	28124368	2.90195e+07	4.17038e+07	4.16223e+07	3.66276e+07	3.85812e+07	4.08385e+07	4.18608e+07	3.8518e+07	3.97946e+07	4.34765e+07	4.48439e+07	4.60241e+07	3.0196e+07	3.98932e+07	6.75277e+07	4.88715e+07	3.69559e+07	2.42133e+07	3.845e+07	2.1474e+07	4.40266e+07	4.10285e+07	1.09	1.131	1.038
320	Di-n-Amyl phthalate	C18 H26 O4	306.183	11.303	1.52178e+07	1.75793e+07	1.67819e+07	1.56726e+07	1.70008e+07	1.73467e+07	8.06688e+06	2.13825e+07	2.10622e+07	1.39656e+07	1.78511e+07	3.2337e+07	2.26891e+07	8.68204e+06	2.49858e+07	2.544e+07	1.61107e+07	7.71667e+06	1.43515e+07	1.23901e+07	9.54764e+06	2.35229e+07	2.66814e+07	2.56553e+07	2.37301e+07	2.47966e+07	2.50044e+07	1.36688e+07	2.86995e+07	3.91218e+07	2.04442e+07	3.05747e+07	4.53094e+07	3.14788e+07	1.8548e+07	3.76369e+07	3.75073e+07	2.01491e+07	13165861	1.39789e+07	1.80659e+07	1.2474e+07	0.765	2.053	2.683
321	Melophlin H	C20 H35 N O3	337.262	12.963	2.1741e+07	1.92259e+07	1.88214e+07	2.19918e+07	1.62899e+07	2.1179e+07	1.09925e+07	1.87818e+07	2.15584e+07	1.79616e+07	1.52483e+07	2.88588e+07	1.93574e+07	1.27932e+07	1.41037e+07	2.11452e+07	1.74695e+07	1.77005e+07	1.46671e+07	3.22974e+07	2.44364e+07	3.17136e+07	2.84287e+07	2.83288e+07	3.38181e+07	2.43788e+07	3.22892e+07	1.76714e+07	2.40448e+07	3.83981e+07	2.53475e+07	2.53101e+07	4.00195e+07	2.67181e+07	2.73326e+07	2.1356e+07	3.15001e+07	2.25325e+07	3.13035e+07	1.48835e+07	4.93095e+07	3.35981e+07	0.926	0.809	0.873
322	Ethyl[2-({(1S)-1-(3-fluorophenyl)-3-[(1R,5S)-3-(2-methyl-1H-benzimidazol-1-yl)-8-azabicyclo[3.2.1]oct-8-yl]propyl}amino)-2-oxoethyl]sulfoniumolate	C28 H35 F N4 O2 S	510.244	1.129	1.9059e+07	2.24217e+07	2.1295e+07	1.9634e+07	2.13142e+07	1.7431e+07	1.76548e+07	1.96768e+07	1.31871e+07	2.53103e+07	1.99746e+07	3.07951e+07	2.96024e+07	9.58286e+06	1.9578e+07	2.05225e+07	3.22079e+07	1.24021e+07	1.69558e+07	1.07549e+07	1.79111e+07	2.70387e+07	3.27204e+07	3.17952e+07	3.04407e+07	3.23434e+07	2.74301e+07	2.7669e+07	2.46173e+07	2.30088e+07	3.50754e+07	3.26391e+07	4.24737e+07	4.07457e+07	2.04724e+07	2.97239e+07	3.07381e+07	4.22445e+07	2.23693e+07	1.76e+07	1.6846e+07	2.53417e+07	0.9	1.237	1.374
323	Aspartame	C14 H18 N2 O5	294.122	2.571	2.13804e+07	2.22345e+07	2.22932e+07	2.25302e+07	2.25091e+07	2.30365e+07	1.79094e+07	2.86854e+07	1.95705e+07	2.74214e+07	2.46243e+07	2.98678e+07	2.49515e+07	1.46456e+07	2.26449e+07	3.21348e+07	2.55107e+07	1.61502e+07	2.05483e+07	1.50958e+07	2.25345e+07	3.28939e+07	3.36777e+07	3.40392e+07	3.4154e+07	3.28957e+07	3.3349e+07	3.02178e+07	3.83557e+07	3.62295e+07	4.00253e+07	4.20712e+07	4.1816e+07	3.46038e+07	3.12886e+07	3.41244e+07	4.74156e+07	3.19812e+07	2.7631e+07	2.00778e+07	2.2089e+07	2.9557e+07	1.108	1.388	1.252
324	3-[Dodecyl(2-hydroxyethyl)amino]-1,2-propanediol	C17 H37 N O3	303.277	10.759	9.90367e+06	1.03796e+07	1.0539e+07	1.05372e+07	1.03693e+07	1.07489e+07	9.7926e+06	1.1273e+07	4.09041e+06	1.04682e+07	1.24516e+07	1.57567e+07	8.99353e+06	8.68235e+06	3.20845e+07	9.31512e+06	2.04202e+07	2.00018e+07	7.08282e+06	1.58827e+07	2.83935e+07	1.52252e+07	1.5716e+07	1.60884e+07	15977009	1.51595e+07	1.55726e+07	1.65112e+07	1.50638e+07	7.56804e+06	1.52723e+07	2.12648e+07	2.20567e+07	1.24717e+07	1.85487e+07	4.83526e+07	1.37466e+07	2.56103e+07	3.42375e+07	6.92455e+06	2.32551e+07	3.72678e+07	0.823	0.596	0.724
325	(2R)-N-[(2S)-1-(Dimethylamino)-3,3-dimethyl-1-oxo-2-butanyl]-2-{[formyl(hydroxy)amino]methyl}hexanamide	C16 H31 N3 O4	329.232	5.889	1.48022e+07	1.90979e+07	1.86046e+07	1.84667e+07	1.67349e+07	1.90949e+07	1.3214e+07	2.0476e+07	1.11833e+07	1.76858e+07	1.62683e+07	2.12942e+07	1.51109e+07	1.12718e+07	1.46179e+07	22679543	3.20539e+07	1.51013e+07	1.86526e+07	1.48927e+07	2.26223e+07	2.36974e+07	2.94366e+07	2.87021e+07	2.77143e+07	2.40553e+07	2.66813e+07	2.31118e+07	2.82739e+07	2.13e+07	2.64614e+07	2.83871e+07	3.00173e+07	2.10277e+07	2.40797e+07	2.19532e+07	3.32391e+07	3.93971e+07	2.52501e+07	1.77558e+07	2.1164e+07	2.87282e+07	1.099	1.048	0.954
326	3-{[(4-Chlorophenyl)sulfonyl]amino}-N-(2-furylmethyl)-4-(6-oxo-7,11-diazatricyclo[7.3.1.0~2,7~]trideca-2,4-dien-11-yl)benzamide	C29 H27 Cl N4 O5 S	578.138	0.826	2.52589e+07	3.18372e+07	1.96918e+07	2.04816e+07	2.30553e+07	27798878	2.14057e+07	2.73179e+07	2.29314e+07	2.86908e+07	2.52659e+07	1.72606e+07	2.53508e+07	2.48044e+07	2.87265e+07	2.25321e+07	1.37792e+07	2.08369e+07	1.79664e+07	2.70448e+07	2.48672e+07	3.68605e+07	4.70843e+07	2.96421e+07	3.14921e+07	3.44945e+07	4.23459e+07	3.44241e+07	3.49841e+07	4.08547e+07	4.04981e+07	4.19461e+07	2.3938e+07	3.49928e+07	5.29962e+07	4.34977e+07	3.35643e+07	1.77664e+07	3.68338e+07	1.82216e+07	4.12638e+07	3.41649e+07	1.157	1.185	1.024
327	glu-asp	C9 H14 N2 O7	262.08	0.848	2.63574e+07	2.61523e+07	2.83907e+07	2.69113e+07	2.63904e+07	2.91737e+07	2.63416e+07	2.59353e+07	2.4994e+07	2.70439e+07	2.87954e+07	2.802e+07	3.09091e+07	21433868	2.57188e+07	2.72967e+07	3.09475e+07	2.22752e+07	2.70431e+07	2.4503e+07	3.1815e+07	4.07096e+07	3.96819e+07	4.33953e+07	4.07531e+07	3.85007e+07	4.20703e+07	4.4603e+07	3.47891e+07	4.64006e+07	3.95721e+07	4.9302e+07	3.92567e+07	4.28814e+07	4.57911e+07	3.87434e+07	4.02491e+07	3.87156e+07	3.80167e+07	2.63498e+07	3.57408e+07	4.1583e+07	1.108	1.173	1.059
328	(2S)-2-{1-[N-(4-Aminobutanoyl)-L-phenylalanyl-L-phenylalanyl]-6-oxo-1,7-diazaspiro[4.4]non-7-yl}-N,4-dimethylpentanamide	C36 H50 N6 O5	646.381	5.209	1.76365e+07	1.86008e+07	1.83553e+07	2.05743e+07	1.87164e+07	1.93687e+07	1.09523e+07	2.29658e+07	1.42066e+07	2.19089e+07	1.93157e+07	3.18124e+07	2.07546e+07	1.18815e+07	1.90241e+07	2.976e+07	2.27054e+07	1.10737e+07	1.63568e+07	1.44103e+07	1.4756e+07	2.76269e+07	2.84e+07	2.81597e+07	3.10446e+07	2.71444e+07	2.75835e+07	1.87832e+07	3.11599e+07	2.66422e+07	3.23419e+07	3.33208e+07	4.46789e+07	2.88284e+07	2.53828e+07	2.86231e+07	4.37749e+07	2.82053e+07	1.87458e+07	1.57905e+07	2.08027e+07	1.90671e+07	1.081	1.634	1.512
329	N-(2-Cyanoethyl)-N-methyl-2,1,3-benzothiadiazole-4-sulfonamide	C10 H10 N4 O2 S2	282.026	0.855	2.11668e+07	1.82936e+07	2.04518e+07	1.89408e+07	2.05795e+07	2.06778e+07	1.81839e+07	2.03004e+07	1.71641e+07	1.81811e+07	1.7429e+07	2.17719e+07	1.88587e+07	1.39025e+07	1.8036e+07	1.85542e+07	31749324	1.8271e+07	1.70031e+07	2.10191e+07	2.49226e+07	3.15912e+07	2.73343e+07	3.09759e+07	2.89438e+07	3.04773e+07	3.08076e+07	2.98474e+07	2.6481e+07	3.10857e+07	2.60348e+07	2.92945e+07	3.03181e+07	2.60842e+07	2.9702e+07	2.72529e+07	2.75245e+07	4.04391e+07	3.1842e+07	1.69674e+07	3.14917e+07	3.35568e+07	1.064	0.92	0.864
330	(4S)-4-(Carboxymethyl)-L-glutamic acid	C7 H11 N O6	205.059	1.141	2.22988e+07	2.63627e+07	2.43384e+07	2.5053e+07	2.71858e+07	2.49515e+07	2.00889e+07	2.73223e+07	22162108	2.54791e+07	2.69484e+07	2.13865e+07	3.17433e+07	2.48765e+07	3.08638e+07	2.44394e+07	2.34745e+07	2.00064e+07	1.98631e+07	2.15052e+07	1.91321e+07	3.49647e+07	4.02665e+07	3.73467e+07	3.77947e+07	3.94146e+07	3.55118e+07	3.44828e+07	3.70995e+07	4.15894e+07	3.76337e+07	4.65097e+07	3.00404e+07	4.40946e+07	5.31439e+07	4.6433e+07	3.59436e+07	2.91496e+07	3.38523e+07	1.91661e+07	3.10283e+07	2.47072e+07	0.853	1.291	1.513
331	N'-[4,6-Bis(methylamino)-1,3,5-triazin-2-yl]benzohydrazide	C12 H15 N7 O	273.133	0.865	2.5612e+07	2.36219e+07	2.27748e+07	2.26798e+07	2.06306e+07	2.26453e+07	2.43086e+07	3.16343e+07	2.08926e+07	2.53184e+07	2.60126e+07	3.07527e+07	2.7679e+07	1.68211e+07	2.27335e+07	2.08649e+07	2.85412e+07	1.95618e+07	2.09099e+07	2.15301e+07	2.23843e+07	3.54989e+07	3.4104e+07	3.37871e+07	3.53972e+07	3.16545e+07	3.65263e+07	3.72964e+07	3.88261e+07	3.58363e+07	3.45653e+07	4.19625e+07	4.22345e+07	3.8018e+07	3.59388e+07	3.45928e+07	3.13902e+07	3.79364e+07	3.58355e+07	2.20939e+07	3.44075e+07	3.23869e+07	1.038	1.084	1.045
332	actodigin	C29 H44 O9	536.297	12.387	1.37417e+07	1.65494e+07	1.8103e+07	2.08483e+07	1.85997e+07	1.80687e+07	6.2958e+06	1.78679e+07	1.32442e+07	1.22477e+07	1.65369e+07	3.12262e+07	1.64644e+07	1.25141e+07	6.33385e+06	2.00456e+07	2.3453e+07	2.15828e+07	1.32436e+07	3.15249e+07	2.038e+07	2.361e+07	2.62922e+07	2.84287e+07	3.0767e+07	2.60123e+07	2.38485e+07	1.17343e+07	2.61099e+07	2.65143e+07	1.91338e+07	2.99334e+07	4.45368e+07	2.30445e+07	2.6732e+07	9.45764e+06	2.90476e+07	2.79012e+07	3.47537e+07	1.20808e+07	4.27218e+07	2.45621e+07	0.977	0.936	0.958
333	Spermidine	C7 H19 N3	145.158	0.706	1.50876e+07	1.84712e+07	1.63934e+07	1.54901e+07	1.72598e+07	1.83852e+07	8.76932e+06	2.82146e+07	5.02945e+06	1.9353e+07	9.54257e+06	1.25026e+07	2.88674e+07	5.17455e+06	2.46545e+07	1.90487e+07	3.15212e+07	1.08434e+07	1.11713e+07	1.85966e+07	1.81804e+07	2.3843e+07	2.83117e+07	2.5208e+07	2.33207e+07	2.49383e+07	2.59692e+07	1.51595e+07	3.85549e+07	9.49144e+06	2.87256e+07	1.65386e+07	1.75863e+07	4.01285e+07	1.10547e+07	37067011	2.79776e+07	3.89808e+07	1.82598e+07	1.07201e+07	2.6666e+07	2.33171e+07	0.591	0.709	1.2
334	(4-Fluorophenyl)boric acid	C6 H6 B F O2	140.044	0.686	1.91295e+07	2.18867e+07	1.36708e+07	1.25205e+07	1.34686e+07	1.7867e+07	1.5013e+07	1.90575e+07	1.31751e+07	1.87685e+07	1.35175e+07	1.76861e+07	2.20273e+07	1.46955e+07	31462167	2.19379e+07	1.5039e+07	1.70529e+07	1.57316e+07	1.33773e+07	1.6547e+07	2.52169e+07	3.08503e+07	1.99877e+07	1.98444e+07	2.12101e+07	3.06033e+07	2.19992e+07	2.24343e+07	2.17691e+07	2.47913e+07	2.11925e+07	2.40531e+07	3.01072e+07	3.14002e+07	4.81204e+07	3.33436e+07	2.06283e+07	3.24158e+07	1.73455e+07	2.24363e+07	2.52726e+07	0.701	0.981	1.4
335	(S)-N-α-benzoylarginine ethyl ester	C15 H22 N4 O3	306.17	5.583	4.91231e+06	5.7821e+06	5.30811e+06	5.33468e+06	4.84769e+06	6.4061e+06	5.95846e+06	2.73449e+06	928476	2.2841e+06	2.45127e+06	2.92022e+06	3.03876e+06	3.30862e+06	2.17391e+06	3.13974e+07	7.62499e+06	5.54761e+06	3.85654e+06	2.2035e+06	3.73714e+06	7.92446e+06	8.94325e+06	8.2063e+06	7.98993e+06	6.94449e+06	8.88391e+06	1.04938e+07	3.79938e+06	1.77819e+06	3.43403e+06	4.29509e+06	4.12235e+06	4.23175e+06	7.06848e+06	3.2627e+06	4.59548e+07	9.33332e+06	9.23138e+06	3.65099e+06	3.11206e+06	4.71329e+06	0.898	0.806	0.898
336	N'-{(3S,4R)-1-[(5-Acetyl-3-thienyl)methyl]-4-isopropyl-3-pyrrolidinyl}-N,N-dimethylsulfuric diamide	C16 H27 N3 O3 S2	373.149	1.384	2.15309e+07	2.03009e+07	2.06157e+07	2.20821e+07	2.22023e+07	2.06171e+07	1.82927e+07	2.68459e+07	1.45451e+07	2.43266e+07	2.10347e+07	2.12296e+07	2.41416e+07	1.13122e+07	2.05663e+07	2.01528e+07	3.11406e+07	2.06336e+07	2.04161e+07	2.06118e+07	2.88767e+07	3.22654e+07	3.03877e+07	3.12567e+07	3.3709e+07	3.28257e+07	3.06117e+07	3.01367e+07	3.51348e+07	2.64192e+07	3.49233e+07	3.54312e+07	2.9583e+07	3.3402e+07	2.41673e+07	3.10647e+07	2.98748e+07	3.95854e+07	3.58778e+07	2.03208e+07	3.07931e+07	3.87584e+07	1.169	0.973	0.833
337	(3aS,6R,6aS,9aR,10aS,10bR)-2,8-Bis(4-chlorophenyl)-6-[5-(hydroxymethyl)-2-furyl]-3a,4,6,6a,9a,10,10a,10b-octahydroisoindolo[5,6-e]isoindole-1,3,7,9(2H,8H)-tetrone	C31 H24 Cl2 N2 O6	590.101	0.985	1.62492e+07	1.58629e+07	1.58421e+07	1.98142e+07	1.66987e+07	1.60991e+07	1.7388e+07	1.38642e+07	1.6974e+07	1.50643e+07	2.32955e+07	2.13226e+07	2.75028e+07	3.08672e+07	1.91038e+07	1.82337e+07	1.42096e+07	1.71189e+07	2.44204e+07	1.55351e+07	2.08191e+07	2.49621e+07	2.40106e+07	2.4179e+07	3.00491e+07	2.44221e+07	2.33485e+07	2.92984e+07	1.85154e+07	3.13888e+07	2.19676e+07	3.97686e+07	2.98438e+07	3.8136e+07	6.59424e+07	2.87915e+07	2.69112e+07	1.783e+07	2.93201e+07	2.38916e+07	2.27649e+07	2.73517e+07	0.982	1.226	1.249
338	(3alpha,24R)-20,24-Epoxydammarane-3,25-diol	C30 H52 O3	460.392	14.952	9.58644e+06	1.01444e+07	9.62668e+06	1.0594e+07	9.99933e+06	9.81394e+06	8.13001e+06	3.32301e+06	1.02223e+07	1.12165e+07	9.51907e+06	3.07904e+07	7.98562e+06	6.31712e+06	5.17083e+06	1.93189e+07	1.08181e+07	4.7487e+06	6.16687e+06	1.08715e+07	1.11016e+07	1.45167e+07	1.52559e+07	14636190	1.61275e+07	1.47163e+07	1.44267e+07	1.35214e+07	4.38616e+06	1.8708e+07	1.62086e+07	1.61245e+07	4.2985e+07	1.10589e+07	1.34957e+07	7.80307e+06	2.85856e+07	13676583	8.20448e+06	6.0935e+06	1.61091e+07	1.47658e+07	1.195	1.179	0.987
339	Trileucine	C18 H35 N3 O4	357.263	6.865	1.67521e+07	1.78026e+07	1.72116e+07	1.73783e+07	1.76212e+07	1.88302e+07	1.22066e+07	2.15624e+07	1.53328e+07	2.07411e+07	1.4905e+07	2.15667e+07	1.65041e+07	1.15297e+07	1.39605e+07	2.74684e+07	3.07862e+07	1.38476e+07	1.67556e+07	1.53009e+07	2.01971e+07	2.61213e+07	2.71272e+07	2.63743e+07	2.6252e+07	2.5603e+07	26917979	2.08478e+07	2.91476e+07	2.86604e+07	3.0531e+07	2.565e+07	3.02662e+07	2.2916e+07	2.46318e+07	2.10129e+07	4.04355e+07	3.83267e+07	2.35002e+07	1.62213e+07	2.21579e+07	2.61883e+07	1.164	1.22	1.048
340	6-Phenyl-3-(3,4,5-trimethoxyphenyl)-7H-[1,2,4]triazolo[3,4-b][1,3,4]thiadiazine	C19 H18 N4 O3 S	382.109	0.811	1.47521e+07	1.04734e+07	1.14154e+07	1.48196e+07	1.55648e+07	1.63382e+07	9.27508e+06	1.54797e+07	1.26827e+07	1.73223e+07	3.07181e+07	1.45279e+07	2.16642e+07	1.86953e+07	1.70036e+07	1.37213e+07	6.75482e+06	1.1072e+07	1.84414e+07	1.16359e+07	1.35788e+07	2.53922e+07	1.66597e+07	1.79422e+07	2.18523e+07	2.17351e+07	2.14855e+07	1.73175e+07	2.26579e+07	2.54306e+07	27101807	5.56793e+07	2.07341e+07	3.03345e+07	3.99409e+07	2.53853e+07	1.98737e+07	8.021e+06	1.77892e+07	1.67788e+07	1.57222e+07	1.63112e+07	1.002	1.559	1.556
341	3-Methyl-5-(5,5,8a-trimethyl-2-methylene-7-oxodecahydro-1-naphthalenyl)pentyl acetate	C22 H36 O3	348.267	14.414	1.81085e+07	2.10994e+07	2.05781e+07	2.66661e+07	1.99125e+07	2.03293e+07	1.13366e+07	1.84038e+07	2.23751e+07	1.84622e+07	2.72548e+07	2.80831e+07	1.62879e+07	1.35467e+07	1.89489e+07	2.37212e+07	2.98995e+07	1.43154e+07	1.43152e+07	3.07177e+07	2.62408e+07	2.87536e+07	3.24045e+07	3.16785e+07	4.01028e+07	2.87232e+07	2.86272e+07	1.96816e+07	2.52445e+07	4.23672e+07	2.74827e+07	4.73515e+07	3.95303e+07	2.2649e+07	2.89388e+07	2.84767e+07	3.48135e+07	3.69043e+07	2.40542e+07	1.3704e+07	4.39308e+07	3.35592e+07	0.95	0.819	0.862
342	N~5~,N~5~,2-Trimethylornithine	C8 H18 N2 O2	174.137	0.787	2.68737e+07	2.5533e+07	2.67039e+07	2.38529e+07	2.26602e+07	2.74025e+07	3.06516e+07	3.04189e+07	2.17764e+07	2.8037e+07	2.06562e+07	2.24277e+07	2.69932e+07	2.32262e+07	2.9549e+07	2.99003e+07	2.81407e+07	2.83032e+07	26296847	2.96001e+07	2.83113e+07	3.90671e+07	3.76936e+07	4.01531e+07	3.67168e+07	3.39688e+07	4.19302e+07	4.91215e+07	3.88329e+07	3.86882e+07	3.94776e+07	3.42202e+07	3.10806e+07	3.72451e+07	4.96227e+07	4.47585e+07	4.45725e+07	3.63688e+07	5.01709e+07	2.67557e+07	4.53264e+07	3.9055e+07	0.871	0.994	1.141
343	1-[Amino(nitroamino)methylene]-3-ethylthiourea	C4 H9 N5 O2 S	191.048	0.816	3.04257e+07	2.21778e+07	2.59969e+07	2.35051e+07	2.36172e+07	2.48529e+07	2.88697e+07	2.89388e+07	2.839e+07	2.98124e+07	2.92569e+07	2.35305e+07	2.79324e+07	2.62952e+07	2.81536e+07	2.99529e+07	2.11815e+07	2.58038e+07	2.77068e+07	2.60842e+07	3.05986e+07	4.16495e+07	3.18339e+07	3.84326e+07	3.68196e+07	3.646e+07	4.06531e+07	4.3794e+07	3.51549e+07	4.82517e+07	4.03741e+07	4.68699e+07	3.22405e+07	3.83215e+07	5.61823e+07	4.28929e+07	4.51725e+07	2.83634e+07	4.76829e+07	2.95697e+07	4.21598e+07	4.48358e+07	1.021	1.039	1.017
344	Apocynin	C9 H10 O3	166.063	6.938	1.01717e+07	1.0472e+07	1.08722e+07	1.10431e+07	1.05809e+07	1.1053e+07	6.50792e+06	7.43152e+06	2.81784e+06	1.02246e+07	8.13623e+06	7.89972e+06	6.57073e+06	4.16723e+06	5.53357e+06	5.88079e+06	1.92419e+07	1.64843e+07	1.02526e+07	1.80566e+07	3.05057e+07	1.57051e+07	1.58866e+07	1.66162e+07	1.67252e+07	1.54399e+07	1.59489e+07	1.10161e+07	9.96558e+06	5.22985e+06	1.49576e+07	1.39275e+07	1.10667e+07	9.11536e+06	8.9027e+06	8.33612e+06	8.67186e+06	2.40787e+07	2.81432e+07	9.99385e+06	2.63505e+07	3.98934e+07	1.237	0.418	0.338
345	(6R)-2,4-Undecadiyne-1,6-diol	C11 H16 O2	180.115	10.65	1.85266e+07	1.34043e+07	2.05304e+07	1.93386e+07	1.9433e+07	2.03716e+07	1.0653e+07	1.39267e+07	1.53209e+07	2.47483e+07	1.52206e+07	2.79796e+07	1.64557e+07	1.40708e+07	1.57833e+07	3.04891e+07	2.57794e+07	1.80357e+07	1.1307e+07	2.44181e+07	2.70592e+07	3.02878e+07	2.08547e+07	3.185e+07	2.88683e+07	2.76888e+07	2.79386e+07	1.8989e+07	1.95598e+07	2.96231e+07	37517964	2.68589e+07	3.95881e+07	2.2942e+07	3.00602e+07	2.36614e+07	4.45257e+07	3.13539e+07	2.97913e+07	1.06154e+07	3.41678e+07	3.37806e+07	0.894	0.857	0.959
346	(4R)-4-(3-Amino-3-oxopropyl)-L-glutamic acid	C8 H14 N2 O5	218.091	0.833	2.11764e+07	2.16897e+07	2.18703e+07	2.42375e+07	2.27426e+07	2.57446e+07	1.74186e+07	3.04475e+07	1.70043e+07	2.36181e+07	1.95208e+07	2.24594e+07	2.06655e+07	1.78389e+07	2.28799e+07	2.46253e+07	2.71557e+07	1.99597e+07	2.50427e+07	1.97892e+07	2.44363e+07	3.49098e+07	3.38649e+07	3.39993e+07	3.61099e+07	3.22994e+07	3.50666e+07	3.12825e+07	4.30494e+07	3.30713e+07	3.59866e+07	3.45955e+07	3.18214e+07	2.88308e+07	3.811e+07	3.4277e+07	3.59145e+07	3.29003e+07	3.2822e+07	2.33918e+07	2.75338e+07	3.03156e+07	1.009	1.141	1.131
347	L-Tyrosyl-L-valyl-L-valyl-N-benzyl-L-asparaginyl-L-alpha-aspartyl-L-leucine	C40 H57 N7 O11	811.409	2.087	1.73591e+07	1.68168e+07	1.71032e+07	1.8535e+07	1.94192e+07	1.2571e+07	1.37889e+07	3.02696e+07	1.02521e+07	1.64622e+07	1.41216e+07	1.08999e+07	2.42816e+07	8.66208e+06	2.1209e+07	9.37376e+06	2.34395e+07	1.45914e+07	1.52517e+07	1.76716e+07	1.73935e+07	2.40807e+07	2.42846e+07	2.53746e+07	2.89264e+07	2.97981e+07	2.02972e+07	2.11719e+07	3.71748e+07	1.75943e+07	2.2484e+07	2.27876e+07	1.49694e+07	3.33498e+07	1.85052e+07	3.22697e+07	1.41011e+07	3.11613e+07	2.67387e+07	1.6123e+07	2.82594e+07	2.51866e+07	1.215	0.841	0.692
348	Itaconic acid	C5 H6 O4	130.027	1.138	1.77345e+07	1.96177e+07	1.93455e+07	1.55446e+07	1.76291e+07	1.47959e+07	1.07782e+07	1.34597e+07	5.75315e+06	3.02304e+07	1.64713e+07	1.71589e+07	2.88706e+07	5.82489e+06	1.31786e+07	1.61452e+07	2.25656e+07	1.12706e+07	1.27696e+07	6.08762e+06	1.14361e+07	2.38123e+07	2.78916e+07	2.84309e+07	2.45022e+07	2.7509e+07	2.48264e+07	1.60621e+07	1.60881e+07	9.63639e+06	4.0413e+07	2.60913e+07	2.34159e+07	3.95262e+07	1.24446e+07	2.01178e+07	2.44485e+07	3.06135e+07	2.11506e+07	1.38736e+07	1.00415e+07	1.71447e+07	0.687	0.938	1.366
349	L-Histidyl-L-histidinamide	C12 H17 N7 O2	291.143	1.146	1.10318e+07	1.71071e+07	2.30192e+07	2.18941e+07	2.12107e+07	1.85454e+07	1.24344e+07	2.3767e+07	1.35951e+07	2.16066e+07	2.18428e+07	1.81867e+07	2.27098e+07	1.28396e+07	1.78448e+07	1.90732e+07	3.01343e+07	1.77056e+07	1.57937e+07	1.68849e+07	1.314e+07	2.02674e+07	2.79317e+07	3.67246e+07	3.18462e+07	2.8979e+07	2.33488e+07	2.46037e+07	3.66142e+07	2.85016e+07	3.51198e+07	4.08805e+07	2.62086e+07	3.19473e+07	2.74249e+07	2.65118e+07	2.73683e+07	3.4873e+07	2.76194e+07	1.39008e+07	2.19918e+07	1.51623e+07	1.283	1.597	1.244
350	N-Acetyl-ornithine	C7 H14 N2 O3	174.101	0.859	2.48801e+07	2.47026e+07	2.36117e+07	2.27966e+07	2.68227e+07	2.24583e+07	2.52491e+07	2.72795e+07	2.00331e+07	1.98912e+07	20240863	2.59132e+07	2.08154e+07	1.60805e+07	2.12396e+07	2.45198e+07	3.00823e+07	2.1317e+07	2.27614e+07	2.17054e+07	2.66227e+07	3.60675e+07	3.64181e+07	3.54735e+07	3.51209e+07	4.02695e+07	3.44954e+07	4.03597e+07	3.4744e+07	3.55165e+07	2.79561e+07	3.34783e+07	3.589e+07	2.8712e+07	3.43548e+07	3.21802e+07	3.65718e+07	3.89509e+07	3.78715e+07	2.32192e+07	3.33372e+07	3.68506e+07	1.011	0.943	0.932
351	Ethyl 5-amino-1-(4-nitrophenyl)-1H-pyrazole-4-carboxylate	C12 H12 N4 O4	276.085	1.575	1.14322e+07	1.26293e+07	1.24631e+07	1.26323e+07	1.33186e+07	1.31549e+07	1.20312e+07	1.08429e+07	6.36903e+06	1.32716e+07	9.19221e+06	1.27021e+07	1.47047e+07	8.77235e+06	8.6115e+06	1.32672e+07	2.99727e+07	7.95174e+06	9.97779e+06	1.26105e+07	1.8351e+07	1.81959e+07	1.94185e+07	1.92e+07	1.89842e+07	1.91877e+07	1.84694e+07	2.09331e+07	1.49025e+07	1.20811e+07	1.9787e+07	1.59919e+07	1.78888e+07	2.04533e+07	1.87406e+07	1.2939e+07	1.94624e+07	3.69379e+07	1.3337e+07	9.53166e+06	1.79917e+07	2.34059e+07	0.853	0.889	1.042
352	8-[(5alpha,17beta)-17-Hydroxy-3-oxoandrostan-7-yl]octanamide	C27 H45 N O3	431.341	6.597	2.07958e+07	18937094	2.10135e+07	2.03519e+07	2.03468e+07	2.09696e+07	1.87739e+07	2.27111e+07	1.99422e+07	2.97802e+07	1.85781e+07	1.76354e+07	2.03386e+07	1.38355e+07	2.0396e+07	2.95146e+07	2.85557e+07	1.61971e+07	1.50694e+07	1.75388e+07	1.91367e+07	3.13387e+07	2.84188e+07	31908894	3.10204e+07	3.0005e+07	3.09555e+07	3.10872e+07	2.98598e+07	3.63701e+07	4.29053e+07	3.13892e+07	2.45998e+07	2.8155e+07	2.95585e+07	3.07921e+07	4.37086e+07	3.6187e+07	2.80613e+07	1.49365e+07	2.60791e+07	2.5551e+07	1.062	1.204	1.133
353	cytidine 5′-monophosphate	C9 H14 N3 O8 P	323.052	0.86	1.88375e+07	1.64883e+07	1.85091e+07	1.82174e+07	1.86457e+07	2.11448e+07	1.62053e+07	1.93991e+07	1.61301e+07	1.64372e+07	1.63982e+07	1.74397e+07	1.72601e+07	1.43181e+07	1.61179e+07	1.71497e+07	2.96698e+07	1.72891e+07	1.61283e+07	1.98042e+07	2.13117e+07	3.00538e+07	2.53825e+07	2.85359e+07	2.73575e+07	2.68275e+07	2.9597e+07	2.82573e+07	2.67156e+07	3.06518e+07	2.45461e+07	2.85687e+07	2.4574e+07	2.40147e+07	3.05895e+07	2.42126e+07	2.51461e+07	3.65068e+07	2.89438e+07	1.53739e+07	2.81857e+07	2.71075e+07	1.15	1.003	0.872
354	1-Linoleoyl glycerol	C21 H38 O4	354.277	13.019	1.23395e+07	1.27894e+07	13708284	1.35644e+07	1.39806e+07	1.47071e+07	6.07956e+06	4.611e+06	6.3341e+06	9.41509e+06	9.54856e+06	2.02829e+07	6.79988e+06	9.89207e+06	3.34229e+06	1.73655e+07	2.40608e+07	1.847e+07	1.18831e+07	2.95065e+07	2.08181e+07	2.0032e+07	1.98356e+07	2.12268e+07	2.02848e+07	1.99785e+07	2.02954e+07	1.07683e+07	6.43935e+06	1.21854e+07	1.42104e+07	1.67864e+07	2.86625e+07	9.47425e+06	2.11327e+07	5.01354e+06	2.53906e+07	2.93662e+07	3.06326e+07	1.12078e+07	4.15006e+07	2.61369e+07	0.577	0.415	0.72
355	L-Lombricine	C6 H15 N4 O6 P	270.074	0.83	1.74848e+07	1.64749e+07	2.13945e+07	1.98615e+07	1.60619e+07	2.1415e+07	1.18301e+07	1.74403e+07	1.92205e+07	2.1319e+07	2.94202e+07	1.52237e+07	1.70382e+07	1.5782e+07	2.3794e+07	1.9838e+07	1.51098e+07	1.94369e+07	1.72115e+07	1.47808e+07	2.03461e+07	2.79624e+07	2.53852e+07	3.30008e+07	2.98122e+07	2.30928e+07	2.99302e+07	20672219	2.4063e+07	3.65835e+07	3.18801e+07	5.13138e+07	2.14581e+07	2.37091e+07	3.37157e+07	3.57368e+07	2.90781e+07	1.85755e+07	3.2507e+07	1.6388e+07	2.101e+07	2.58437e+07	1.096	1.517	1.384
356	TETRADECYLDIETHANOLAMINE	C18 H39 N O2	301.298	11.026	2.55503e+07	2.6204e+07	2.72325e+07	2.93074e+07	2.64608e+07	2.76649e+07	6.36289e+06	6.15611e+06	7.49476e+06	6.40229e+06	7.04577e+06	1.30839e+07	9.14493e+06	5.42681e+06	6.28512e+06	1.04253e+07	7.12629e+06	7.97659e+06	5.54476e+06	5.84815e+06	7.22901e+06	3.96447e+07	3.98402e+07	4.1674e+07	4.43305e+07	3.85318e+07	3.97423e+07	1.08188e+07	8.28837e+06	1.39595e+07	9.3949e+06	1.20927e+07	1.8345e+07	1.26918e+07	1.15935e+07	9.46419e+06	1.53601e+07	8.89546e+06	1.3579e+07	5.38716e+06	8.50314e+06	9.4154e+06	0.852	1.216	1.427
357	4-[(4-Aminobenzoyl)amino]butanoic acid	C11 H14 N2 O3	222.101	3.188	1.90096e+07	2.00933e+07	1.892e+07	1.99437e+07	1.96367e+07	1.99565e+07	1.45137e+07	2.33778e+07	1.7252e+07	2.11724e+07	1.80999e+07	2.62894e+07	2.01455e+07	1.17147e+07	1.89213e+07	2.56286e+07	2.92699e+07	1.51794e+07	1.46502e+07	1.88775e+07	1.99383e+07	2.88886e+07	3.0267e+07	2.87938e+07	3.03313e+07	2.88525e+07	2.92287e+07	2.42165e+07	3.09471e+07	3.16548e+07	3.06651e+07	3.07195e+07	3.67257e+07	2.79081e+07	2.50271e+07	2.85444e+07	3.78977e+07	3.69307e+07	2.61652e+07	1.44375e+07	2.78884e+07	2.64308e+07	1.076	1.162	1.08
358	3-(2-Iodophenyl)-2-methyl-4(3H)-quinazolinone	C15 H11 I N2 O	361.992	0.842	2.2302e+07	1.89721e+07	1.97252e+07	1.85207e+07	2.17965e+07	2.26056e+07	2.15816e+07	2.67619e+07	1.45459e+07	2.92683e+07	1.96562e+07	1.35592e+07	2.67186e+07	1.56743e+07	2.43366e+07	2.22437e+07	2.66749e+07	1.47816e+07	2.04391e+07	2.35029e+07	2.03813e+07	3.39947e+07	2.8622e+07	3.00485e+07	2.814e+07	3.19718e+07	3.29775e+07	3.61101e+07	3.55172e+07	2.67511e+07	4.24781e+07	3.3421e+07	1.89547e+07	3.70277e+07	3.3488e+07	3.67036e+07	3.28721e+07	3.35872e+07	2.54174e+07	2.00856e+07	3.46108e+07	2.69214e+07	1.061	1.319	1.244
359	L-Valyl-L-alanyl-L-proline	C13 H23 N3 O4	285.169	1.994	1.448e+07	1.51369e+07	1.44965e+07	1.5011e+07	1.45939e+07	1.51297e+07	1.19357e+07	1.82369e+07	9.3716e+06	1.57608e+07	1.28202e+07	1.63297e+07	1.55705e+07	8.24576e+06	1.25486e+07	1.46169e+07	2.91488e+07	1.32681e+07	1.26725e+07	1.57111e+07	1.99373e+07	2.18712e+07	2.27385e+07	2.20257e+07	2.28666e+07	2.15009e+07	2.22892e+07	1.9805e+07	2.40218e+07	1.71197e+07	2.27392e+07	2.16868e+07	2.27873e+07	2.15585e+07	1.76162e+07	1.89409e+07	21637961	3.68968e+07	2.29567e+07	1.25421e+07	2.33222e+07	2.65706e+07	1.006	0.93	0.924
360	2-Amino-6-(1,2-dihydroxypropyl)-4(1H)-pteridinon	C9 H11 N5 O3	237.085	1.136	2.03746e+07	2.44736e+07	2.25284e+07	2.2244e+07	2.51437e+07	2.3066e+07	1.85898e+07	2.4391e+07	2.09768e+07	2.41804e+07	2.57063e+07	1.99038e+07	2.87835e+07	2.36309e+07	2.84983e+07	2.22703e+07	2.17534e+07	1.87712e+07	1.85462e+07	1.94646e+07	1.74474e+07	3.1925e+07	3.73692e+07	3.45629e+07	3.35632e+07	3.64646e+07	3.2848e+07	3.18891e+07	3.31002e+07	3.9345e+07	3.56994e+07	4.4349e+07	2.79543e+07	3.99807e+07	5.04831e+07	4.28769e+07	3.27575e+07	2.70217e+07	3.17749e+07	1.79035e+07	2.80981e+07	2.25441e+07	0.893	1.321	1.48
361	4-bromo-1-methyl-N-(2-thiazolyl)-3-pyrazolecarboxamide	C8 H7 Br N4 O S	285.951	0.689	2.05725e+07	2.40627e+07	2.31987e+07	2.41926e+07	2.63077e+07	2.3945e+07	2.18215e+07	2.84823e+07	2.08624e+07	2.17424e+07	1.98227e+07	2.87463e+07	2.30478e+07	1.30527e+07	2.30188e+07	2.71131e+07	2.34721e+07	2.28681e+07	2.504e+07	2.20732e+07	2.25665e+07	3.31868e+07	3.72144e+07	3.58613e+07	3.62376e+07	3.76968e+07	3.32409e+07	3.84303e+07	3.95723e+07	3.99525e+07	3.2686e+07	3.473e+07	4.0576e+07	3.20936e+07	2.78842e+07	3.45472e+07	3.96855e+07	2.87416e+07	3.80718e+07	2.37201e+07	3.11981e+07	2.84863e+07	1.112	1.337	1.202
362	Furaneol	C6 H8 O3	128.048	0.881	2.21571e+07	2.43124e+07	2.58717e+07	2.09881e+07	2.50115e+07	1.79191e+07	2.00067e+07	2.61262e+07	1.714e+07	2.18083e+07	2.79401e+07	2.10399e+07	2.87421e+07	1.70637e+07	2.55783e+07	2.47329e+07	2.04699e+07	1.60186e+07	1.5375e+07	1.79502e+07	1.84682e+07	3.02754e+07	3.48552e+07	3.82146e+07	3.29066e+07	3.86793e+07	2.94509e+07	3.02962e+07	3.16852e+07	2.90852e+07	2.94906e+07	4.46994e+07	2.88095e+07	3.94169e+07	3.64543e+07	3.89772e+07	3.73203e+07	2.74702e+07	2.96794e+07	1.64605e+07	2.91195e+07	2.71752e+07	0.812	1.103	1.359
363	Phosphoglycolohydroxamic Acid	C2 H6 N O6 P	170.994	0.766	1.85491e+07	1.83402e+07	1.65842e+07	1.66766e+07	1.73143e+07	1.80685e+07	1.50879e+07	1.61576e+07	9.25514e+06	1.63878e+07	9.65012e+06	1.56057e+07	1.83214e+07	1.09979e+07	2.20243e+07	1.44986e+07	2.56551e+07	1.31525e+07	1.46908e+07	2.20154e+07	2.82376e+07	2.70551e+07	2.71167e+07	2.49599e+07	2.56463e+07	2.59148e+07	2.75558e+07	2.42529e+07	2.06833e+07	1.64829e+07	2.31243e+07	1.60163e+07	2.16399e+07	2.52876e+07	2.34968e+07	3.335e+07	2.15995e+07	3.3095e+07	2.32644e+07	1.49107e+07	3.36199e+07	3.88354e+07	0.88	0.625	0.71
364	cis-acetylacrylic acid	C5 H6 O3	114.032	0.843	2.21113e+07	2.02366e+07	1.65186e+07	1.93162e+07	2.17916e+07	2.17735e+07	1.81036e+07	2.13385e+07	1.52665e+07	2.3562e+07	1.70618e+07	1.87545e+07	1.97141e+07	1.61926e+07	2.10904e+07	1.90132e+07	1.49122e+07	1.21107e+07	1.62099e+07	1.4273e+07	1.57862e+07	3.36332e+07	3.05016e+07	2.51501e+07	2.93643e+07	3.19933e+07	3.18265e+07	3.02331e+07	2.82712e+07	2.80339e+07	3.41515e+07	2.89773e+07	2.6208e+07	2.73158e+07	3.45956e+07	3.18135e+07	2.81081e+07	1.87965e+07	2.08509e+07	1.59525e+07	2.10526e+07	2.08893e+07	1.031	1.39	1.348
365	epsilon-(gamma-Glutamyl)-lysine	C11 H21 N3 O5	275.148	0.853	2.02975e+07	2.22871e+07	2.21074e+07	1.67e+07	1.87171e+07	1.69677e+07	1.4653e+07	2.78761e+07	1.73556e+07	1.736e+07	2.07126e+07	2.1209e+07	1.98517e+07	1.30944e+07	1.79415e+07	1.57745e+07	1.85411e+07	1.61215e+07	1.97957e+07	1.54762e+07	2.13841e+07	2.67819e+07	3.14211e+07	3.23232e+07	2.64682e+07	2.94803e+07	2.91003e+07	2.14892e+07	3.28381e+07	2.86926e+07	2.29409e+07	3.24831e+07	2.8843e+07	2.71311e+07	2.79761e+07	2.74381e+07	2.3974e+07	2.54397e+07	3.06598e+07	2.18407e+07	2.59786e+07	3.26951e+07	1.046	1.104	1.056
366	N-(1-Benzyl-4-piperidinyl)-4-{[1-(2,5-dimethylbenzyl)-2,4-dioxo-1,4-dihydro-3(2H)-quinazolinyl]methyl}benzamide	C37 H38 N4 O3	586.295	1.337	1.08515e+07	1.10973e+07	1.45736e+07	1.20295e+07	1.17961e+07	1.00661e+07	6.14885e+06	2.78459e+07	4.66692e+06	1.26537e+07	6.53537e+06	9.69485e+06	1.93128e+07	3.81212e+06	8.61991e+06	8.9338e+06	1.44281e+07	7.04596e+06	8.62362e+06	1.52492e+07	1.69774e+07	1.55664e+07	1.62776e+07	2.18265e+07	1.85921e+07	1.78066e+07	1.56562e+07	9.73448e+06	3.51568e+07	8.20932e+06	1.76612e+07	1.07447e+07	1.33988e+07	2.66096e+07	8.14381e+06	1.30732e+07	1.33528e+07	1.88055e+07	1.26154e+07	8.8761e+06	2.36597e+07	2.37674e+07	0.805	0.571	0.71
367	Umbelliferone	C9 H6 O3	162.032	5.745	1.09299e+07	1.17841e+07	1.13162e+07	1.20491e+07	1.23001e+07	1.19022e+07	6.67483e+06	2.77624e+07	1.96438e+07	2.13895e+07	1.56937e+07	1.03676e+07	1.45109e+07	1.37574e+07	1.20933e+07	1.20823e+07	8.51131e+06	7.06887e+06	4.43114e+06	4.32838e+06	6.22091e+06	1.70752e+07	1.79708e+07	1.73485e+07	1.81934e+07	1.78589e+07	1.69915e+07	1.14195e+07	3.75859e+07	3.67677e+07	3.15221e+07	2.70337e+07	1.45539e+07	2.01512e+07	2.93904e+07	1.81994e+07	1.77804e+07	1.05873e+07	1.19851e+07	4.28537e+06	6.26096e+06	8.05621e+06	1.732	3.913	2.259
368	17,23-Epoxyveratraman-3-ol	C27 H41 N O2	411.314	11.655	7.2643e+06	8.09127e+06	7.51936e+06	6.70367e+06	7.71631e+06	8.09471e+06	4.38155e+06	9.84675e+06	2.77023e+07	1.33446e+07	1.29236e+07	4.57402e+06	7.17406e+06	559190	1.05908e+07	7.03319e+06	2.82617e+06	1.98507e+06	539167	3.94872e+06	2.03292e+06	1.10632e+07	1.22e+07	1.14503e+07	1.01893e+07	1.13262e+07	1.18275e+07	7.32506e+06	1.30578e+07	5.09087e+07	1.93541e+07	2.19599e+07	6.39236e+06	9.94052e+06	1.19467e+06	1.59742e+07	1.03962e+07	3.56145e+06	3.41673e+06	530440	5.82239e+06	2.68911e+06	1.947	5.665	2.909
369	5-Pentyl-2(5H)-furanone	C9 H14 O2	154.1	9.915	1.62096e+07	1.50907e+07	1.47164e+07	1.64502e+07	1.53152e+07	1.69113e+07	9.59898e+06	1.61539e+07	1.00333e+07	1.73797e+07	1.73211e+07	1.8329e+07	1.1489e+07	7.74562e+06	1.10615e+07	1.73747e+07	2.76175e+07	1.55344e+07	1.5479e+07	1.81073e+07	2.33392e+07	2.49133e+07	2.28493e+07	2.24663e+07	2.49415e+07	2.23876e+07	2.44909e+07	1.61815e+07	2.15827e+07	1.85616e+07	2.53541e+07	2.95803e+07	2.56586e+07	1.59329e+07	1.6548e+07	1.66704e+07	2.564e+07	3.46316e+07	2.65853e+07	1.51294e+07	2.65045e+07	3.06233e+07	1.295	0.812	0.627
370	Boc-Asn-Oh	C9 H16 N2 O5	232.106	0.86	2.44462e+07	2.0473e+07	2.28135e+07	2.69431e+07	2.22794e+07	2.38412e+07	1.86575e+07	2.76051e+07	2.33948e+07	2.29445e+07	2.48779e+07	2.46696e+07	2.75244e+07	2.02542e+07	2.36708e+07	2.51138e+07	2.60248e+07	2.4515e+07	2.36583e+07	1.85211e+07	2.14484e+07	3.72252e+07	3.08694e+07	3.47402e+07	4.09519e+07	3.27031e+07	3.48441e+07	3.11881e+07	3.66044e+07	4.29908e+07	3.32764e+07	4.22726e+07	3.44769e+07	3.81383e+07	4.3271e+07	3.57023e+07	3.71216e+07	3.27975e+07	4.21994e+07	2.32784e+07	2.73139e+07	2.83776e+07	0.986	1.29	1.308
371	(3R)-N-{(2R)-3-(4-Chlorophenyl)-1-[4-(2-{[methyl(3-pyridinylmethyl)amino]methyl}phenyl)-1-piperazinyl]-1-oxo-2-propanyl}-1,2,3,4-tetrahydro-3-isoquinolinecarboxamide	C37 H41 Cl N6 O2	636.299	17.227	1.37416e+07	1.26108e+07	1.45115e+07	1.0277e+07	1.08629e+07	1.29239e+07	6.4649e+06	9.20089e+06	2.75091e+07	1.03144e+07	7.18091e+06	1.28225e+07	1.27319e+07	9.70198e+06	2.31819e+07	6.85927e+06	1.42916e+07	5.25386e+06	5.053e+06	6.71744e+06	1.06918e+07	1.88237e+07	1.8105e+07	2.14549e+07	1.60969e+07	1.67676e+07	2.11312e+07	9.81285e+06	1.11829e+07	4.67744e+07	1.39732e+07	1.15069e+07	1.75697e+07	1.74675e+07	2.07289e+07	3.53169e+07	1.03439e+07	1.91339e+07	9.70644e+06	5.39129e+06	1.08539e+07	1.56607e+07	0.655	1.06	1.619
372	bisorcic	C9 H16 N2 O4	216.111	0.861	2.2317e+07	2.17838e+07	2.00489e+07	1.94173e+07	2.15316e+07	1.91901e+07	1.7707e+07	24685385	1.70018e+07	2.10891e+07	2.36215e+07	2.23769e+07	2.4383e+07	1.57412e+07	2.10062e+07	2.16406e+07	2.74276e+07	1.93285e+07	1.77125e+07	2.08274e+07	2.28807e+07	3.12158e+07	3.15848e+07	2.98198e+07	3.02244e+07	3.28894e+07	3.0644e+07	2.73953e+07	30526840	2.93597e+07	2.89623e+07	3.83001e+07	3.07845e+07	3.35196e+07	3.36308e+07	3.19358e+07	3.24993e+07	3.62604e+07	3.51857e+07	1.85808e+07	3.30143e+07	3.28055e+07	0.903	0.889	0.984
373	4-Oxo-4-(3-oxo-1-piperazinyl)butanoic acid	C8 H12 N2 O4	200.08	0.859	2.42885e+07	2.20757e+07	2.48536e+07	2.56078e+07	2.36204e+07	2.71079e+07	1.73106e+07	2.4906e+07	2.42645e+07	2.33953e+07	2.42362e+07	2.6584e+07	2.37514e+07	1.72006e+07	2.59393e+07	2.71012e+07	2.63528e+07	1.8816e+07	2.06945e+07	1.66265e+07	2.46079e+07	3.84276e+07	3.38575e+07	3.82321e+07	3.85386e+07	3.4107e+07	3.82377e+07	2.99569e+07	3.40674e+07	4.58329e+07	3.47539e+07	4.20348e+07	3.74034e+07	3.30214e+07	3.67472e+07	3.8994e+07	3.97948e+07	3.25647e+07	3.16576e+07	1.98388e+07	2.38142e+07	3.15215e+07	0.929	1.103	1.187
374	Dipentamethylenethiuram disulfide	C12 H20 N2 S4	320.051	0.85	2.0025e+07	1.73177e+07	1.63185e+07	1.72379e+07	1.80791e+07	1.81523e+07	1.21123e+07	1.99572e+07	1.06104e+07	1.52926e+07	1.35428e+07	2.25033e+07	2.04251e+07	7.99713e+06	1.5753e+07	1.65642e+07	2.68405e+07	1.30649e+07	1.03482e+07	1.98028e+07	2.46577e+07	2.89925e+07	2.55196e+07	2.45113e+07	2.65629e+07	2.71504e+07	2.78908e+07	1.93392e+07	2.53933e+07	1.87953e+07	2.14779e+07	2.2387e+07	3.11635e+07	2.81727e+07	1.70861e+07	2.38701e+07	2.471e+07	3.47641e+07	2.32184e+07	1.05598e+07	3.04252e+07	3.41419e+07	0.869	0.706	0.812
375	N~1~-{(2S,3S,5S)-1-Cyclohexyl-5-[(2,2-dimethylpropyl)carbamoyl]-3-hydroxy-6-methyl-2-heptanyl}-N~2~-(2-quinolinylcarbonyl)aspartamide	C34 H51 N5 O5	609.389	6.664	6.09534e+06	6.57593e+06	6.37536e+06	7.11107e+06	6.30116e+06	7.18889e+06	3.06943e+06	3.38822e+06	2.80921e+06	5.34459e+06	3.44043e+06	3.1407e+06	3.25496e+06	2.13714e+06	2.83539e+06	4.64739e+06	2.677e+07	1.17494e+07	3.82153e+06	8.30148e+06	1.41316e+07	9.74814e+06	1.01326e+07	9.83404e+06	1.06736e+07	9.05939e+06	1.00486e+07	5.36369e+06	4.67493e+06	5.34701e+06	7.9923e+06	6.00076e+06	4.42691e+06	4.52937e+06	4.56567e+06	4.25851e+06	6.81196e+06	3.29104e+07	1.96506e+07	3.63884e+06	1.18009e+07	1.79517e+07	1.184	0.299	0.252
376	Leu-Trp	C17 H23 N3 O3	317.174	6.466	1.52994e+07	1.48265e+07	1.61039e+07	1.56107e+07	1.81449e+07	1.48607e+07	1.00644e+07	1.94417e+07	1.3366e+07	1.80941e+07	1.69128e+07	1.95425e+07	1.58346e+07	1.01168e+07	1.63605e+07	1.89762e+07	2.67606e+07	1.28176e+07	1.35673e+07	1.53968e+07	1.7851e+07	2.33227e+07	2.23643e+07	2.45278e+07	2.37226e+07	2.66266e+07	2.17099e+07	1.68402e+07	2.58017e+07	2.45795e+07	2.62578e+07	2.87525e+07	2.73147e+07	21941592	21612976	2.4674e+07	2.80454e+07	3.3714e+07	2.20561e+07	1.33445e+07	2.26976e+07	2.36083e+07	1.046	1.137	1.087
377	O-[4-Hydroxy-3-(~125~I)iodophenyl]-3,5-bis[(~125~I)iodo]-L-tyrosine	C15 H12 [125]I3 N O4	644.789	6.54	1.72241e+07	2.13403e+07	2.07984e+07	2.31542e+07	2.05517e+07	2.2126e+07	1.6903e+07	1.91291e+07	1.96299e+07	2.2729e+07	1.99224e+07	1.92398e+07	2.16433e+07	1.94448e+07	2.67418e+07	2.49164e+07	2.31022e+07	1.77946e+07	1.20657e+07	1.90461e+07	2.34887e+07	2.84094e+07	3.33217e+07	3.23326e+07	3.44963e+07	2.91904e+07	3.01503e+07	3.03699e+07	2.70559e+07	3.81879e+07	3.46386e+07	3.53118e+07	2.72588e+07	3.01936e+07	4.15389e+07	4.00613e+07	3.63385e+07	2.79931e+07	2.92671e+07	1.1273e+07	2.65079e+07	2.91505e+07	0.953	1.237	1.298
378	2,2'-(4,7-Dioxa-1,10,13,18-tetraazabicyclo[8.5.5]icosane-13,18-diyl)diacetic acid	C18 H34 N4 O6	402.248	6.059	1.00081e+07	1.03494e+07	1.02709e+07	1.03358e+07	1.08355e+07	1.03617e+07	3.42711e+06	6.05454e+06	3.88283e+06	5.99289e+06	4.86319e+06	6.4805e+06	5.45574e+06	3.46847e+06	4.60126e+06	7.55584e+06	2.66896e+07	1.42155e+07	1.44198e+07	1.48401e+07	2.35747e+07	1.52417e+07	1.56044e+07	1.56399e+07	1.57104e+07	1.59062e+07	1.51468e+07	5.72934e+06	8.02882e+06	7.13539e+06	8.69151e+06	8.26337e+06	9.05646e+06	7.55936e+06	7.40995e+06	6.94005e+06	11168808	3.36384e+07	2.44729e+07	1.41901e+07	2.18888e+07	3.11963e+07	1.062	0.328	0.309
379	LAURIMINODIPROPIONIC ACID	C18 H35 N O4	329.257	12.192	1.57452e+07	1.62879e+07	1.78307e+07	1.62424e+07	1.60028e+07	1.60779e+07	7.37975e+06	1.48377e+07	1.47053e+07	1.67398e+07	1.14843e+07	2.66314e+07	1.42757e+07	7.40708e+06	1.08251e+07	2.27347e+07	2.26163e+07	1.30294e+07	1.12507e+07	2.51325e+07	1.87417e+07	2.33185e+07	2.4248e+07	2.69452e+07	2.48764e+07	2.37903e+07	2.41616e+07	1.2028e+07	1.92318e+07	2.64804e+07	2.38502e+07	1.92185e+07	3.70284e+07	1.97296e+07	1.58243e+07	1.63688e+07	3.37761e+07	2.89398e+07	2.28305e+07	1.1297e+07	3.79195e+07	2.54326e+07	0.975	0.756	0.776
380	2-(4-{4-Methyl-5-[(4-methyl-1-piperazinyl)methyl]-4H-1,2,4-triazol-3-yl}-1-piperidinyl)-1,3-propanediol	C17 H32 N6 O2	352.259	17.092	1.6773e+07	2.09891e+07	2.43491e+07	2.1961e+07	2.55881e+07	2.65924e+07	1.05404e+07	1.43034e+07	1.18411e+07	1.19627e+07	1.37527e+07	2.06023e+07	1.54668e+07	2.05543e+07	1.93372e+07	1.71152e+07	1.53979e+07	1.82645e+07	1.23293e+07	1.29974e+07	1.73889e+07	3.09737e+07	3.43519e+07	3.89041e+07	3.19007e+07	3.4878e+07	3.33044e+07	2.09533e+07	2.21273e+07	2.4917e+07	1.9508e+07	2.58121e+07	2.97204e+07	2.17706e+07	4.39075e+07	2.87185e+07	24537895	1.77688e+07	2.83966e+07	1.08102e+07	1.68556e+07	1.99693e+07	0.77	1.245	1.616
381	1-(4-Methoxyphenyl)-4-methyl-3-oxopentyl hydrogen sulfate	C13 H18 O6 S	302.083	6.977	3.47641e+06	4.47038e+06	4.18324e+06	4.46066e+06	4.78005e+06	4.59255e+06	799261	1.80642e+06	498067	1.4162e+06	5.92446e+06	812278	753727	1.48868e+06	723047	671244	2.63801e+07	7.26084e+06	1.38826e+06	3.09545e+06	1.26298e+07	5.88508e+06	7.05824e+06	6.54572e+06	6.60498e+06	6.72136e+06	6.12862e+06	1.47003e+06	2.60872e+06	986852	2.19276e+06	1.06432e+07	1.1558e+06	1.05375e+06	3.18017e+06	1.08092e+06	974909	3.1585e+07	1.17782e+07	1.27694e+06	4.23375e+06	1.53763e+07	2.029	0.186	0.092
382	Octadecenylsuccinic anhydride	C22 H38 O3	350.282	18.811	1.04127e+07	1.22794e+07	1.1972e+07	1.08856e+07	1.15643e+07	9.78496e+06	6.49869e+06	8.98971e+06	15738514	7.12136e+06	2.63258e+07	2.47586e+07	7.55146e+06	1.01371e+07	1.03914e+07	1.79729e+07	1.43029e+07	2.41955e+06	4.27545e+06	8.1789e+06	5.92783e+06	1.48606e+07	1.79693e+07	1.79051e+07	1.68482e+07	1.74978e+07	1.52977e+07	1.02404e+07	1.13023e+07	2.75812e+07	9.90697e+06	4.316e+07	3.41862e+07	1.03999e+07	2.16564e+07	1.57676e+07	2.68887e+07	1.86948e+07	4.34629e+06	4.41712e+06	1.27434e+07	8.33758e+06	0.522	1.356	2.597
383	Ethyl N-Boc-piperidine-4-carboxylate	C13 H23 N O4	257.163	6.328	9.79019e+06	1.01211e+07	1.02869e+07	1.01232e+07	1.03169e+07	1.05677e+07	7.9746e+06	2.57789e+07	9.46834e+06	1.33406e+07	1.16498e+07	1.46844e+07	1.74205e+07	8.67597e+06	1.41598e+07	2.36453e+07	3.09293e+06	1.23245e+06	3.56578e+06	348341	425235	1.50493e+07	1.53242e+07	1.57034e+07	1.53494e+07	1.5083e+07	1.53101e+07	1.34448e+07	3.44452e+07	1.75172e+07	1.94619e+07	1.98948e+07	2.05556e+07	2.41576e+07	1.85351e+07	2.13396e+07	34894395	3.87909e+06	2.10963e+06	3.48612e+06	510034	558142	0.912	9.225	10.115
384	3,4,5-Trichloro-N-(5-ethyl-1,3,4-thiadiazol-2-yl)-2-pyridinecarboxamide	C10 H7 Cl3 N4 O S	335.942	0.763	1.90327e+07	1.89409e+07	2.05399e+07	1.97118e+07	1.72362e+07	1.81972e+07	1.84763e+07	1.52719e+07	1.36954e+07	1.81525e+07	1.08776e+07	1.86176e+07	2.01638e+07	11663779	1.40768e+07	1.64832e+07	2.55983e+07	2.04403e+07	2.43595e+07	2.41687e+07	2.57109e+07	2.73078e+07	2.77892e+07	3.07682e+07	3.04591e+07	2.60071e+07	2.82645e+07	2.92569e+07	1.92859e+07	2.40966e+07	2.53424e+07	1.78881e+07	2.57348e+07	2.77853e+07	2.49186e+07	2.13487e+07	2.46337e+07	3.33454e+07	3.6571e+07	2.50509e+07	3.746e+07	3.59509e+07	0.967	0.67	0.693
385	Diethyl 4,5-dihydro-1H-pyrazole-3,4-dicarboxylate	C9 H14 N2 O4	214.096	0.867	1.91887e+07	1.77745e+07	1.83361e+07	1.72695e+07	1.67735e+07	1.73093e+07	2.02827e+07	2.41405e+07	1.67529e+07	1.98628e+07	1.96768e+07	2.56126e+07	2.05075e+07	1.23887e+07	1.74388e+07	1.57312e+07	1.79441e+07	1.25837e+07	1.49499e+07	1.5548e+07	1.67479e+07	2.70079e+07	2.58474e+07	2.7321e+07	2.68318e+07	2.55417e+07	2.74423e+07	3.15597e+07	3.00075e+07	2.90637e+07	2.73893e+07	3.20161e+07	3.52781e+07	2.8209e+07	2.64683e+07	2.64962e+07	2.35959e+07	2.36334e+07	2.2806e+07	1.56028e+07	2.45032e+07	2.38572e+07	1.133	1.27	1.121
386	1-(4-Hydroxyphenyl)-3-phenylthiourea	C13 H12 N2 O S	244.067	0.685	1.5819e+07	1.86579e+07	1.17053e+07	1.11546e+07	1.29872e+07	1.50534e+07	1.27766e+07	1.67506e+07	1.15122e+07	1.61308e+07	1.33506e+07	2.23262e+07	2.09941e+07	1.2145e+07	2.54042e+07	2.02264e+07	1.32851e+07	1.4441e+07	1.25707e+07	1.17568e+07	1.44992e+07	2.14771e+07	2.66745e+07	1.72626e+07	1.75178e+07	2.01353e+07	2.48618e+07	1.92357e+07	2.02092e+07	1.94456e+07	2.17262e+07	2.12865e+07	3.05408e+07	2.87792e+07	2.59495e+07	3.87374e+07	3.05559e+07	1.78813e+07	26846524	1.35088e+07	1.91511e+07	2.14312e+07	0.662	1.055	1.595
387	Methyl L-alanyl-L-tyrosinate	C13 H18 N2 O4	266.127	4.531	1.76347e+07	1.94316e+07	1.91125e+07	1.84105e+07	1.91988e+07	1.96679e+07	1.26571e+07	2.22835e+07	1.37786e+07	2.02132e+07	1.74194e+07	2.3506e+07	1.48296e+07	1.18917e+07	1.5152e+07	2.32859e+07	2.5253e+07	1.36577e+07	1.97852e+07	1.46151e+07	2.26771e+07	2.72323e+07	2.94805e+07	2.92109e+07	2.78823e+07	2.80136e+07	2.83751e+07	2.1428e+07	2.98855e+07	2.55755e+07	2.95725e+07	2.98203e+07	3.29304e+07	2.05729e+07	2.54051e+07	2.28258e+07	3.43369e+07	3.15984e+07	2.33152e+07	1.92838e+07	2.13256e+07	2.96514e+07	1.164	1.268	1.09
388	(5xi,9xi,13xi,17xi,18xi)-3-Acetoxyoleanan-28-oic acid	C32 H52 O4	500.385	14.952	7.24392e+06	8.55417e+06	7.64721e+06	8.96949e+06	8.36426e+06	8.68557e+06	6.69414e+06	3.1818e+06	8.59031e+06	1.04584e+07	7.83997e+06	2.51274e+07	7.57718e+06	5.23967e+06	5.15484e+06	1.63734e+07	9.32996e+06	3.46069e+06	4.87889e+06	9.37223e+06	9.91487e+06	1.17408e+07	1.32571e+07	1.1836e+07	13419271	1.19617e+07	1.20062e+07	1.18394e+07	4.43754e+06	1.65063e+07	1.57686e+07	1.37703e+07	3.54973e+07	1.05555e+07	1.11935e+07	7.73347e+06	2.39468e+07	1.13976e+07	5.74571e+06	4.60727e+06	1.32002e+07	1.24673e+07	1.23	1.208	0.982
389	Ac-L-lys-L-Ala	C11 H21 N3 O4	259.154	2.81	1.31214e+07	1.39299e+07	1.35634e+07	1.3834e+07	1.40233e+07	1.38359e+07	8.56718e+06	1.51719e+07	1.04742e+07	1.36523e+07	1.28342e+07	1.76171e+07	1.22819e+07	7.29231e+06	1.16965e+07	1.62491e+07	2.50693e+07	1.16764e+07	1.52535e+07	1.34887e+07	1.72111e+07	2.00102e+07	2.10156e+07	2.06608e+07	2.10202e+07	2.05738e+07	2.01994e+07	1.434e+07	2.01414e+07	1.92671e+07	1.98168e+07	2.18232e+07	2.46256e+07	1.70196e+07	1.55791e+07	1.76396e+07	2.40133e+07	3.15741e+07	2.00853e+07	1.49965e+07	19874595	2.27487e+07	1.123	0.987	0.878
390	Homo-L-arginine	C7 H16 N4 O2	188.128	0.783	1.69873e+07	1.45335e+07	1.4563e+07	1.52748e+07	1.58459e+07	1.67728e+07	1.90224e+07	1.89144e+07	1.30368e+07	1.20557e+07	1.18796e+07	1.87416e+07	1.90048e+07	8.76534e+06	1.5002e+07	9.89452e+06	2.50304e+07	1.39715e+07	1.18442e+07	1.65087e+07	2.28024e+07	2.56478e+07	2.18314e+07	2.21275e+07	2.32676e+07	2.33425e+07	2.46977e+07	3.15538e+07	2.49079e+07	2.38107e+07	1.73915e+07	2.00944e+07	2.61543e+07	2.63149e+07	1.8727e+07	2.26447e+07	1.46472e+07	3.1678e+07	2.4168e+07	1.17188e+07	2.44974e+07	3.0376e+07	1.051	0.972	0.924
391	N~2~-Acetyl-3-(nitrososulfanyl)-N-[2,3,6-trihydroxy-4-(hydroxymethyl)cyclohexyl]-D-valinamide	C14 H25 N3 O7 S	379.142	2.473	1.4088e+07	1.40157e+07	1.34263e+07	1.40737e+07	1.40894e+07	1.45389e+07	1.2923e+07	1.57907e+07	9.58183e+06	1.13999e+07	1.10804e+07	1.13728e+07	2.16727e+07	6.02985e+06	1.91716e+07	1.5314e+07	2.49417e+07	1.02997e+07	6.32135e+06	1.87923e+07	1.41636e+07	2.13645e+07	2.10932e+07	2.04225e+07	2.14149e+07	2.0719e+07	2.1331e+07	2.15217e+07	2.08681e+07	1.75551e+07	1.64899e+07	1.87854e+07	1.58822e+07	3.0019e+07	1.28823e+07	2.89273e+07	2.26532e+07	3.15007e+07	1.77741e+07	6.23761e+06	2.78025e+07	1.88055e+07	0.829	0.999	1.205
392	alpha-methylstyrene	C9 H10	118.079	11.915	1.9809e+07	2.17237e+07	2.0087e+07	1.95739e+07	2.03968e+07	1.89521e+07	4.57697e+06	2.09787e+06	5.64568e+06	4.10407e+06	2.48429e+07	4.38856e+06	2.56785e+06	4.16452e+06	2.93263e+06	3.3961e+06	2.84715e+06	5.65046e+06	1.72324e+07	6.24668e+06	1.58941e+07	2.86074e+07	3.19684e+07	3.01448e+07	3.01899e+07	3.06802e+07	2.92331e+07	7.29073e+06	2.66351e+06	9.98097e+06	5.75371e+06	4.10015e+07	6.07363e+06	3.54063e+06	8.89711e+06	4.44486e+06	5.06912e+06	3.69494e+06	1.00653e+07	1.76327e+07	9.62731e+06	2.20846e+07	1.438	0.724	0.504
393	(2E,5Z)-2,5-Undecadienal	C11 H18 O	166.136	9.895	1.40388e+07	1.47042e+07	1.42543e+07	1.38204e+07	1.44517e+07	1.48978e+07	1.00995e+07	1.3832e+07	9.65946e+06	1.63384e+07	1.39546e+07	1.62233e+07	1.20516e+07	8.96957e+06	1.21473e+07	1.77969e+07	2.4805e+07	1.1828e+07	1.39091e+07	1.44525e+07	1.97654e+07	2.12616e+07	2.21153e+07	2.16735e+07	2.10376e+07	2.12655e+07	2.18882e+07	1.6799e+07	1.82595e+07	1.76798e+07	2.36127e+07	2.36403e+07	2.26498e+07	1.66905e+07	1.91627e+07	1.83308e+07	2.63327e+07	3.13524e+07	2.04298e+07	1.37389e+07	2.14066e+07	2.62768e+07	0.953	0.853	0.895
394	His-Leu	C12 H20 N4 O3	268.154	1.142	1.30042e+07	1.38817e+07	1.37437e+07	1.4643e+07	1.4432e+07	1.36802e+07	9.39696e+06	1.46675e+07	1.14711e+07	1.3698e+07	1.51006e+07	1.69175e+07	1.2274e+07	7.51491e+06	1.17452e+07	1.59577e+07	2.45744e+07	1.12403e+07	1.19019e+07	1.31094e+07	1.6034e+07	2.00244e+07	2.10334e+07	2.0989e+07	2.21935e+07	2.10858e+07	1.97956e+07	1.58675e+07	1.96256e+07	2.12484e+07	2.00045e+07	2.58107e+07	2.36878e+07	1.70229e+07	1.60543e+07	1.76979e+07	2.35427e+07	3.07979e+07	1.92243e+07	1.16252e+07	1.91749e+07	2.10221e+07	1.13	1.041	0.921
395	ML-236C	C18 H26 O3	290.188	10.922	1.59722e+07	1.73522e+07	1.39043e+07	1.50967e+07	1.79823e+07	1.72009e+07	8.81041e+06	2.09843e+07	1.25868e+07	1.27495e+07	1.8171e+07	2.44847e+07	1.68901e+07	7.265e+06	1.78161e+07	2.32462e+07	2.35122e+07	1.17241e+07	1.69294e+07	1.40619e+07	1.49108e+07	2.4873e+07	2.64273e+07	2.13004e+07	2.28116e+07	2.61389e+07	2.46111e+07	1.50299e+07	2.8337e+07	2.35064e+07	1.87531e+07	3.12504e+07	3.43552e+07	2.34501e+07	1.55211e+07	2.68192e+07	3.42267e+07	2.92861e+07	1.99082e+07	1.64005e+07	2.03789e+07	1.93498e+07	0.876	1.181	1.347
396	3-O-Undecyl-D-glucopyranose	C17 H34 O6	334.236	17.364	1.41042e+07	1.41938e+07	1.62468e+07	1.36602e+07	1.71509e+07	1.57426e+07	2.44372e+07	1.74652e+07	2.2378e+07	1.46651e+07	2.35787e+07	2.0872e+07	2.33174e+07	2.11632e+07	2.33705e+07	1.8039e+07	1.51642e+07	1.37961e+07	1.64385e+07	1.57461e+07	1.49694e+07	2.23064e+07	2.17635e+07	2.49878e+07	2.05616e+07	2.47732e+07	2.2225e+07	4.22747e+07	2.38814e+07	4.22556e+07	2.17784e+07	4.08829e+07	2.93628e+07	3.24153e+07	4.52119e+07	3.51338e+07	2.64909e+07	1.87463e+07	2.32229e+07	1.57679e+07	2.25683e+07	1.91895e+07	1.261	2.13	1.689
397	Jasmonic acid	C12 H18 O3	210.126	10.441	1.33281e+07	1.58888e+07	1.44738e+07	1.61382e+07	2.34367e+07	1.62935e+07	1.03877e+07	1.26563e+07	1.12775e+07	1.63693e+07	1.48498e+07	1.62588e+07	1.39896e+07	1.14562e+07	1.31314e+07	1.88654e+07	2.43029e+07	1.25756e+07	1.53963e+07	1.73981e+07	2.04636e+07	2.36675e+07	2.5594e+07	2.2914e+07	2.36391e+07	3.23815e+07	2.09791e+07	1.99416e+07	1.89855e+07	2.31019e+07	2.60852e+07	2.73349e+07	2.33135e+07	1.96326e+07	2.44725e+07	1.9558e+07	27200209	2.84992e+07	1.99171e+07	1.37844e+07	2.30927e+07	2.41069e+07	0.991	1	1.01
398	Benzaldehyde	C7 H6 O	106.042	2.268	1.75724e+07	1.72691e+07	1.97372e+07	1.64104e+07	1.82467e+07	1.67572e+07	1.81658e+07	2.04415e+07	1.33533e+07	2.14567e+07	1.46684e+07	1.83439e+07	2.35889e+07	9.36325e+06	1.98758e+07	1.6676e+07	2.43004e+07	1.46532e+07	1.33977e+07	1.94624e+07	2.15412e+07	2.54483e+07	2.54459e+07	2.96426e+07	2.52907e+07	2.74101e+07	2.57712e+07	2.90104e+07	2.60128e+07	2.36557e+07	3.01355e+07	2.42466e+07	2.54005e+07	3.25336e+07	2.00037e+07	3.01169e+07	2.4878e+07	3.14862e+07	2.60537e+07	1.36798e+07	2.99233e+07	2.98511e+07	1.024	0.871	0.851
399	4-(1-Piperidinyl)-1-[4-(1H-1,2,4-triazol-3-ylcarbonyl)-1-piperazinyl]-1-butanone	C16 H26 N6 O2	334.212	11.765	1.13021e+07	1.36025e+07	1.2641e+07	1.3336e+07	1.27214e+07	1.38515e+07	4.98521e+06	1.09781e+07	1.00875e+07	1.24236e+07	1.15956e+07	2.41919e+07	1.10999e+07	6.84508e+06	1.03182e+07	1.8629e+07	2.27554e+07	1.22162e+07	1.02792e+07	2.42871e+07	1.70432e+07	1.81096e+07	2.09757e+07	1.95073e+07	20008779	1.82776e+07	1.93348e+07	8.72629e+06	1.51699e+07	1.92256e+07	1.85993e+07	2.02441e+07	3.41089e+07	1.54478e+07	1.46232e+07	1.54947e+07	2.72977e+07	2.79524e+07	2.04124e+07	9.77762e+06	3.4485e+07	2.16229e+07	1.2	0.86	0.717
400	3-(2-Amino-9,10-dimethoxy-1,3,4,6,7,11b-hexahydro-2H-pyrido[2,1-a]isoquinolin-3-yl)-1,3-oxazinan-2-one	C19 H27 N3 O4	361.201	6.157	1.16466e+07	1.19208e+07	1.14829e+07	1.24173e+07	1.15462e+07	1.1224e+07	9.11281e+06	1.33866e+07	6.74301e+06	1.20134e+07	8.65656e+06	1.11108e+07	1.44599e+07	6.70726e+06	1.05402e+07	1.19922e+07	2.42216e+07	9.83337e+06	7.81544e+06	1.49072e+07	1.77292e+07	1.71489e+07	1.77005e+07	1.73257e+07	1.90477e+07	1.72098e+07	1.69653e+07	1.47748e+07	1.72692e+07	1.20916e+07	1.70536e+07	1.44411e+07	1.54325e+07	1.9974e+07	1.43293e+07	1.59463e+07	1.7835e+07	3.10912e+07	1.72935e+07	7.88056e+06	2.25983e+07	2.41854e+07	0.927	0.654	0.706
401	val-arg	C11 H23 N5 O3	273.181	0.813	1.90338e+07	1.86057e+07	1.67437e+07	1.60009e+07	1.91844e+07	1.60999e+07	1.19696e+07	1.87525e+07	1.65838e+07	1.7869e+07	1.52509e+07	1.9492e+07	1.74102e+07	1.39378e+07	1.70403e+07	2.2388e+07	2.42188e+07	1.49316e+07	1.7713e+07	1.53176e+07	1.55551e+07	2.66393e+07	2.69846e+07	2.49083e+07	2.4902e+07	2.92949e+07	2.56919e+07	1.85289e+07	2.32016e+07	2.86507e+07	2.45498e+07	2.47364e+07	2.68188e+07	2.39354e+07	2.97779e+07	2.59049e+07	3.36176e+07	3.20064e+07	2.71698e+07	1.85721e+07	2.4267e+07	2.22885e+07	0.915	1.012	1.105
402	N-[2-(Dimethylamino)ethyl]-1-({2-[(2-{[2-(1,3-dioxo-1H-benzo[de]isoquinolin-2(3H)-yl)ethyl]amino}ethyl)amino]ethyl}amino)-7-nitro-9-oxo-9,10-dihydro-4-acridinecarboxamide	C36 H38 N8 O6	678.291	6.941	1.15196e+07	1.36425e+07	1.41999e+07	1.48352e+07	1.58062e+07	1.4544e+07	8.38282e+06	2.31438e+07	1.51604e+07	1.54359e+07	1.1964e+07	1.60939e+07	1.8844e+07	1.02034e+07	2.32432e+07	2.42016e+07	1.16674e+07	5.90035e+06	9.67054e+06	9.60038e+06	6.6831e+06	1.94063e+07	2.14955e+07	2.21923e+07	2.19918e+07	2.22674e+07	1.94857e+07	1.53507e+07	3.32933e+07	2.99358e+07	2.38297e+07	2.14394e+07	2.28817e+07	2.63342e+07	2.17966e+07	3.47606e+07	3.5177e+07	1.40009e+07	9.5962e+06	8.92134e+06	1.31741e+07	8.16605e+06	0.905	2.483	2.744
403	1,3-dimethyl-8-piperidin-1-yl-7-{2-[(2E)-pyrrolidin-2-ylideneamino]ethyl}-3,7-dihydro-1H-purine-2,6-dione	C18 H27 N7 O2	373.222	6.218	9.64392e+06	9.12634e+06	9.40402e+06	9.78819e+06	9.37554e+06	9.63914e+06	6.65622e+06	1.18952e+07	4.97702e+06	1.00919e+07	6.69176e+06	1.03942e+07	1.02682e+07	6.09618e+06	9.54683e+06	9.69618e+06	1.85825e+07	8.49525e+06	8.93488e+06	9.26324e+06	1.3144e+07	1.44842e+07	1.36749e+07	1.42668e+07	1.49328e+07	1.38471e+07	1.42774e+07	1.09881e+07	1.55964e+07	9.05476e+06	1.45085e+07	1.12855e+07	1.44901e+07	1.421e+07	1.30239e+07	1.44173e+07	1.43679e+07	2.35918e+07	1.47495e+07	8.87788e+06	1.38119e+07	1.76035e+07	0.785	0.765	0.974
404	FA 12:3+2O	C12 H18 O4	226.121	5.723	1.07854e+07	1.00692e+07	1.13884e+07	1.0714e+07	1.09649e+07	1.16632e+07	7.24795e+06	2.32873e+07	9.24556e+06	1.46763e+07	1.3578e+07	1.24587e+07	2.00779e+07	1.06268e+07	1.99582e+07	2.39245e+07	3.45244e+06	1.36169e+06	3.50811e+06	692013	1.13252e+06	1.67129e+07	1.53011e+07	1.74226e+07	1.62105e+07	1.59735e+07	1.6767e+07	1.23091e+07	3.13205e+07	1.72049e+07	2.15198e+07	2.3289e+07	1.74654e+07	2.78632e+07	2.27031e+07	3.00568e+07	3.52563e+07	4.31157e+06	2.31931e+06	3.41037e+06	1.00681e+06	1.47603e+06	0.772	9.279	12.014
405	6-O-Phosphono-D-mannose	C6 H13 O9 P	260.03	0.868	1.80916e+07	1.14063e+07	1.71e+07	1.89462e+07	1.10781e+07	1.22713e+07	1.70109e+07	9.36843e+06	1.97529e+07	2.27737e+07	2.37944e+07	1.73465e+07	1.16416e+07	1.82602e+07	1.96292e+07	1.03794e+07	5.88435e+06	1.87443e+07	1.82444e+07	9.72301e+06	1.49939e+07	2.35483e+07	1.59772e+07	2.49034e+07	3.01564e+07	1.75767e+07	2.14201e+07	2.46377e+07	1.09119e+07	3.23266e+07	2.98274e+07	3.70295e+07	2.35275e+07	1.5889e+07	3.90128e+07	3.00606e+07	1.58187e+07	8.14611e+06	3.60264e+07	2.03774e+07	1.65512e+07	2.32897e+07	1.268	1.464	1.155
406	4-((2-oxohexadecanoyl)amino)butanoic acid	C20 H37 N O4	355.272	12.919	1.26073e+07	1.17516e+07	1.15001e+07	1.25661e+07	1.22171e+07	1.40921e+07	4.65247e+06	7.47165e+06	1.86184e+07	9.74282e+06	1.07607e+07	2.3755e+07	1.8758e+07	8.73639e+06	1.74827e+07	2.21577e+07	6.80273e+06	2.56061e+06	5.38229e+06	1.14877e+07	1.02167e+07	2.0008e+07	1.80489e+07	1.77057e+07	1.88957e+07	1.76163e+07	1.98163e+07	8.07391e+06	1.02458e+07	3.52469e+07	1.45016e+07	1.86948e+07	3.34426e+07	2.6087e+07	1.86647e+07	2.62744e+07	3.2518e+07	8.39203e+06	4.29963e+06	5.14806e+06	1.6412e+07	1.305e+07	0.552	1.728	3.131
407	6-{[4-(sec-Butylamino)-6-(ethylamino)-1,3,5-triazin-2-yl]oxy}pyridazin-3-ol	C13 H19 N7 O2	305.159	1.52	1.34319e+07	1.48758e+07	1.34465e+07	1.15998e+07	1.40807e+07	1.28411e+07	8.02799e+06	1.28069e+07	8.30891e+06	1.11529e+07	1.06504e+07	1.03411e+07	1.17376e+07	6.26482e+06	1.17392e+07	1.58607e+07	2.36975e+07	1.14705e+07	1.34153e+07	1.0862e+07	1.53991e+07	1.9183e+07	2.17787e+07	2.01169e+07	1.79476e+07	2.12915e+07	2.00397e+07	1.26587e+07	1.61116e+07	1.45698e+07	1.55242e+07	1.74698e+07	1.42823e+07	1.61676e+07	1.33845e+07	1.78115e+07	2.37242e+07	3.09487e+07	2.05841e+07	1.38434e+07	1.69004e+07	2.16247e+07	0.96	0.754	0.785
408	Methyl N-(butoxycarbonyl)-3-[({3-[(4-carbamimidoylbenzyl)oxy]-4,5-dihydro-1,2-oxazol-5-yl}carbonyl)amino]-L-alaninate	C21 H29 N5 O7	463.206	5.763	1.25907e+07	1.25412e+07	1.27803e+07	1.30962e+07	1.38795e+07	1.29265e+07	1.20471e+07	6.8479e+06	5.54442e+06	1.46997e+07	6.84371e+06	1.33428e+07	1.09808e+07	8.00969e+06	1.01384e+07	1.41046e+07	2.24571e+07	1.05763e+07	7.56697e+06	1.82414e+07	2.3695e+07	1.9347e+07	1.89854e+07	1.95077e+07	1.98592e+07	2.02951e+07	1.87366e+07	2.03039e+07	9.14726e+06	1.02549e+07	2.14397e+07	1.1685e+07	18676369	1.52269e+07	1.71116e+07	1.52795e+07	2.0816e+07	2.81716e+07	1.81088e+07	7.40033e+06	2.67188e+07	3.11143e+07	0.683	0.437	0.64
409	1-{[(2-Methyl-2-propanyl)oxy]carbonyl}prolylleucylglycinamide	C18 H32 N4 O5	384.238	6.061	6.30271e+06	6.75899e+06	6.79464e+06	6.82764e+06	6.9433e+06	6.68277e+06	673098	1.12662e+06	731732	940993	1.14858e+06	1.76803e+06	743959	533883	718340	1.44623e+06	2.3667e+07	1.30561e+07	1.21594e+07	1.18438e+07	2.10371e+07	9.65058e+06	1.02153e+07	1.0361e+07	1.03636e+07	1.01692e+07	9.72086e+06	1.13078e+06	1.50055e+06	1.34991e+06	1.36934e+06	1.95725e+06	2.47312e+06	1.03129e+06	1.14056e+06	1.08295e+06	2.13577e+06	2.97473e+07	2.24055e+07	1.19225e+07	1.73986e+07	2.77135e+07	1.201	0.061	0.051
410	ethyl argininate	C8 H18 N4 O2	202.143	0.803	1.63546e+07	1.42764e+07	1.49204e+07	1.45575e+07	1.62631e+07	1.44963e+07	1.41904e+07	1.60887e+07	1.23175e+07	1.6496e+07	1.11929e+07	1.63214e+07	1.56912e+07	9.56008e+06	1.51545e+07	1.52772e+07	2.36466e+07	1.59426e+07	1.33504e+07	1.70955e+07	2.22446e+07	2.37024e+07	2.10461e+07	2.24157e+07	2.24278e+07	2.44159e+07	2.22631e+07	2.26777e+07	2.04873e+07	2.18345e+07	2.31817e+07	1.85115e+07	2.26053e+07	2.16441e+07	2.04247e+07	2.29611e+07	2.27866e+07	3.0617e+07	2.83222e+07	1.36181e+07	2.62548e+07	3.07873e+07	0.966	0.771	0.798
411	N-[2-(1H-Indol-2-yl)ethyl]acetamide	C12 H14 N2 O	202.111	2.233	1.3882e+07	1.36546e+07	1.54084e+07	1.27731e+07	1.63783e+07	1.52798e+07	8.26098e+06	1.66993e+07	1.66346e+07	1.25511e+07	1.07047e+07	1.46387e+07	1.37032e+07	9.5269e+06	1.1558e+07	1.25656e+07	1.66309e+07	1.32673e+07	9.36682e+06	2.32586e+07	1.46519e+07	2.17868e+07	2.08664e+07	2.36513e+07	1.92633e+07	2.37321e+07	2.1716e+07	1.4192e+07	2.26927e+07	3.12387e+07	1.85504e+07	1.84854e+07	2.05667e+07	1.90376e+07	2.0353e+07	1.7387e+07	1.84769e+07	2.06369e+07	2.24302e+07	9.02921e+06	3.35203e+07	1.88975e+07	0.974	0.899	0.923
412	Methyl (5xi,8xi,9xi,10alpha,13beta,14beta,15S)-16-(alpha-D-glucopyranosyloxy)-14,17-cycloabietan-18-oate	C27 H44 O8	496.304	12.386	1.18672e+07	1.20146e+07	1.33457e+07	1.3692e+07	1.32772e+07	1.34693e+07	6.1373e+06	1.39218e+07	1.02606e+07	9.58373e+06	1.48029e+07	2.29936e+07	1.10404e+07	9.06966e+06	5.11072e+06	1.32966e+07	1.75454e+07	1.43831e+07	9.34179e+06	2.16469e+07	1.32978e+07	1.89703e+07	1.85085e+07	2.05828e+07	2.05545e+07	1.90942e+07	1.88406e+07	1.07202e+07	1.92013e+07	1.95231e+07	1.43271e+07	2.58122e+07	3.24066e+07	1.53621e+07	1.93756e+07	7.67613e+06	1.94914e+07	2.15772e+07	2.40653e+07	8.89948e+06	3.07889e+07	1.69031e+07	0.991	0.89	0.898
413	N~2~-Octanoyl-L-asparaginyl-N~1~-[(2S)-4-methyl-1-oxo-2-pentanyl]-L-glutamamide	C23 H41 N5 O6	483.306	6.61	5.34108e+06	5.47872e+06	5.69415e+06	5.8477e+06	5.87393e+06	5.88396e+06	27220.6	135056	31837.6	98766.6	81771.7	89513.7	121861	43373.1	114697	72316.9	2.29137e+07	1.82705e+07	1.58195e+07	1.43769e+07	1.59573e+07	8.39307e+06	8.37682e+06	8.74304e+06	8.81639e+06	8.50734e+06	8.35484e+06	46817.1	183715	59842.3	146089	141301	125788	169314	92659.7	172522	106315	2.84176e+07	3.08698e+07	1.52387e+07	2.07042e+07	2.0564e+07	1.123	0.007	0.006
414	glu-thr	C9 H16 N2 O6	248.101	0.837	1.97856e+07	1.89166e+07	1.957e+07	2.01771e+07	1.72413e+07	1.8098e+07	1.13811e+07	2.28838e+07	1.97681e+07	2.15037e+07	2.28564e+07	2.04922e+07	1.91899e+07	1.83194e+07	1.70833e+07	1.94393e+07	2.10639e+07	1.73176e+07	1.87958e+07	1.7342e+07	2.24e+07	2.81367e+07	2.76401e+07	2.92434e+07	3.12567e+07	2.61248e+07	2.83777e+07	1.78763e+07	2.8688e+07	3.45555e+07	2.985e+07	3.74031e+07	2.82795e+07	2.64217e+07	3.91381e+07	2.59302e+07	2.91004e+07	2.75784e+07	3.11685e+07	1.94614e+07	2.70865e+07	3.15911e+07	1.056	1.082	1.025
415	Dibenzothiophene sulfone	C12 H8 O2 S	216.025	0.799	1.5081e+07	1.00769e+07	1.19129e+07	1.11609e+07	1.34887e+07	1.2567e+07	1.2474e+07	1.13404e+07	1.56713e+07	1.64388e+07	2.13271e+07	1.45793e+07	1.20465e+07	2.27751e+07	1.1427e+07	2.17251e+07	7.60044e+06	9.03477e+06	1.27791e+07	7.49961e+06	7.79005e+06	2.16415e+07	1.47902e+07	1.78512e+07	1.72403e+07	2.03386e+07	1.94825e+07	1.97568e+07	1.4325e+07	2.7582e+07	2.29581e+07	3.50856e+07	2.01581e+07	1.6603e+07	4.86608e+07	1.73293e+07	3.24617e+07	9.89196e+06	1.61473e+07	1.31251e+07	1.16068e+07	1.08743e+07	1.139	1.978	1.737
416	DMACA Reagent	C11 H13 N O	175.1	4.12	1.21616e+07	1.33171e+07	1.3774e+07	1.38984e+07	1.3627e+07	1.28999e+07	1.45096e+07	2.0698e+07	7.52652e+06	2.27532e+07	9.59587e+06	1.75116e+07	1.00876e+07	1.03491e+07	1.11916e+07	1.37947e+07	2.23181e+07	7.59759e+06	8.23629e+06	8.32558e+06	1.15223e+07	1.86124e+07	2.01217e+07	2.10001e+07	2.10998e+07	1.99643e+07	1.87785e+07	2.43644e+07	2.75563e+07	1.38797e+07	3.30992e+07	1.6347e+07	2.44921e+07	1.39826e+07	2.21089e+07	1.68729e+07	2.0374e+07	2.80625e+07	1.30441e+07	8.08006e+06	1.22377e+07	1.51894e+07	1.196	1.868	1.562
417	N,N'-Diethyl-6-[(2E)-2-(4-methoxybenzylidene)hydrazino]-1,3,5-triazine-2,4-diamine	C15 H21 N7 O	315.18	4.989	1.03139e+07	9.30335e+06	9.74758e+06	9.58172e+06	9.94282e+06	1.00464e+07	7.18276e+06	1.33295e+07	6.64037e+06	1.26574e+07	8.92406e+06	1.11846e+07	9.09149e+06	6.41572e+06	1.00697e+07	1.34801e+07	2.2671e+07	8.75998e+06	9.88654e+06	9.66186e+06	1.68353e+07	1.53391e+07	1.38786e+07	1.47491e+07	1.46563e+07	1.47489e+07	1.50222e+07	1.17521e+07	1.73376e+07	1.19953e+07	1.80842e+07	1.49704e+07	1.55647e+07	1.25707e+07	1.37069e+07	1.52205e+07	2.00102e+07	2.89327e+07	1.53016e+07	9.89162e+06	1.45185e+07	2.27422e+07	0.984	0.978	0.995
418	N-(1,5-Dimethyl-1H-pyrazol-3-yl)-2-[1-(1H-tetrazol-1-ylmethyl)cyclohexyl]acetamide	C15 H23 N7 O	317.195	2.413	7.69276e+06	8.2049e+06	7.7894e+06	7.77936e+06	8.53119e+06	8.25938e+06	4.09824e+06	6.67538e+06	4.13066e+06	6.0646e+06	5.7814e+06	6.47497e+06	5.81539e+06	3.34738e+06	4.81368e+06	7.20903e+06	2.26543e+07	1.0186e+07	1.04741e+07	9.96443e+06	1.678e+07	1.18632e+07	1.24408e+07	1.19011e+07	1.17856e+07	1.24549e+07	1.19299e+07	6.92958e+06	8.94284e+06	7.6598e+06	8.86527e+06	9.89021e+06	9.06903e+06	8.06675e+06	7.15128e+06	7.25242e+06	1.06327e+07	2.8365e+07	1.74018e+07	1.02174e+07	1.45536e+07	2.19642e+07	1.099	0.509	0.464
419	Trp-Leu	C17 H23 N3 O3	317.174	6.703	1.37766e+07	1.33383e+07	1.38528e+07	1.44578e+07	1.43383e+07	1.53117e+07	8.99211e+06	1.50134e+07	1.20205e+07	1.48983e+07	1.3848e+07	1.87865e+07	1.36806e+07	8.02442e+06	1.31338e+07	2.07033e+07	2.26242e+07	1.07728e+07	1.24603e+07	1.21691e+07	1.57122e+07	2.18014e+07	2.04586e+07	2.13106e+07	2.17575e+07	2.07028e+07	2.15968e+07	1.55644e+07	2.05395e+07	2.27086e+07	2.21343e+07	2.40202e+07	2.64331e+07	1.90202e+07	1.71432e+07	1.97434e+07	3.03994e+07	2.79554e+07	1.81237e+07	1.19442e+07	1.74287e+07	2.0125e+07	1.121	1.221	1.089
420	N-Pentacosanoylglycine	C27 H53 N O3	439.403	12.521	1.82132e+07	1.78903e+07	1.95909e+07	1.77435e+07	1.7588e+07	1.79752e+07	1.02142e+07	1.72096e+07	8.49796e+06	1.78503e+07	1.09797e+07	1.16605e+07	8.87453e+06	1.62805e+07	1.28975e+07	1.88062e+07	1.43712e+07	1.604e+07	1.44919e+07	2.25012e+07	2.10861e+07	2.66151e+07	2.64718e+07	2.94975e+07	2.72753e+07	2.63069e+07	2.73779e+07	1.64465e+07	2.2063e+07	1.51543e+07	2.52165e+07	1.82403e+07	1.61736e+07	1.22502e+07	3.4782e+07	1.95266e+07	2.80084e+07	1.85244e+07	2.83468e+07	1.46942e+07	3.43241e+07	2.89651e+07	0.934	0.643	0.689
421	N-(3,4-Dichlorophenyl)-5,6-dihydro-4H-1,3-thiazin-2-amine	C10 H10 Cl2 N2 S	259.994	0.818	1.53138e+07	1.15373e+07	1.3175e+07	9.41161e+06	1.15424e+07	1.37798e+07	1.45686e+07	1.01662e+07	1.48838e+07	1.21721e+07	1.55481e+07	1.23144e+07	1.18672e+07	1.90532e+07	1.29926e+07	1.52456e+07	1.51601e+07	8.88123e+06	7.1748e+06	1.04073e+07	2.24449e+07	2.10885e+07	1.66088e+07	1.95124e+07	1.47151e+07	1.77606e+07	2.23611e+07	2.22213e+07	1.24116e+07	2.541e+07	1.65498e+07	2.49941e+07	1.68935e+07	1.62916e+07	4.07105e+07	1.97831e+07	2.29642e+07	2.02189e+07	1.63335e+07	7.61484e+06	1.67149e+07	3.26537e+07	1.123	1.329	1.184
422	Cxa-10	C18 H33 N O4	327.241	11.541	9.19762e+06	1.04034e+07	1.07149e+07	9.5455e+06	9.92066e+06	1.11126e+07	5.65535e+06	1.1558e+07	1.34656e+07	1.15484e+07	1.04568e+07	2.23739e+07	1.07496e+07	6.31231e+06	8.76069e+06	1.46149e+07	1.14551e+07	5.3457e+06	6.04586e+06	9.57652e+06	9.28433e+06	1.4459e+07	1.59089e+07	1.64534e+07	1.43903e+07	1.43659e+07	1.57709e+07	9.73013e+06	1.57269e+07	2.53168e+07	1.70853e+07	1.80725e+07	3.14425e+07	1.49361e+07	1.34854e+07	1.31772e+07	2.14848e+07	1.42036e+07	9.02959e+06	5.82196e+06	1.37857e+07	1.19591e+07	1.144	1.429	1.249
423	7-Allyl-2-amino-9-{(1R)-1-[(1,3-dihydroxy-2-propanyl)oxy]-2-hydroxyethyl}-7,9-dihydro-3H-purine-6,8-dione	C13 H19 N5 O6	341.134	1.688	1.19768e+07	1.15007e+07	1.09961e+07	1.21721e+07	1.25156e+07	1.15577e+07	9.86302e+06	1.24866e+07	7.40352e+06	1.33185e+07	1.02895e+07	1.1951e+07	1.38397e+07	5.27891e+06	1.22291e+07	1.40017e+07	2.23695e+07	9.61615e+06	1.00058e+07	1.30892e+07	1.85125e+07	1.80481e+07	1.72588e+07	1.66973e+07	1.8553e+07	1.84573e+07	17065235	1.63315e+07	1.64165e+07	1.3502e+07	1.9188e+07	1.73845e+07	1.66704e+07	1.91583e+07	1.12779e+07	1.84623e+07	2.07354e+07	2.83494e+07	1.66614e+07	9.91884e+06	1.94658e+07	2.47221e+07	0.889	0.843	0.948
424	(+)-[6]-Gingerol	C17 H26 O4	294.183	11.046	1.24765e+07	1.1366e+07	1.1358e+07	1.30912e+07	1.36818e+07	1.17448e+07	6.49215e+06	1.43854e+07	9.91658e+06	1.3796e+07	9.34092e+06	1.52702e+07	9.54701e+06	6.3534e+06	9.48325e+06	9.62585e+06	1.31481e+07	1.14525e+07	1.02111e+07	2.23415e+07	1.92979e+07	1.90574e+07	1.71611e+07	1.73098e+07	1.98821e+07	2.00571e+07	1.71196e+07	1.08828e+07	1.9123e+07	1.82634e+07	2.0047e+07	1.58982e+07	2.13521e+07	1.32319e+07	1.35732e+07	1.42995e+07	1.42207e+07	1.65444e+07	1.96792e+07	1.00271e+07	3.28752e+07	2.54701e+07	1.284	0.928	0.723
425	Pantothenic acid	C9 H17 N O5	219.111	3.552	1.18251e+07	10855729	1.18872e+07	1.23916e+07	1.237e+07	1.2602e+07	9.26431e+06	1.56229e+07	7.76644e+06	1.18578e+07	9.62246e+06	1.27101e+07	1.32961e+07	7.4872e+06	1.25631e+07	1.56228e+07	2.22971e+07	9.26337e+06	7.02328e+06	9.99638e+06	1.20429e+07	1.85735e+07	1.65958e+07	1.8251e+07	1.86835e+07	1.79172e+07	1.78959e+07	1.59274e+07	2.12442e+07	1.45937e+07	1.75351e+07	1.66244e+07	1.78601e+07	1.84736e+07	1.59955e+07	1.88975e+07	2.29686e+07	2.76553e+07	1.56528e+07	6.7661e+06	1.43972e+07	1.55211e+07	0.9	1.071	1.19
426	6-Chloro-8-[(4-methylpiperazin-1-ium-1-yl)methyl]-2-oxo-4-propyl-2H-chromen-7-olate	C18 H23 Cl N2 O3	350.139	12.552	1.57299e+07	1.65333e+07	1.69105e+07	1.66629e+07	1.56008e+07	1.61504e+07	1.06243e+07	2.03444e+07	1.60218e+07	1.47223e+07	1.62746e+07	2.22078e+07	1.54774e+07	1.15611e+07	1.41337e+07	1.72776e+07	1.71847e+07	1.45031e+07	1.37217e+07	2.03831e+07	1.6487e+07	2.33826e+07	2.46555e+07	2.55811e+07	2.5494e+07	2.31525e+07	2.41776e+07	1.7375e+07	2.64498e+07	2.89296e+07	2.10257e+07	2.72908e+07	3.08992e+07	2.13979e+07	2.46989e+07	2.13645e+07	2.56511e+07	2.19437e+07	2.5351e+07	1.37399e+07	3.06575e+07	2.22951e+07	1.071	1.186	1.108
427	(4S)-5-[(Octylcarbamoyl)oxy]-4-[(2-oxododecanoyl)amino]pentanoic acid	C26 H48 N2 O6	484.352	4.612	1.22472e+07	1.30037e+07	1.37784e+07	12786684	1.30277e+07	1.44019e+07	1.15987e+07	1.0342e+07	1.79393e+07	1.25145e+07	1.27034e+07	5.83383e+06	6.57474e+06	1.67106e+07	2.20237e+07	1.18702e+07	1.10192e+07	9.6432e+06	1.14043e+07	9.09534e+06	1.17193e+07	1.93151e+07	1.9914e+07	2.1176e+07	1.92603e+07	1.8839e+07	2.0379e+07	2.0014e+07	1.41092e+07	3.38061e+07	1.85522e+07	2.19936e+07	8.20314e+06	9.13795e+06	3.56999e+07	3.31172e+07	1.74401e+07	1.36405e+07	1.62574e+07	1.09581e+07	1.30612e+07	1.5055e+07	1.148	1.467	1.279
428	Methyl [1-(ethylcarbamoyl)-3-oxo-2-piperazinyl]acetate	C10 H17 N3 O4	243.122	0.861	1.69221e+07	1.73483e+07	1.88526e+07	1.75078e+07	1.5237e+07	1.60182e+07	1.01472e+07	2.19386e+07	1.70346e+07	1.6102e+07	1.88123e+07	2.19846e+07	1.73424e+07	1.1765e+07	2.1527e+07	1.74911e+07	2.03002e+07	1.45802e+07	1.80134e+07	1.66141e+07	1.95532e+07	2.3971e+07	2.53006e+07	2.81384e+07	2.71543e+07	2.31348e+07	2.5234e+07	1.58813e+07	2.74139e+07	2.96905e+07	2.22939e+07	3.07161e+07	3.0315e+07	2.38682e+07	2.51349e+07	3.26876e+07	2.62046e+07	2.6644e+07	2.63178e+07	1.87135e+07	2.60477e+07	2.76926e+07	1.046	1.042	0.996
429	(8Z,11Z,14Z)-Heptadecatrienal	C17 H28 O	248.214	13.538	1.52441e+07	1.3976e+07	1.42683e+07	1.62328e+07	1.47588e+07	1.46591e+07	9.12627e+06	1.40574e+07	1.27703e+07	1.31191e+07	1.46542e+07	2.19723e+07	1.2683e+07	7.58582e+06	9.9559e+06	1.52269e+07	2.02233e+07	1.37206e+07	1.3398e+07	2.02448e+07	1.98436e+07	2.28803e+07	2.09356e+07	2.16426e+07	2.4769e+07	2.18045e+07	2.17295e+07	1.50569e+07	1.84217e+07	2.32224e+07	1.8853e+07	2.47055e+07	3.0627e+07	1.75507e+07	1.62063e+07	1.50358e+07	2.25659e+07	2.56847e+07	2.38325e+07	1.33196e+07	3.02041e+07	2.65942e+07	1.074	0.734	0.683
430	N-Methyl-2-[(4aR,7aS)-6-(tetrahydro-3-furanylmethyl)hexahydropyrrolo[3,4-b][1,4]oxazin-4(4aH)-yl]acetamide	C14 H25 N3 O3	283.19	3.591	8.33916e+06	8.49888e+06	9.55987e+06	9.37534e+06	9.19845e+06	9.54966e+06	6.79652e+06	2.01041e+07	8.58125e+06	1.2874e+07	9.08405e+06	1.30627e+07	1.31021e+07	8.17106e+06	1.14885e+07	2.18887e+07	1.95386e+06	830806	3.21633e+06	258650	380846	1.32593e+07	1.30618e+07	1.47235e+07	1.40932e+07	1.32576e+07	1.34198e+07	1.18143e+07	2.76085e+07	1.62655e+07	1.9182e+07	1.57952e+07	1.83934e+07	1.82225e+07	1.7456e+07	1.72633e+07	3.21155e+07	2.40914e+06	1.39429e+06	3.07459e+06	369299	486157	0.893	11.666	13.069
431	N-[2-({[1-(Dimethylamino)cyclohexyl]methyl}amino)-2-oxoethyl]-3,4-dimethoxybenzamide	C20 H31 N3 O4	377.232	6.905	9.98614e+06	1.19746e+07	1.17347e+07	9.57769e+06	1.23934e+07	1.08589e+07	8.32786e+06	1.31567e+07	7.07393e+06	1.46191e+07	8.4725e+06	1.42832e+07	1.18268e+07	6.63059e+06	1.06914e+07	1.52325e+07	2.17886e+07	7.78804e+06	1.02935e+07	6.1287e+06	1.39633e+07	1.51243e+07	1.80082e+07	1.78407e+07	1.45807e+07	1.82403e+07	1.5964e+07	1.38522e+07	1.73675e+07	1.29468e+07	2.11264e+07	1.43518e+07	1.99396e+07	1.63781e+07	1.41652e+07	1.61339e+07	2.25394e+07	2.75469e+07	1.34563e+07	1.01715e+07	9.08187e+06	1.85733e+07	0.876	1.067	1.217
432	4-((4Z,6E)-5,7-Dimethyl-2,3-dihydro-1H-1,4-diazepin-6-yl)morpholine	C11 H19 N3 O	209.153	5.302	7.76214e+06	8.16631e+06	9.38899e+06	8.97157e+06	9.5538e+06	8.49823e+06	5.55883e+06	2.17629e+07	8.61693e+06	1.27037e+07	1.00122e+07	1.18248e+07	1.48187e+07	1.03034e+07	1.32377e+07	1.84624e+07	1.64231e+06	820361	2.46255e+06	219875	495353	1.22483e+07	1.25079e+07	1.44307e+07	1.3513e+07	1.38155e+07	1.20294e+07	9.59652e+06	2.97023e+07	1.62438e+07	1.88378e+07	1.73378e+07	1.66275e+07	2.05954e+07	2.20109e+07	1.99046e+07	2.7124e+07	2.03308e+06	1.38318e+06	2.36657e+06	315816	636529	0.842	12.535	14.89
433	Benzyl {(2R)-1-[(2-{[(3S)-1-carbamimidoyl-2-hydroxy-3-piperidinyl]amino}-2-oxoethyl)amino]-1-oxo-4-[(1H-pyrazol-4-ylcarbonyl)amino]-2-butanyl}carbamate	C24 H33 N9 O6	543.255	4.09	1.23392e+07	1.28193e+07	1.29871e+07	1.29583e+07	1.31891e+07	1.31634e+07	1.01547e+07	2.17231e+07	7.9128e+06	1.38462e+07	1.11262e+07	7.01579e+06	1.65189e+07	8.55423e+06	1.61969e+07	1.01698e+07	1.50725e+07	1.29576e+07	1.06134e+07	1.54785e+07	1.14056e+07	1.89359e+07	1.93947e+07	1.98162e+07	1.9657e+07	1.92968e+07	1.91028e+07	1.70943e+07	2.89863e+07	1.46216e+07	2.01781e+07	1.89832e+07	9.81785e+06	2.29039e+07	1.8275e+07	2.44132e+07	1.50126e+07	1.89209e+07	2.22036e+07	1.0389e+07	2.26946e+07	1.49933e+07	1.039	1.003	0.966
434	L-Valyl-L-tyrosine	C16 H21 N3 O3	303.159	5.822	1.14622e+07	1.12979e+07	1.18998e+07	1.20274e+07	1.13875e+07	1.12237e+07	7.37884e+06	1.2765e+07	8.75704e+06	1.18884e+07	1.0903e+07	1.45851e+07	1.05385e+07	6.15169e+06	1.02734e+07	1.47801e+07	2.16889e+07	9.96331e+06	1.13369e+07	1.14221e+07	1.60896e+07	1.69741e+07	1.68195e+07	1.79829e+07	1.84206e+07	1.69286e+07	1.68662e+07	1.20258e+07	1.65445e+07	1.57687e+07	1.69379e+07	1.82458e+07	2.02794e+07	1.45648e+07	1.31424e+07	1.55345e+07	2.19581e+07	2.77522e+07	1.74575e+07	1.13831e+07	1.72328e+07	2.18328e+07	1.065	0.948	0.89
435	1-[3-(3-Nitro-1H-1,2,4-triazol-1-yl)propyl]-4-(4-pyridinyl)piperazine	C14 H19 N7 O2	317.159	1.251	1.05315e+07	1.33512e+07	1.23845e+07	9.47081e+06	1.51663e+07	1.08992e+07	1.31671e+07	1.33157e+07	1.2375e+07	1.88913e+07	1.81041e+07	1.70669e+07	2.16759e+07	1.18098e+07	1.96183e+07	1.58275e+07	1.81337e+07	1.66152e+07	7.87023e+06	1.49489e+07	1.4047e+07	1.58927e+07	2.00449e+07	1.88097e+07	1.44325e+07	2.23593e+07	1.60851e+07	2.18296e+07	1.75254e+07	2.25891e+07	2.7237e+07	3.0606e+07	2.38096e+07	3.00072e+07	2.52294e+07	2.96147e+07	2.34354e+07	2.2973e+07	2.8777e+07	7.79856e+06	2.22216e+07	1.875e+07	0.895	1.017	1.135
436	Dihydrothymine	C5 H8 N2 O2	128.059	0.819	1.75608e+07	1.44824e+07	1.84159e+07	1.67166e+07	1.63114e+07	1.85066e+07	1.68578e+07	2.1621e+07	1.27979e+07	1.57996e+07	1.26185e+07	1.81755e+07	1.86128e+07	1.0997e+07	1.58473e+07	1.54135e+07	1.89537e+07	1.51033e+07	1.43033e+07	1.59861e+07	1.86533e+07	2.69513e+07	2.1914e+07	2.8103e+07	2.53552e+07	2.3859e+07	2.68367e+07	2.83812e+07	2.88535e+07	2.36517e+07	2.30281e+07	2.15327e+07	2.5437e+07	2.58087e+07	2.34943e+07	2.38859e+07	2.27517e+07	2.37853e+07	2.587e+07	1.39941e+07	2.34254e+07	2.45047e+07	0.99	0.994	1.004
437	N~2~,N~2~,N~4~,N~4~-Tetraethyl-N~6~-(4-nitrophenyl)-1,3,5-triazine-2,4,6-triamine	C17 H25 N7 O2	359.206	3.061	1.34985e+07	1.37953e+07	1.30783e+07	1.35947e+07	1.39781e+07	1.33803e+07	9.92695e+06	1.65999e+07	1.14321e+07	1.5237e+07	1.42329e+07	1.84804e+07	1.4101e+07	7.87332e+06	1.26663e+07	1.98508e+07	2.1593e+07	9.35561e+06	1.13297e+07	1.16903e+07	1.29822e+07	2.01587e+07	2.0617e+07	1.98099e+07	2.07724e+07	2.06987e+07	1.99339e+07	1.63031e+07	2.16639e+07	2.07126e+07	21826027	2.39287e+07	2.57357e+07	1.95038e+07	1.68206e+07	1.91382e+07	2.94458e+07	2.75002e+07	1.6303e+07	1.13048e+07	1.75134e+07	1.74785e+07	1.111	1.239	1.116
438	Acetaminophen	C8 H9 N O2	151.064	1.138	1.08845e+07	1.17469e+07	1.19929e+07	1.35397e+07	1.23208e+07	9.30284e+06	1.01462e+07	1.78164e+07	9.48787e+06	1.60212e+07	1.57139e+07	1.02496e+07	2.15429e+07	1.00673e+07	1.53377e+07	1.32385e+07	9.47874e+06	5.6903e+06	7.36719e+06	5.54168e+06	6.08979e+06	1.57431e+07	1.72969e+07	1.80033e+07	2.08766e+07	1.85254e+07	1.43442e+07	1.61842e+07	2.26476e+07	1.67913e+07	2.24811e+07	2.5954e+07	1.41876e+07	2.97055e+07	2.15065e+07	2.32429e+07	1.97555e+07	1.22962e+07	1.01321e+07	7.53525e+06	8.53741e+06	8.45849e+06	1.045	2.633	2.519
439	(1S,5S,8R,9E,11S,14S)-11-Isopropyl-8,14-dimethyl-4-methylene-15-oxabicyclo[12.1.0]pentadec-9-ene-5,8-diol	C20 H34 O3	322.251	17.038	4.468e+06	5.28358e+06	4.05617e+06	4.55513e+06	4.51078e+06	4.66351e+06	1.18494e+06	456828	7.75448e+06	2.52866e+06	374046	3.39394e+06	4.5666e+06	1.02338e+07	1.96866e+06	5.30845e+06	351371	2.14351e+07	1.45439e+06	9.10118e+06	1.40025e+06	6.64043e+06	7.87887e+06	6.13587e+06	6.96933e+06	6.6941e+06	6.98027e+06	1.93751e+06	593837	1.40001e+07	3.61097e+06	627191	4.72225e+06	6.31357e+06	2.18638e+07	2.97588e+06	7.88128e+06	448659	3.74655e+07	1.45619e+06	1.36872e+07	1.89328e+06	0.307	1.023	3.335
440	Phenylalanylarginine	C15 H23 N5 O3	321.18	1.191	1.07121e+07	1.39828e+07	1.31158e+07	1.14661e+07	1.26143e+07	1.18588e+07	8.48424e+06	1.49106e+07	9.1456e+06	1.11253e+07	1.17626e+07	1.15501e+07	9.92648e+06	6.39035e+06	1.0241e+07	1.35797e+07	2.11575e+07	1.34563e+07	1.41387e+07	1.05336e+07	1.46996e+07	1.59929e+07	2.08908e+07	1.98621e+07	1.75241e+07	1.86873e+07	1.76861e+07	1.39295e+07	1.94532e+07	1.65645e+07	1.59309e+07	1.97693e+07	1.60817e+07	1.37283e+07	1.36519e+07	1.54744e+07	2.01463e+07	2.696e+07	2.34639e+07	1.41181e+07	1.5794e+07	1.98097e+07	1.07	0.836	0.781
441	APM	C7 H13 N O4	175.085	1.256	1.4055e+07	1.44678e+07	1.7653e+07	1.70427e+07	1.61269e+07	1.68469e+07	1.48397e+07	1.76361e+07	1.24815e+07	1.17687e+07	1.33401e+07	1.8096e+07	2.11461e+07	7.33617e+06	1.65199e+07	1.85479e+07	1.28863e+07	1.27625e+07	1.44221e+07	1.3991e+07	2.01593e+07	2.2809e+07	2.24336e+07	2.73306e+07	2.54905e+07	2.30527e+07	2.32666e+07	2.62759e+07	2.46215e+07	2.40045e+07	1.77578e+07	2.34461e+07	2.55688e+07	2.94604e+07	1.5672e+07	2.47811e+07	2.71219e+07	1.57338e+07	2.11765e+07	1.36099e+07	1.96906e+07	2.53277e+07	0.939	1.219	1.299
442	3-Mercaptohexanol	C6 H14 O S	134.077	0.838	1.69747e+07	1.74177e+07	1.53362e+07	1.36974e+07	1.67641e+07	1.33471e+07	1.23609e+07	1.76093e+07	1.46407e+07	1.41925e+07	1.59345e+07	1.82495e+07	1.57131e+07	1.16434e+07	1.6037e+07	1.69158e+07	2.10558e+07	1.29419e+07	1.5453e+07	1.39518e+07	1.41305e+07	2.278e+07	2.47602e+07	2.25375e+07	2.15918e+07	26160628	2.23962e+07	1.84121e+07	21039749	2.45147e+07	1.8968e+07	2.5236e+07	2.49039e+07	2.15127e+07	2.48761e+07	2.44823e+07	2.56167e+07	2.85667e+07	2.42881e+07	1.67897e+07	2.30142e+07	2.11849e+07	0.846	0.914	1.081
443	(1S,4R)-3-(Dodecylcarbamoyl)-7-oxabicyclo[2.2.1]heptane-2-carboxylic acid	C20 H35 N O4	353.257	11.998	9.4762e+06	9.10717e+06	9.97768e+06	1.18604e+07	9.60446e+06	9.71306e+06	4.32501e+06	9.77422e+06	8.95944e+06	1.26898e+07	8.58253e+06	2.09643e+07	8.58969e+06	5.20141e+06	1.0362e+07	1.45303e+07	1.43817e+07	9.76884e+06	7.54964e+06	1.83919e+07	1.18869e+07	1.46747e+07	1.38341e+07	1.52607e+07	1.79495e+07	1.39986e+07	1.39829e+07	7.34072e+06	1.31387e+07	1.6664e+07	1.85983e+07	1.47146e+07	2.93834e+07	1.1919e+07	1.11118e+07	1.56057e+07	2.14155e+07	1.7972e+07	1.66518e+07	7.34612e+06	2.67873e+07	1.55116e+07	0.943	0.884	0.937
444	Shogaol	C17 H24 O3	276.173	11.046	1.22149e+07	1.30014e+07	1.22155e+07	1.23472e+07	1.39549e+07	1.34339e+07	6.29017e+06	1.3798e+07	1.21625e+07	1.35847e+07	9.66044e+06	1.8546e+07	1.23941e+07	5.8039e+06	1.20733e+07	1.32659e+07	1.43072e+07	1.09087e+07	9.03567e+06	2.09218e+07	1.84444e+07	1.91672e+07	1.98668e+07	1.87496e+07	1.86218e+07	2.02219e+07	1.90957e+07	1.08046e+07	1.87476e+07	2.28376e+07	2.0076e+07	1.66808e+07	2.60557e+07	1.72187e+07	1.23993e+07	1.81625e+07	1.95071e+07	1.77549e+07	1.84446e+07	8.71102e+06	3.01566e+07	2.37924e+07	1.032	1.016	0.985
445	Hypoxanthine	C5 H4 N4 O	136.039	1.351	1.24782e+07	1.37988e+07	1.29453e+07	1.47322e+07	1.45285e+07	1.27578e+07	1.10858e+07	9.32802e+06	2.09116e+07	1.57918e+07	9.41698e+06	1.38261e+07	1.42529e+07	8.86391e+06	1.87588e+07	1.72508e+07	1.29216e+07	1.14121e+07	1.0019e+07	1.36065e+07	1.43249e+07	1.91929e+07	2.08967e+07	1.97633e+07	2.23359e+07	2.12386e+07	1.84856e+07	18700016	1.24696e+07	3.87033e+07	2.30453e+07	1.60859e+07	1.93549e+07	1.97651e+07	1.8936e+07	2.82687e+07	2.54558e+07	1.62051e+07	1.95339e+07	9.79525e+06	1.99233e+07	1.88039e+07	0.946	0.994	1.051
446	BNC210	C17 H23 N3 O3	317.174	6.28	1.26064e+07	1.34451e+07	1.23531e+07	1.1682e+07	1.28283e+07	1.2589e+07	7.74061e+06	1.40481e+07	1.21166e+07	1.43671e+07	1.36448e+07	1.71432e+07	1.34841e+07	8.42958e+06	1.12067e+07	1.79392e+07	2.08897e+07	8.76909e+06	1.003e+07	1.13344e+07	1.10594e+07	1.84916e+07	1.99294e+07	1.86198e+07	1.79381e+07	1.91526e+07	1.90954e+07	1.25066e+07	1.8066e+07	2.16674e+07	2.03455e+07	2.27154e+07	2.37954e+07	1.862e+07	1.80093e+07	1.69608e+07	2.66981e+07	2.68674e+07	1.54571e+07	1.01399e+07	1.7232e+07	1.51353e+07	1.093	1.316	1.205
447	(2R,3S,4R)-4-Acetyl-3-methyl-5-oxotetrahydrofuran-2,4-diyl diacetate	C11 H14 O7	258.074	6.537	1.28618e+07	1.47852e+07	1.38592e+07	1.31366e+07	1.59031e+07	1.34996e+07	1.2345e+07	1.31609e+07	1.22533e+07	1.67514e+07	1.37197e+07	1.16898e+07	1.5599e+07	1.03164e+07	1.42136e+07	2.07426e+07	1.64814e+07	1.25868e+07	1.18755e+07	1.13659e+07	1.60399e+07	1.96742e+07	2.23353e+07	2.11277e+07	1.99454e+07	2.33029e+07	1.96582e+07	2.07204e+07	1.75147e+07	2.25886e+07	2.43611e+07	2.33663e+07	1.63485e+07	2.16215e+07	2.20393e+07	2.14299e+07	3.06381e+07	2.07276e+07	2.16147e+07	1.16532e+07	1.67112e+07	2.11511e+07	1.045	1.09	1.043
448	fosfocreatinine	C4 H8 N3 O4 P	193.026	0.767	1.16466e+07	1.21206e+07	1.12234e+07	1.26211e+07	1.04835e+07	1.12538e+07	1.27947e+07	1.4368e+07	8.78428e+06	1.14273e+07	8.30106e+06	1.16881e+07	1.39264e+07	6.26601e+06	1.20255e+07	1.02257e+07	20644466	7.40513e+06	7.29134e+06	1.08627e+07	1.17398e+07	1.69095e+07	1.78813e+07	1.68686e+07	1.94363e+07	1.57283e+07	1.72581e+07	2.04804e+07	1.83224e+07	1.55909e+07	1.6076e+07	1.37413e+07	1.61924e+07	1.9212e+07	1.33868e+07	1.82173e+07	1.52476e+07	2.67085e+07	1.3143e+07	7.42961e+06	1.66626e+07	1.62267e+07	0.993	0.991	0.998
449	4-{[(3aS,4R,5R,6aS)-2-(2-Hydroxy-2-methylpropanoyl)-4-methyloctahydrocyclopenta[c]pyrrol-5-yl]amino}-6-[6-(methylcarbamoyl)-3-pyridinyl]pyrrolo[1,2-b]pyridazine-3-carboxamide	C27 H33 N7 O4	519.26	11.977	1.57586e+07	1.3743e+07	1.41732e+07	1.33691e+07	1.35328e+07	1.35884e+07	7.63048e+06	2.06041e+07	1.78989e+07	1.1426e+07	1.73627e+07	1.73565e+07	7.31133e+06	8.56276e+06	1.05052e+07	1.48622e+07	1.99806e+07	9.45847e+06	8.8392e+06	2.0122e+07	8.45841e+06	2.19389e+07	1.98832e+07	2.10534e+07	2.08379e+07	2.07174e+07	2.18064e+07	1.1755e+07	2.53816e+07	3.08026e+07	1.56444e+07	2.80792e+07	2.38573e+07	1.00467e+07	1.82946e+07	1.59784e+07	2.23398e+07	2.6486e+07	1.72722e+07	9.30574e+06	3.20248e+07	1.21819e+07	1.387	1.47	1.059
450	Nipam	C6 H11 N O	113.084	0.84	1.78472e+07	1.47554e+07	1.68805e+07	1.24426e+07	1.56979e+07	1.44676e+07	1.49559e+07	1.54504e+07	1.3773e+07	1.56355e+07	1.52691e+07	1.25755e+07	1.48176e+07	1.49978e+07	1.06203e+07	1.92365e+07	2.05837e+07	1.48528e+07	1.17903e+07	1.26638e+07	1.87374e+07	2.40212e+07	2.10073e+07	2.48306e+07	1.95939e+07	2.4453e+07	2.41672e+07	2.23381e+07	18506252	2.31141e+07	2.09388e+07	2.4225e+07	1.71723e+07	2.02939e+07	3.20439e+07	1.62082e+07	2.91122e+07	2.78647e+07	2.78009e+07	1.27708e+07	2.08158e+07	2.79791e+07	1.101	0.804	0.73
451	Methyl {3-butyl-4-[(butylcarbamoyl)(hydroxy)amino]-5,5-dimethyl-2-oxo-1-imidazolidinyl}acetate	C17 H32 N4 O5	372.238	6.084	1.13976e+07	1.10271e+07	1.06983e+07	1.18761e+07	1.16424e+07	1.21267e+07	8.54997e+06	1.44115e+07	6.58718e+06	1.40236e+07	1.01541e+07	1.24504e+07	13236245	9.20709e+06	9.16011e+06	1.7083e+07	2.05575e+07	9.56949e+06	1.17191e+07	1.09132e+07	1.49246e+07	1.77714e+07	16803401	1.63942e+07	1.79397e+07	1.6915e+07	1.73334e+07	1.46022e+07	1.9481e+07	1.23129e+07	2.06432e+07	1.74747e+07	1.74731e+07	1.83789e+07	1.967e+07	1.37875e+07	2.51469e+07	2.5591e+07	1.62387e+07	1.13444e+07	1.58025e+07	1.93498e+07	0.951	1.076	1.132
452	(1S,5S,8aS,8bR)-5-Amino-1-[(1R)-1-hydroxyethyl]-2-oxo-1,2,5,6,7,8,8a,8b-octahydroazeto[2,1-a]isoindole-4-carboxylic acid	C13 H18 N2 O4	266.127	1.916	1.35612e+07	1.40012e+07	1.35552e+07	1.37218e+07	1.3817e+07	1.42485e+07	1.08735e+07	1.87519e+07	1.32172e+07	1.62838e+07	1.55888e+07	1.83779e+07	1.63806e+07	8.95836e+06	1.55498e+07	2.05455e+07	1.42886e+07	9.67806e+06	1.29099e+07	8.9109e+06	1.19098e+07	2.05663e+07	2.1071e+07	2.06181e+07	2.08799e+07	2.03193e+07	2.09073e+07	1.81089e+07	2.47818e+07	2.42156e+07	2.35543e+07	2.64285e+07	2.56643e+07	2.26885e+07	1.91387e+07	2.34624e+07	3.03922e+07	1.80472e+07	1.67025e+07	1.27399e+07	1.31846e+07	1.58147e+07	1.032	1.531	1.484
453	.alpha.-Aminoadipic acid	C6 H11 N O4	161.069	1.133	9.88973e+06	1.17745e+07	1.4092e+07	1.37151e+07	1.31137e+07	1.25877e+07	8.77867e+06	1.34869e+07	9.41516e+06	1.35991e+07	1.19421e+07	1.51889e+07	1.47143e+07	8.87886e+06	1.21001e+07	1.50251e+07	2.03724e+07	9.44706e+06	9.61879e+06	1.25063e+07	1.49455e+07	1.63687e+07	1.84112e+07	2.19245e+07	2.0418e+07	1.86038e+07	1.71134e+07	1.58218e+07	1.9128e+07	1.83603e+07	2.07675e+07	2.12037e+07	2.15304e+07	2.05321e+07	1.89668e+07	1.81218e+07	2.19014e+07	2.46511e+07	1.55132e+07	8.97098e+06	1.7372e+07	1.85085e+07	0.932	1.101	1.182
454	N-Stearoyltyrosine	C27 H45 N O4	447.335	6.664	4.71945e+06	4.71858e+06	4.63572e+06	4.50619e+06	4.6329e+06	4.69921e+06	2.15346e+06	2.52181e+06	2.1037e+06	4.00129e+06	2.30989e+06	2.20547e+06	2.25587e+06	1.36974e+06	2.08182e+06	2.88773e+06	2.02966e+07	8.37665e+06	2.83722e+06	5.88718e+06	9.36942e+06	6.97055e+06	7.01653e+06	7.00075e+06	6.90613e+06	6.89474e+06	7.07748e+06	3.50127e+06	3.2615e+06	3.78095e+06	5.69139e+06	3.8601e+06	3.0652e+06	3.1171e+06	2.92635e+06	3.14871e+06	4.29217e+06	2.60041e+07	1.46991e+07	2.85356e+06	8.89874e+06	12740016	1.213	0.297	0.245
455	N~1~-(6-Hydroxyhexyl)-L-glutamamide	C11 H23 N3 O3	245.174	0.821	1.68028e+07	1.45623e+07	1.26446e+07	1.34116e+07	1.58552e+07	1.75164e+07	1.13034e+07	1.67914e+07	1.28659e+07	1.46565e+07	1.37821e+07	1.50606e+07	1.58939e+07	1.14917e+07	1.75269e+07	1.73883e+07	2.01537e+07	1.26877e+07	1.26427e+07	1.13219e+07	1.915e+07	2.60075e+07	2.21223e+07	1.93429e+07	2.02939e+07	2.30983e+07	2.51734e+07	1.91776e+07	2.25651e+07	23925606	2.14791e+07	2.36294e+07	2.11125e+07	2.20576e+07	2.45526e+07	2.63977e+07	2.56266e+07	2.51685e+07	2.1609e+07	1.2289e+07	1.64691e+07	2.49524e+07	0.919	1.044	1.136
456	N-Carbamimidoyl-L-tyrosyl-D-arginyl-N-ethyl-N-[2-(4-nitrophenyl)ethyl]glycinamide	C28 H40 N10 O6	612.313	4.166	1.0596e+07	1.1343e+07	1.15482e+07	1.15117e+07	1.17016e+07	1.16227e+07	1.09457e+07	2.00001e+07	1.11978e+07	1.44081e+07	9.80373e+06	1.0755e+07	1.65751e+07	8.0032e+06	1.61779e+07	1.22064e+07	5.97507e+06	7.51488e+06	7.38465e+06	1.18668e+07	6.61125e+06	1.64429e+07	1.72462e+07	1.76726e+07	1.74123e+07	1.70391e+07	1.66951e+07	1.86127e+07	2.69296e+07	2.0858e+07	2.1144e+07	1.68269e+07	1.50798e+07	2.3004e+07	1.70976e+07	2.43607e+07	1.79841e+07	7.45808e+06	1.27923e+07	7.17429e+06	1.72529e+07	8.6101e+06	1.16	2.423	2.089
457	syn-labda-8(17),12E,14-triene	C20 H32	272.251	17.672	7.00249e+06	8.17658e+06	8.19782e+06	8.66969e+06	7.7804e+06	9.00682e+06	5.61507e+06	3.92568e+06	4.49888e+06	6.75809e+06	6.85339e+06	1.98956e+07	6.16672e+06	3.76978e+06	8.04412e+06	1.33965e+07	8.44149e+06	4.65644e+06	6.85111e+06	11744182	1.33199e+07	1.15044e+07	1.27463e+07	1.2732e+07	1.29282e+07	1.10667e+07	1.23083e+07	1.0053e+07	5.53499e+06	8.72803e+06	1.02747e+07	1.21231e+07	2.81706e+07	8.60043e+06	8.05335e+06	1.20546e+07	1.95497e+07	1.02459e+07	7.67334e+06	6.41492e+06	1.63845e+07	1.6574e+07	0.834	0.981	1.177
458	N-(3-Cyano-4,5-diphenyl-2-furyl)-4-(1,3-dioxo-1,3-dihydro-2H-isoindol-2-yl)butanamide	C29 H21 N3 O4	475.154	0.839	8.45425e+06	9.05429e+06	9.01719e+06	8.9499e+06	9.66585e+06	1.0447e+07	7.90964e+06	5.59181e+06	7.60579e+06	1.07385e+07	1.24653e+07	1.35986e+07	6.93939e+06	1.07342e+07	1.02003e+07	6.91735e+06	6.21055e+06	9.7289e+06	1.65757e+07	1.05898e+07	1.98327e+07	13904457	1.41224e+07	1.40096e+07	1.33415e+07	1.37402e+07	14256802	1.41752e+07	7.89131e+06	1.47677e+07	1.63384e+07	2.20644e+07	1.92594e+07	9.67941e+06	2.2932e+07	1.52844e+07	1.00924e+07	7.53256e+06	1.60184e+07	1.5505e+07	1.47574e+07	2.46472e+07	0.966	0.952	0.986
459	N-[2-{[2-({(2S,3S)-1-[(2,4-Dimethylbenzyl)amino]-3-hydroxy-2-hexanyl}amino)-2-oxoethyl]carbamoyl}-4-(trifluoromethyl)phenyl]-1-azetidinecarboxamide	C29 H38 F3 N5 O4	577.287	4.459	7.74248e+06	8.03724e+06	7.3793e+06	8.06332e+06	7.60453e+06	7.99055e+06	3.809e+06	9.19182e+06	7.01999e+06	9.28151e+06	8.74072e+06	1.97972e+07	1.02719e+07	5.4427e+06	8.42978e+06	1.58798e+07	5.33873e+06	4.98705e+06	3.88642e+06	6.64429e+06	8.41608e+06	1.16653e+07	1.206e+07	1.12046e+07	1.2291e+07	1.12157e+07	1.17993e+07	6.30602e+06	1.20829e+07	1.28008e+07	1.33701e+07	1.47662e+07	2.7614e+07	1.42192e+07	1.16278e+07	1.27268e+07	2.35177e+07	6.76652e+06	8.64162e+06	3.853e+06	9.88205e+06	1.12401e+07	0.9	1.481	1.645
460	Levulinic acid	C5 H8 O3	116.048	0.852	1.67341e+07	1.41209e+07	1.68842e+07	1.52215e+07	1.59815e+07	1.35127e+07	1.31852e+07	1.59413e+07	1.34477e+07	1.25627e+07	1.28174e+07	1.13933e+07	1.6923e+07	1.01692e+07	1.8453e+07	1.5206e+07	1.66049e+07	1.59315e+07	1.10535e+07	1.48729e+07	1.96213e+07	2.32518e+07	2.04095e+07	2.50641e+07	2.37411e+07	2.44957e+07	2.17519e+07	2.02758e+07	1.96054e+07	2.3108e+07	1.71779e+07	2.07042e+07	1.56534e+07	2.32485e+07	2.1726e+07	2.80721e+07	2.28662e+07	2.20442e+07	2.9145e+07	1.16615e+07	2.37283e+07	2.83368e+07	0.887	0.854	0.964
461	3,6-Anhydro-beta-D-mannopyranose	C6 H10 O5	162.053	6.538	1.48728e+07	1.56608e+07	1.40208e+07	1.41426e+07	1.4954e+07	1.56405e+07	1.43492e+07	1.40899e+07	1.25463e+07	1.65418e+07	1.57769e+07	1.31051e+07	1.4583e+07	1.07744e+07	1.55246e+07	19578990	1.87488e+07	1.2044e+07	1.14621e+07	1.25314e+07	1.63128e+07	2.24204e+07	2.35056e+07	2.12926e+07	2.15541e+07	2.20482e+07	2.30773e+07	2.37677e+07	1.85299e+07	2.2887e+07	2.38373e+07	2.66612e+07	1.82818e+07	2.01882e+07	2.30189e+07	2.34371e+07	2.89931e+07	2.37537e+07	2.08602e+07	1.13573e+07	18626297	2.1771e+07	1.033	1.139	1.103
462	Ectocarpene	C11 H16	148.125	9.896	1.04677e+07	1.12751e+07	1.08654e+07	1.07963e+07	1.09664e+07	1.14616e+07	7.73978e+06	1.06237e+07	7.29492e+06	1.27323e+07	1.05697e+07	1.27118e+07	9.36851e+06	6.97785e+06	9.34531e+06	1.35497e+07	1.95261e+07	9.02899e+06	1.05308e+07	1.09502e+07	1.57182e+07	1.60613e+07	1.70573e+07	1.65783e+07	1.63779e+07	1.60453e+07	1.66331e+07	1.30272e+07	1.4174e+07	1.34783e+07	1.8553e+07	1.80324e+07	1.77885e+07	1.29896e+07	1.49074e+07	1.40862e+07	2.00023e+07	2.45123e+07	1.54721e+07	1.03083e+07	1.60554e+07	2.06626e+07	0.951	0.883	0.928
463	N,N-Dicyclohexyl-2-(1-ethyl-1H-tetrazol-5-ylsulfanyl)-acetamide	C17 H29 N5 O S	351.21	10.474	7.56397e+06	9.37624e+06	9.17052e+06	1.13641e+07	1.13817e+07	1.00121e+07	5.46615e+06	7.47554e+06	5.73234e+06	1.11718e+07	9.4624e+06	1.08802e+07	8.91454e+06	5.80273e+06	8.13982e+06	9.50238e+06	1.95192e+07	8.22921e+06	9.56651e+06	1.227e+07	1.67104e+07	1.3375e+07	1.50761e+07	1.45026e+07	1.66624e+07	1.5751e+07	1.29336e+07	1.04538e+07	1.11761e+07	1.17079e+07	1.77569e+07	1.73799e+07	1.55898e+07	1.25059e+07	1.23955e+07	1.21274e+07	13709604	2.29335e+07	1.30621e+07	8.58622e+06	1.63311e+07	1.97449e+07	0.936	0.717	0.766
464	L-gamma-Glutamyl-L-leucyl-3-amino-L-alanine	C14 H26 N4 O6	346.186	1.458	1.12924e+07	1.25633e+07	1.19421e+07	9.51888e+06	1.21322e+07	1.13803e+07	6.77542e+06	1.00527e+07	6.89594e+06	8.27583e+06	8.12543e+06	7.92239e+06	9.37853e+06	5.3937e+06	9.17912e+06	1.20749e+07	1.94849e+07	9.61448e+06	1.11977e+07	1.02265e+07	1.22156e+07	1.63833e+07	1.85278e+07	1.7945e+07	1.46621e+07	1.82076e+07	1.74621e+07	1.08381e+07	1.28116e+07	1.22326e+07	1.16369e+07	1.34449e+07	1.0974e+07	1.29373e+07	1.15233e+07	1.39065e+07	1.80077e+07	2.52175e+07	1.70713e+07	1.14151e+07	1.56944e+07	1.68933e+07	0.946	0.724	0.766
465	1-(3-ethyl-2,4-dihydroxy-6-methoxyphenyl)butan-1-one	C13 H18 O4	238.121	6.762	9.02432e+06	9.15787e+06	9.97365e+06	9.41798e+06	1.00511e+07	1.02348e+07	5.98665e+06	1.94691e+07	5.22137e+06	1.10511e+07	7.93561e+06	1.37582e+07	7.49161e+06	5.44582e+06	8.58655e+06	7.75514e+06	1.14795e+07	7.05246e+06	1.63244e+07	7.38961e+06	1.05648e+07	1.42829e+07	1.40466e+07	1.53428e+07	1.41733e+07	1.45132e+07	1.44381e+07	1.03635e+07	2.66376e+07	9.86465e+06	1.64193e+07	1.37651e+07	1.93578e+07	1.04154e+07	1.16342e+07	1.29077e+07	1.13872e+07	1.41854e+07	1.18657e+07	1.56498e+07	1.05846e+07	1.35337e+07	1.183	1.017	0.86
466	S-{3-[(Carboxymethyl)(methyl)amino]propyl}homocysteine	C10 H20 N2 O4 S	264.115	3.397	8.58335e+06	9.37122e+06	8.57033e+06	8.45429e+06	9.80578e+06	8.73331e+06	6.31006e+06	6.99962e+06	6.01477e+06	9.15922e+06	7.96247e+06	9.88372e+06	9.96837e+06	5.64722e+06	6.69193e+06	1.10219e+07	1.94464e+07	6.78489e+06	4.33015e+06	8.03242e+06	1.35724e+07	1.29594e+07	1.40744e+07	1.30199e+07	1.28802e+07	1.445e+07	1.28737e+07	1.04665e+07	9.21682e+06	1.09842e+07	1.32111e+07	1.34662e+07	1.3791e+07	1.38012e+07	1.20646e+07	1.01012e+07	1.63174e+07	2.46223e+07	1.17433e+07	4.28731e+06	1.19293e+07	1.80977e+07	0.796	0.921	1.156
467	(2S)-Amino(2-furyl)acetic acid	C6 H7 N O3	141.043	1.336	1.15035e+07	1.21037e+07	1.04923e+07	1.00113e+07	1.24251e+07	1.1414e+07	1.1553e+07	8.54935e+06	7.84195e+06	1.294e+07	8.31508e+06	1.14662e+07	1.21134e+07	7.88177e+06	1.16135e+07	1.18226e+07	1.55024e+07	9.6801e+06	9.94844e+06	1.61603e+07	1.93936e+07	1.70795e+07	1.80417e+07	1.58684e+07	1.53207e+07	1.84458e+07	1.70973e+07	1.88735e+07	1.11045e+07	1.41482e+07	1.84676e+07	1.39356e+07	15951529	1.67463e+07	1.6839e+07	1.75568e+07	1.75554e+07	1.98032e+07	1.69278e+07	9.96633e+06	2.43187e+07	2.62403e+07	0.84	0.714	0.85
468	1-(5-O-Sulfamoyl-D-ribofuranosyl)-1H-1,2,4-triazole-3-carboxamide	C8 H13 N5 O7 S	323.052	1.132	7.27459e+06	8.09463e+06	9.68121e+06	7.58654e+06	8.24034e+06	9.32784e+06	6.47675e+06	8.60945e+06	5.60089e+06	9.21898e+06	7.40699e+06	6.85122e+06	8.08711e+06	4.82362e+06	7.96519e+06	8.10946e+06	1.93751e+07	6.21178e+06	8.23664e+06	9.60726e+06	1.11833e+07	1.16748e+07	1.24907e+07	1.49458e+07	1.13782e+07	1.18317e+07	1.30009e+07	1.13534e+07	1.1912e+07	1.06867e+07	1.38151e+07	1.29421e+07	9.66228e+06	1.12564e+07	1.03048e+07	1.19597e+07	1.18801e+07	2.37813e+07	1.03698e+07	7.82632e+06	1.36247e+07	1.41691e+07	1.058	0.874	0.826
469	Methyldopa	C10 H13 N O4	211.085	0.878	9.91023e+06	1.45686e+07	1.07514e+07	1.30731e+07	1.15211e+07	8.69123e+06	7.49235e+06	1.25016e+07	7.23324e+06	7.75757e+06	8.33616e+06	1.92751e+07	1.30184e+07	6.88824e+06	1.19165e+07	1.06565e+07	1.11873e+07	6.85061e+06	6.50407e+06	8.42477e+06	1.29717e+07	1.38362e+07	2.10983e+07	1.5978e+07	2.03666e+07	1.7627e+07	1.39397e+07	1.15713e+07	1.54341e+07	1.24712e+07	1.06382e+07	1.34983e+07	2.65012e+07	1.789e+07	1.47152e+07	1.81202e+07	1.60118e+07	1.48203e+07	1.25019e+07	6.843e+06	1.34e+07	1.86709e+07	0.697	0.931	1.335
470	CP-154,526	C23 H32 N4	364.262	13.281	8.66364e+06	7.45693e+06	7.84264e+06	7.08361e+06	7.63645e+06	8.1475e+06	3.25647e+06	7.83643e+06	5.74944e+06	1.00383e+07	5.64767e+06	6.61352e+06	4.64851e+06	2.96257e+06	4.87547e+06	4.38849e+06	9.65619e+06	9.95159e+06	6.07535e+06	1.90744e+07	1.39655e+07	1.24922e+07	1.09676e+07	1.17664e+07	1.09284e+07	1.14905e+07	1.25723e+07	5.18013e+06	9.93739e+06	1.0154e+07	1.40612e+07	9.31465e+06	9.15158e+06	6.40928e+06	6.32962e+06	7.39057e+06	6.55179e+06	1.25362e+07	1.7734e+07	6.21896e+06	2.94091e+07	1.94127e+07	1.517	0.56	0.369
471	5-(Hydroxymethyl)-4-(methoxymethyl)-2-methyl-3-pyridinyl hexopyranoside	C15 H23 N O8	345.143	4.995	1.32903e+07	1.33541e+07	1.32683e+07	1.37223e+07	1.38692e+07	1.32287e+07	1.90128e+07	1.65096e+07	9.42853e+06	1.48662e+07	9.65567e+06	1.21966e+07	1.41428e+07	1.22554e+07	1.15804e+07	1.74241e+07	1.6628e+07	9.60392e+06	6.11966e+06	1.06723e+07	1.50099e+07	1.99602e+07	2.00086e+07	2.01284e+07	2.09356e+07	2.0486e+07	1.96005e+07	3.13854e+07	2.16456e+07	1.71526e+07	2.13712e+07	1.62832e+07	1.70022e+07	1.95715e+07	2.61822e+07	1.74885e+07	2.582e+07	2.11131e+07	1.66772e+07	6.08184e+06	1.59167e+07	2.0108e+07	1.092	1.281	1.174
472	(5R)-5-(4-Chloro-3-{[3-(6-methoxy-1,2-benzoxazol-3-yl)-2-oxo-6-(trifluoromethyl)-2,3-dihydro-1H-benzimidazol-1-yl]methyl}phenyl)-5-methyl-1,3-oxazolidine-2,4-dione	C27 H18 Cl F3 N4 O6	586.088	0.906	1.30156e+07	1.24233e+07	1.30958e+07	1.32414e+07	1.239e+07	1.29267e+07	1.21372e+07	1.89225e+07	1.16232e+07	1.4455e+07	1.25654e+07	1.15785e+07	1.72093e+07	7.9307e+06	1.41655e+07	1.4576e+07	1.23083e+07	1.06152e+07	9.88048e+06	1.29499e+07	1.08407e+07	1.934e+07	1.85242e+07	1.98094e+07	2.02602e+07	1.83888e+07	1.93534e+07	1.9842e+07	2.45937e+07	2.0982e+07	2.06397e+07	2.10674e+07	1.61095e+07	2.37923e+07	1.69432e+07	2.14131e+07	2.16411e+07	1.57181e+07	1.85565e+07	9.89437e+06	1.9479e+07	1.4661e+07	0.98	1.335	1.362
473	fructosylglycine	C8 H15 N O7	237.085	0.869	9.93696e+06	9.83993e+06	1.52389e+07	1.21249e+07	1.51823e+07	1.37491e+07	1.30029e+07	1.88689e+07	9.85434e+06	1.3255e+07	1.19222e+07	1.05956e+07	1.6996e+07	8.61048e+06	1.09649e+07	1.55731e+07	1.29521e+07	9.1988e+06	9.33219e+06	1.08083e+07	1.33087e+07	1.77483e+07	1.58875e+07	2.41575e+07	1.77387e+07	2.09349e+07	1.7628e+07	2.50917e+07	2.84344e+07	2.02671e+07	2.11945e+07	2.20089e+07	1.52062e+07	2.38619e+07	1.83934e+07	1.63242e+07	2.24348e+07	1.51523e+07	1.45287e+07	8.32888e+06	1.42956e+07	1.56173e+07	1.197	1.515	1.266
474	URIDINE-5-MONOPHOSPHATE	C9 H13 N2 O9 P	324.036	1.107	1.12637e+07	1.25689e+07	1.26693e+07	1.40089e+07	1.27801e+07	1.36509e+07	1.19112e+07	1.49535e+07	8.04667e+06	1.48733e+07	1.13916e+07	8.42486e+06	1.72256e+07	1.08492e+07	1.25598e+07	1.88233e+07	17788321	9.7711e+06	1.55528e+07	1.38723e+07	1.61372e+07	1.83656e+07	1.95297e+07	1.9639e+07	2.09283e+07	1.82331e+07	1.8775e+07	2.11804e+07	2.09558e+07	1.55275e+07	2.25081e+07	2.00713e+07	1.19137e+07	2.40085e+07	2.3177e+07	1.88333e+07	2.75028e+07	2.16686e+07	1.61693e+07	1.46321e+07	1.94568e+07	2.0198e+07	0.904	1.077	1.191
475	glu-tyr	C14 H18 N2 O6	310.117	2.06	1.00195e+07	9.65623e+06	9.89872e+06	1.03024e+07	1.08714e+07	1.02491e+07	6.1454e+06	1.1935e+07	8.25706e+06	1.06147e+07	1.09535e+07	1.36854e+07	1.01415e+07	5.80539e+06	9.48302e+06	1.40709e+07	1.88222e+07	7.84368e+06	1.05353e+07	9.24732e+06	1.32581e+07	1.54466e+07	1.46398e+07	1.51229e+07	1.56088e+07	1.58731e+07	1.48082e+07	1.03883e+07	1.59853e+07	1.53087e+07	1.5514e+07	1.87355e+07	1.91674e+07	1.40674e+07	1.24025e+07	1.42876e+07	2.07541e+07	2.357e+07	1.34023e+07	1.02791e+07	1.35092e+07	1.73585e+07	1.086	1.148	1.058
476	L-alpha-Aspartyl-L-phenylalanine	C13 H16 N2 O5	280.106	2.066	1.24222e+07	1.3016e+07	1.26268e+07	1.33296e+07	1.31617e+07	1.31333e+07	1.05374e+07	1.6719e+07	1.2355e+07	1.60314e+07	1.54351e+07	1.79406e+07	1.61804e+07	8.69756e+06	1.33331e+07	1.87048e+07	12617402	8.37114e+06	1.28122e+07	6.50213e+06	1.07851e+07	1.90523e+07	1.96873e+07	1.92637e+07	2.02232e+07	1.92614e+07	1.90695e+07	1.77294e+07	2.22987e+07	2.28207e+07	2.33543e+07	2.6327e+07	2.51035e+07	2.24334e+07	1.85812e+07	2.00976e+07	2.76143e+07	1.58436e+07	1.43494e+07	1.25462e+07	9.53765e+06	1.41846e+07	1.017	1.609	1.582
477	(2Z,9E,11E)-2,9,11-Octadecatriene-5,7-diyn-1-ol	C18 H24 O	256.183	11.711	1.02592e+07	1.08242e+07	1.05661e+07	9.65999e+06	9.59172e+06	1.13141e+07	4.67736e+06	1.29126e+07	1.24058e+07	1.01234e+07	1.00816e+07	1.86964e+07	1.1025e+07	5.53051e+06	8.92214e+06	1.50635e+07	1.40123e+07	7.45915e+06	7.8603e+06	1.27359e+07	1.04027e+07	1.5414e+07	1.62215e+07	1.60314e+07	1.47358e+07	1.41633e+07	1.67468e+07	7.724e+06	1.69353e+07	2.25759e+07	1.45572e+07	1.70057e+07	2.60658e+07	1.52581e+07	1.18157e+07	1.34737e+07	2.232e+07	1.77845e+07	1.2946e+07	7.80675e+06	1.898e+07	1.39237e+07	1.11	1.216	1.096
478	1,4-Dimethoxy-5,5,6-trimethyl-2,3-piperazinedione	C9 H16 N2 O4	216.111	1.142	9.75108e+06	1.1984e+07	1.0996e+07	1.0218e+07	1.15923e+07	1.01376e+07	7.32159e+06	1.03595e+07	7.53072e+06	1.05327e+07	1.0454e+07	1.20988e+07	1.16814e+07	5.93381e+06	9.70268e+06	1.09249e+07	1.86444e+07	9.95605e+06	8.42988e+06	7.50094e+06	1.02215e+07	1.45196e+07	1.78826e+07	1.66393e+07	1.56253e+07	1.71905e+07	1.51548e+07	1.19917e+07	1.34862e+07	1.36134e+07	1.5057e+07	1.75443e+07	1.68367e+07	1.61502e+07	1.26753e+07	1.46627e+07	1.62133e+07	2.37867e+07	1.73856e+07	8.43174e+06	1.12683e+07	1.38042e+07	0.843	0.986	1.17
479	DIPROTIN A	C17 H31 N3 O4	341.232	6.461	1.01589e+07	1.13328e+07	1.0569e+07	9.58864e+06	9.78209e+06	1.00968e+07	8.2571e+06	1.18329e+07	4.25609e+06	9.44122e+06	6.02552e+06	9.96613e+06	1.06196e+07	6.51452e+06	9.40712e+06	1.03565e+07	1.86288e+07	1.09769e+07	9.55637e+06	1.20034e+07	1.40997e+07	1.45523e+07	1.66145e+07	1.58251e+07	1.48233e+07	1.47706e+07	1.57064e+07	1.30557e+07	1.49231e+07	7.47953e+06	1.31669e+07	9.89998e+06	1.3772e+07	1.46317e+07	1.39179e+07	1.42691e+07	1.54823e+07	2.42875e+07	1.96589e+07	9.83862e+06	1.86279e+07	1.97426e+07	0.915	0.664	0.726
480	N~2~-(2-Furylmethyl)-6-(4-methyl-1-piperazinyl)-5-nitro-2,4-pyrimidinediamine	C14 H19 N7 O3	333.154	0.861	1.36073e+07	1.42635e+07	1.14615e+07	1.39072e+07	1.21153e+07	1.10263e+07	1.01759e+07	1.5794e+07	1.00416e+07	1.07665e+07	1.83682e+07	1.25176e+07	1.37268e+07	1.0813e+07	1.35391e+07	1.30053e+07	1.53996e+07	1.14783e+07	1.34271e+07	9.70141e+06	1.59318e+07	1.8612e+07	2.04619e+07	1.69372e+07	2.17944e+07	1.87196e+07	1.80811e+07	1.54245e+07	1.91722e+07	1.70544e+07	1.45707e+07	2.94073e+07	1.71458e+07	1.88286e+07	2.31017e+07	2.0629e+07	1.96184e+07	2.06437e+07	2.12395e+07	1.43532e+07	1.57102e+07	2.33957e+07	0.869	0.826	0.95
481	Eptapirone	C16 H23 N7 O2	345.19	1.626	1.09707e+07	1.07909e+07	1.04802e+07	1.0375e+07	1.0565e+07	1.021e+07	7.59119e+06	1.18482e+07	8.20824e+06	1.22033e+07	1.0821e+07	1.25814e+07	1.12437e+07	6.25264e+06	9.83459e+06	1.36543e+07	1.82663e+07	7.43051e+06	9.18724e+06	9.21596e+06	1.23175e+07	1.58119e+07	1.58662e+07	1.572e+07	1.601e+07	1.59045e+07	1.57759e+07	1.20703e+07	1.50185e+07	1.44907e+07	1.70874e+07	1.78407e+07	1.74067e+07	15500847	1.33584e+07	1.49086e+07	2.03878e+07	2.37284e+07	1.32511e+07	9.41264e+06	1.42238e+07	1.71421e+07	0.969	1.056	1.09
482	11-Aminoundecanoic acid	C11 H23 N O2	201.173	0.863	1.51604e+07	1.33088e+07	1.31757e+07	1.30346e+07	1.19041e+07	1.36729e+07	7.90411e+06	1.32613e+07	6.71019e+06	1.20386e+07	9.47992e+06	8.0839e+06	6.41145e+06	1.82003e+07	8.71195e+06	1.25565e+07	1.02549e+07	1.24223e+07	1.2154e+07	1.23478e+07	1.20356e+07	2.12214e+07	1.93052e+07	1.96028e+07	2.0283e+07	1.81729e+07	2.17983e+07	1.22374e+07	1.64102e+07	1.15946e+07	1.65422e+07	1.53785e+07	1.11236e+07	8.81501e+06	3.88858e+07	1.32438e+07	1.88536e+07	1.35475e+07	2.25934e+07	1.27362e+07	1.95486e+07	1.72316e+07	1.161	0.892	0.769
483	6-[(7-Amino-5-cyclopropyl-3H-[1,2,3]triazolo[4,5-d]pyrimidin-3-yl)methyl]-4-butyl-3-morpholinone	C16 H23 N7 O2	345.19	5.58	9.79812e+06	9.56033e+06	1.00373e+07	1.10521e+07	1.03394e+07	9.76532e+06	7.29223e+06	1.38727e+07	6.20154e+06	9.94499e+06	8.57801e+06	1.22967e+07	9.67404e+06	6.66698e+06	8.31074e+06	1.14038e+07	18127227	8.7624e+06	9.48842e+06	9.25655e+06	1.28922e+07	1.49365e+07	1.44209e+07	1.52879e+07	1.67951e+07	1.51722e+07	1.42651e+07	1.22017e+07	1.84109e+07	1.14044e+07	1.44321e+07	1.45831e+07	1.71873e+07	1.34051e+07	1.42429e+07	1.25338e+07	1.68539e+07	2.28369e+07	1.50777e+07	9.33225e+06	1.36451e+07	1.70492e+07	1.013	0.957	0.945
484	N2_N2-Dimethylguanosine	C12 H17 N5 O5	311.123	3.379	8.20732e+06	8.96912e+06	8.83163e+06	8.88234e+06	8.61531e+06	9.17342e+06	6.97523e+06	9.36209e+06	4.75493e+06	1.10437e+07	6.77143e+06	8.43476e+06	8.16745e+06	4.1616e+06	6.85728e+06	1.06852e+07	1.80634e+07	8.04036e+06	5.64174e+06	9.06425e+06	1.37925e+07	1.26818e+07	1.36112e+07	1.35002e+07	1.345e+07	1.25676e+07	1.32272e+07	1.18153e+07	1.25622e+07	8.82983e+06	1.61635e+07	1.15958e+07	1.18178e+07	1.13312e+07	8.89069e+06	1.03296e+07	1.57544e+07	2.25952e+07	1.37209e+07	5.4965e+06	1.32199e+07	1.80251e+07	1.043	0.861	0.826
485	Benserazide	C10 H15 N3 O5	257.101	0.858	1.62088e+07	1.44105e+07	1.47314e+07	1.40467e+07	1.5715e+07	1.4195e+07	1.02459e+07	1.5004e+07	1.36926e+07	1.60137e+07	1.56753e+07	1.80303e+07	1.4824e+07	1.21433e+07	1.2472e+07	1.55713e+07	1.74418e+07	1.16849e+07	1.22919e+07	1.32717e+07	1.48584e+07	2.31527e+07	2.11012e+07	2.20421e+07	2.17305e+07	2.37571e+07	2.21409e+07	1.61588e+07	1.88791e+07	2.40148e+07	2.22943e+07	2.5717e+07	2.49044e+07	2.04201e+07	2.59439e+07	1.89227e+07	2.32894e+07	2.27723e+07	2.09618e+07	1.26792e+07	2.06408e+07	2.08555e+07	0.957	1.069	1.117
486	Ethyl (4-methyl-1-piperazinyl)acetate	C9 H18 N2 O2	186.137	1.65	1.10835e+07	1.01696e+07	1.084e+07	1.06383e+07	1.02244e+07	1.01205e+07	7.74921e+06	1.25937e+07	7.34543e+06	1.21245e+07	1.03274e+07	1.24056e+07	1.2462e+07	6.39219e+06	1.05563e+07	1.40377e+07	1.79424e+07	7.48615e+06	7.99204e+06	9.14338e+06	1.02034e+07	1.59144e+07	1.49267e+07	1.62425e+07	1.64339e+07	1.54196e+07	1.57009e+07	1.22794e+07	1.59141e+07	1.29318e+07	1.6936e+07	1.69915e+07	1.71514e+07	1.71743e+07	1.36566e+07	1.60082e+07	2.09752e+07	2.33583e+07	1.33842e+07	8.21201e+06	1.41583e+07	1.4252e+07	0.928	1.124	1.211
487	Nandrolone	C18 H26 O2	274.193	10.419	9.70771e+06	1.09636e+07	9.59176e+06	1.04667e+07	1.38033e+07	1.11474e+07	4.81813e+06	1.02722e+07	7.2365e+06	7.61443e+06	7.84342e+06	1.41788e+07	9.29397e+06	5.60153e+06	2.75378e+06	3.58776e+06	1.7918e+07	7.43493e+06	1.31013e+07	1.09578e+07	1.03941e+07	1.61669e+07	1.71919e+07	1.49489e+07	1.55564e+07	1.95281e+07	1.50659e+07	8.73244e+06	1.46422e+07	1.4175e+07	1.16739e+07	1.39734e+07	2.01223e+07	1.29767e+07	1.19665e+07	4.12211e+06	5.22408e+06	2.16096e+07	1.21622e+07	1.21656e+07	1.51467e+07	1.28026e+07	1.168	1.091	0.935
488	Aminobutyl benzamide	C11 H16 N2 O	192.127	4.117	9.43203e+06	1.04779e+07	1.08388e+07	1.07606e+07	1.06269e+07	1.02028e+07	1.12252e+07	1.61102e+07	5.79734e+06	1.78817e+07	7.49279e+06	1.35724e+07	7.81251e+06	8.04695e+06	8.59654e+06	1.06354e+07	1.74616e+07	6.00812e+06	6.27947e+06	6.4708e+06	8.92587e+06	1.44924e+07	1.58598e+07	1.65426e+07	1.63192e+07	1.55422e+07	14796605	1.89172e+07	2.15175e+07	1.07215e+07	26077611	1.27916e+07	1.89961e+07	1.08329e+07	1.71908e+07	1.2956e+07	1.5697e+07	2.19106e+07	1.02903e+07	6.14345e+06	9.48204e+06	1.17264e+07	1.205	1.838	1.525
489	(2S,3S,5R,10R,12S,14S,15R,16R)-2-Amino-12,16-dimethyl-3,5,10,14,15-icosanepentol	C22 H47 N O5	405.346	10.372	1.56667e+07	1.78592e+07	1.438e+07	1.77049e+07	1.59384e+07	1.75742e+07	5.63936e+06	4.2577e+06	9.75137e+06	5.88099e+06	4.26238e+06	4.35065e+06	5.42813e+06	6.49741e+06	5.13166e+06	5.7118e+06	5.48555e+06	4.94927e+06	3.35584e+06	3.79179e+06	3.34606e+06	2.44439e+07	2.7221e+07	2.2039e+07	2.6741e+07	2.31517e+07	2.5109e+07	9.63685e+06	5.75834e+06	1.82355e+07	8.66021e+06	7.33754e+06	6.10628e+06	7.5374e+06	1.3881e+07	7.7236e+06	8.40725e+06	6.82701e+06	8.39618e+06	3.24752e+06	5.48862e+06	4.33648e+06	1.121	1.578	1.407
490	1-[(Z)-{4-[Ethyl(methyl)amino]benzylidene}amino]-1H-tetrazol-5-amine	C11 H15 N7	245.138	2.715	8.89847e+06	9.42597e+06	9.28864e+06	9.34711e+06	9.00994e+06	9.19453e+06	5.74849e+06	9.89774e+06	6.91721e+06	8.93743e+06	7.96765e+06	1.18759e+07	8.13555e+06	4.96025e+06	7.22441e+06	1.0919e+07	1.73788e+07	8.09621e+06	1.02996e+07	9.41356e+06	1.25607e+07	1.3319e+07	1.4101e+07	1.40778e+07	1.4274e+07	1.33292e+07	1.36693e+07	9.46009e+06	1.29408e+07	1.25528e+07	1.28203e+07	1.34114e+07	1.65446e+07	1.12548e+07	1.0597e+07	1.09135e+07	1.61904e+07	2.21078e+07	1.40896e+07	1.02613e+07	1.40784e+07	1.68789e+07	1.139	0.91	0.799
491	Ovalitenin A	C18 H14 O3	278.094	1.558	8.97368e+06	9.80443e+06	9.60796e+06	9.55026e+06	9.9339e+06	9.62176e+06	6.15479e+06	1.07002e+07	7.76451e+06	9.54547e+06	9.67608e+06	1.15322e+07	1.00034e+07	5.24002e+06	9.89598e+06	1.2757e+07	1.73636e+07	6.8555e+06	9.20966e+06	8.71316e+06	1.14492e+07	1.37494e+07	1.48225e+07	1.46537e+07	1.44936e+07	1.45448e+07	1.39862e+07	1.0346e+07	1.42594e+07	1.4331e+07	1.38965e+07	1.64947e+07	1.61332e+07	1.38678e+07	1.11945e+07	1.4918e+07	1.88372e+07	2.18164e+07	1.17596e+07	9.0257e+06	1.27924e+07	1.50732e+07	0.956	1.115	1.166
492	1-[2-(Diethylamino)ethyl]-6-methoxy-2,4(1H,3H)-pyrimidinedione	C11 H19 N3 O3	241.143	2.83	9.84835e+06	9.98133e+06	9.91755e+06	1.03426e+07	1.03445e+07	1.01556e+07	7.36531e+06	1.11485e+07	7.4196e+06	1.04542e+07	9.29563e+06	1.22561e+07	1.0431e+07	6.14355e+06	9.25293e+06	1.22773e+07	1.73513e+07	7.98694e+06	9.56944e+06	9.31274e+06	1.24027e+07	1.50044e+07	1.50523e+07	1.51035e+07	1.57189e+07	1.51824e+07	1.48389e+07	1.23176e+07	1.47888e+07	1.36389e+07	1.51658e+07	1.57985e+07	1.71292e+07	1.44536e+07	1.31249e+07	1.39556e+07	1.81465e+07	2.18636e+07	1.37462e+07	9.41403e+06	1.37312e+07	1.64059e+07	1.023	1.076	1.051
493	Cis-Zeatin-9-glucoside	C16 H23 N5 O6	381.164	3.553	8.97357e+06	9.60589e+06	9.66783e+06	9.67601e+06	9.82363e+06	1.00163e+07	7.63287e+06	1.24263e+07	6.14461e+06	8.29732e+06	7.45607e+06	9.41894e+06	1.09073e+07	6.12271e+06	1.00113e+07	1.39602e+07	1.71744e+07	7.15655e+06	6.21297e+06	8.09476e+06	9.27722e+06	1.4011e+07	1.46453e+07	1.48192e+07	1.46123e+07	1.42666e+07	1.43052e+07	1.30518e+07	1.68154e+07	1.14963e+07	1.22235e+07	1.28398e+07	1.32209e+07	1.51461e+07	1.30802e+07	1.5067e+07	2.05461e+07	2.13691e+07	1.21374e+07	6.01059e+06	1.17133e+07	1.20189e+07	0.852	1.068	1.254
494	TL1378000	C7 H14 N2 O2	158.106	1.163	9.0895e+06	1.03573e+07	9.38159e+06	9.0196e+06	1.00787e+07	9.06022e+06	6.64111e+06	1.13595e+07	7.48068e+06	9.06351e+06	9.47471e+06	9.34187e+06	1.07299e+07	4.9955e+06	1.01519e+07	1.04772e+07	1.71741e+07	6.62334e+06	8.61285e+06	8.53378e+06	1.16198e+07	1.33949e+07	1.53842e+07	1.4158e+07	1.3833e+07	1.50174e+07	1.36845e+07	1.07754e+07	1.46638e+07	1.34221e+07	1.28724e+07	1.58126e+07	1.29773e+07	1.48225e+07	1.06723e+07	1.53579e+07	1.55798e+07	2.2036e+07	1.16427e+07	8.67993e+06	1.29287e+07	1.58405e+07	0.906	1.038	1.146
495	(3beta)-28-Oxolup-20(29)-en-3-yl acetate	C32 H50 O3	482.374	18.605	5.54689e+06	6.18889e+06	8.19809e+06	8.55429e+06	8.90195e+06	9.23717e+06	4.79379e+06	1.83668e+06	4.83733e+06	6.21011e+06	5.53725e+06	1.70716e+07	6.41895e+06	5.64095e+06	3.74269e+06	1.23214e+07	1.31528e+07	6.47476e+06	5.11336e+06	1.19914e+07	1.20646e+07	1.10481e+07	1.04355e+07	1.33243e+07	1.22395e+07	1.18433e+07	1.10275e+07	1.01904e+07	3.01354e+06	1.07123e+07	1.05789e+07	1.07798e+07	2.49032e+07	9.08463e+06	1.20496e+07	5.52923e+06	1.74841e+07	1.47508e+07	9.74275e+06	4.32178e+06	1.49329e+07	1.32547e+07	0.878	0.798	0.909
496	N-(3-Ethynylphenyl)-3-[5-(3-nitrophenoxy)-1,3-dioxo-1,3-dihydro-2H-isoindol-2-yl]benzamide	C29 H17 N3 O6	503.113	0.817	7.54338e+06	9.1157e+06	7.11281e+06	8.57077e+06	9.32967e+06	8.48215e+06	8.94079e+06	2.16678e+06	1.10075e+07	6.73624e+06	1.07757e+07	7.37544e+06	4.02535e+06	1.70592e+07	6.99129e+06	1.09498e+07	7.83975e+06	8.62852e+06	1.10367e+07	5.75817e+06	1.06066e+07	1.20381e+07	1.40324e+07	1.09653e+07	1.28718e+07	1.34262e+07	1.18819e+07	1.55933e+07	2.98441e+06	2.09191e+07	1.00597e+07	1.87732e+07	1.03919e+07	5.60029e+06	3.6444e+07	1.05022e+07	1.60557e+07	9.64897e+06	1.44504e+07	1.05253e+07	8.19976e+06	1.35002e+07	1.485	1.481	0.998
497	N-Cyclohexyl-3-[(2,2,2-trifluoroethoxy)methyl]benzamide	C16 H20 F3 N O2	315.143	0.861	1.17711e+07	1.32196e+07	1.02305e+07	1.26396e+07	1.28803e+07	1.09236e+07	8.3709e+06	1.48442e+07	8.20576e+06	1.08937e+07	1.70165e+07	1.20978e+07	1.03714e+07	1.0316e+07	1.11149e+07	1.15468e+07	1.09322e+07	9.59574e+06	1.30008e+07	8.86276e+06	1.43276e+07	1.73331e+07	1.96294e+07	1.54362e+07	1.93884e+07	1.91981e+07	1.65126e+07	1.35725e+07	1.91502e+07	1.4715e+07	1.54645e+07	2.8388e+07	1.68036e+07	1.43263e+07	2.20389e+07	1.68157e+07	1.71723e+07	1.40327e+07	1.68758e+07	1.31095e+07	1.3436e+07	1.95464e+07	0.92	1.102	1.198
498	(3S)-3-({[3-(4-Carbamimidoylphenyl)-4,5-dihydro-1,2-oxazol-5-yl]acetyl}amino)-4-phenylbutanoic acid	C22 H24 N4 O4	408.18	4.555	8.61689e+06	1.07274e+07	9.59148e+06	8.38472e+06	9.56179e+06	1.04824e+07	9.37864e+06	1.32063e+07	4.48687e+06	1.29705e+07	8.31823e+06	9.06156e+06	9.52443e+06	3.87022e+06	8.77815e+06	1.1367e+07	1.69805e+07	6.59446e+06	6.36577e+06	8.41629e+06	1.23168e+07	13377620	1.63134e+07	1.468e+07	1.2681e+07	1.39196e+07	1.50453e+07	1.59543e+07	1.77882e+07	8.36027e+06	1.90394e+07	1.42805e+07	1.27066e+07	1.32194e+07	8.2683e+06	1.32179e+07	1.67463e+07	2.11879e+07	1.12208e+07	6.18128e+06	1.22289e+07	1.60294e+07	1.207	1.305	1.081
499	Estr-4-en-17-one	C18 H26 O	258.199	13.538	1.00514e+07	1.06957e+07	1.07189e+07	1.13344e+07	9.95531e+06	9.99645e+06	5.64989e+06	9.61706e+06	7.31754e+06	9.45619e+06	9.70508e+06	1.68806e+07	8.09445e+06	4.61251e+06	8.45836e+06	1.04549e+07	1.3852e+07	8.84658e+06	8.98263e+06	1.50164e+07	1.41896e+07	1.48451e+07	1.59027e+07	1.61857e+07	1.73728e+07	1.48192e+07	1.50672e+07	9.18547e+06	1.24369e+07	1.31504e+07	1.3449e+07	1.62164e+07	2.34587e+07	1.11839e+07	9.85398e+06	1.27932e+07	1.55404e+07	1.7753e+07	15529984	9.03882e+06	2.27111e+07	1.93071e+07	1.028	0.741	0.721
500	L-Leucyl-L-leucylglycylglycine	C16 H30 N4 O5	358.222	6.035	7.07314e+06	8.8989e+06	1.00554e+07	9.82239e+06	1.0613e+07	9.48066e+06	7.09143e+06	1.07288e+07	7.54824e+06	1.08023e+07	5.9035e+06	1.20722e+07	1.02753e+07	5.10643e+06	7.90403e+06	1.14544e+07	1.68607e+07	9.29813e+06	1.04265e+07	9.24353e+06	1.48817e+07	1.21235e+07	1.41231e+07	1.57812e+07	1.45037e+07	1.48563e+07	1.25369e+07	1.31888e+07	1.56476e+07	1.50857e+07	1.68508e+07	1.06726e+07	1.72112e+07	1.4379e+07	1.09081e+07	1.18045e+07	1.66047e+07	2.00805e+07	1.49912e+07	9.5246e+06	1.25464e+07	1.79667e+07	1.049	1.006	0.959
501	N,N,6-Trimethyl-2-(3-methyl-5,6-dihydro[1,2,4]triazolo[4,3-a]pyrazin-7(8H)-yl)-4-pyrimidinamine	C13 H19 N7	273.169	2.446	7.97467e+06	9.00682e+06	8.47036e+06	8.23083e+06	9.08273e+06	8.44138e+06	5.66077e+06	1.07379e+07	5.47785e+06	9.00341e+06	6.71029e+06	8.05814e+06	7.76033e+06	4.20467e+06	6.69791e+06	9.11984e+06	1.66893e+07	7.01069e+06	8.52209e+06	7.71905e+06	1.13282e+07	1.21164e+07	1.35652e+07	1.28895e+07	1.25191e+07	1.33479e+07	1.23696e+07	9.44326e+06	1.42118e+07	1.00491e+07	1.30378e+07	1.1387e+07	1.12561e+07	1.07501e+07	8.98269e+06	1.01046e+07	1.34866e+07	2.10625e+07	1.2088e+07	8.4012e+06	1.14081e+07	1.50237e+07	1.059	0.942	0.889
502	N-(tert-butoxycarbonyl)-L-leucyl-(4R)-N,4-dihydroxy-L-prolinamide	C16 H29 N3 O6	359.206	6.402	1.03986e+07	1.0529e+07	1.07337e+07	1.03639e+07	1.09544e+07	1.10929e+07	7.42659e+06	1.24371e+07	7.2239e+06	1.10914e+07	9.87202e+06	1.31038e+07	1.22538e+07	6.78071e+06	1.04154e+07	1.50632e+07	1.66088e+07	7.53434e+06	9.2526e+06	9.40725e+06	1.07499e+07	1.59395e+07	1.59219e+07	1.63733e+07	1.57257e+07	1.60341e+07	1.61121e+07	1.24888e+07	1.65802e+07	1.33377e+07	1.61522e+07	1.68334e+07	1.83341e+07	1.69887e+07	1.44863e+07	1.57004e+07	2.22402e+07	2.08601e+07	1.29181e+07	9.0629e+06	1.38029e+07	1.41427e+07	0.951	1.17	1.231
503	8722455	C11 H17 N O8	291.096	1.141	1.12779e+07	1.34808e+07	1.23815e+07	1.38598e+07	1.28962e+07	1.36108e+07	9.96448e+06	1.55801e+07	7.94066e+06	1.05013e+07	1.13106e+07	1.41215e+07	1.27997e+07	6.53442e+06	1.32647e+07	9.89839e+06	1.65205e+07	9.81592e+06	6.71512e+06	1.48985e+07	1.39965e+07	1.8149e+07	2.08271e+07	1.91282e+07	2.07725e+07	1.84965e+07	1.89304e+07	1.75103e+07	2.16042e+07	1.51806e+07	1.57635e+07	1.97914e+07	1.99249e+07	1.78199e+07	1.39595e+07	1.9912e+07	1.4494e+07	2.02518e+07	1.63628e+07	6.37025e+06	2.10908e+07	1.76988e+07	0.983	0.989	1.007
504	pyr-gln-OH	C10 H15 N3 O5	257.101	1.141	8.10136e+06	1.06489e+07	1.13404e+07	1.15194e+07	1.12806e+07	1.05323e+07	7.90055e+06	1.06131e+07	8.41198e+06	1.27042e+07	1.23476e+07	1.173e+07	1.15491e+07	7.24809e+06	1.26933e+07	1.16041e+07	1.63447e+07	7.23931e+06	7.01925e+06	7.04604e+06	1.06251e+07	1.34444e+07	1.66698e+07	1.76551e+07	1.71386e+07	1.59872e+07	1.42893e+07	1.42731e+07	1.50841e+07	1.64345e+07	1.94321e+07	2.19534e+07	1.66346e+07	1.61189e+07	1.54831e+07	1.90062e+07	1.69077e+07	1.97539e+07	1.18714e+07	6.53633e+06	9.77042e+06	1.31331e+07	0.988	1.384	1.401
505	2-(Chloromethyl)thieno[2,3-f][1]benzothiophene-4,8-dione	C11 H5 Cl O2 S2	267.941	0.692	1.02883e+07	1.03133e+07	1.28367e+07	1.0851e+07	1.51095e+07	1.31382e+07	9.83365e+06	1.40915e+07	9.27627e+06	1.25856e+07	1.06451e+07	1.62345e+07	1.15045e+07	6.84389e+06	1.17155e+07	1.53635e+07	1.21888e+07	1.09126e+07	1.17728e+07	1.12693e+07	1.2329e+07	1.79167e+07	1.648e+07	20227770	1.59627e+07	2.10203e+07	1.71504e+07	1.85519e+07	20814926	1.87479e+07	1.98243e+07	1.9404e+07	2.32077e+07	1.61211e+07	1.46203e+07	1.74753e+07	2.22158e+07	1.44099e+07	1.74449e+07	1.06511e+07	1.51322e+07	1.47093e+07	1.11	1.319	1.188
506	(2S,4S)-4-hydroxy-1-[(2S)-2-methyl-3-sulfanyl-propanoyl]pyrrolidine-2-carboxylic acid	C9 H15 N O4 S	233.072	1.536	9.45823e+06	9.41476e+06	9.06128e+06	1.19571e+07	1.03585e+07	9.82444e+06	5.94512e+06	1.1741e+07	7.02218e+06	1.09938e+07	1.0225e+07	1.12879e+07	1.08455e+07	6.20618e+06	1.10735e+07	1.15063e+07	1.61724e+07	7.38268e+06	9.16247e+06	8.83652e+06	1.44447e+07	1.50131e+07	1.4459e+07	1.39496e+07	1.79816e+07	1.49403e+07	1.38297e+07	1.03186e+07	1.61017e+07	1.32944e+07	1.63636e+07	1.77635e+07	1.58898e+07	1.50818e+07	1.32582e+07	1.66417e+07	1.68867e+07	1.99583e+07	1.24029e+07	8.76933e+06	1.26342e+07	1.84675e+07	1.013	1.274	1.258
507	Indole-3-pyruvic acid	C11 H9 N O3	203.058	1.791	6.97808e+06	8.42681e+06	8.13135e+06	9.2775e+06	9.67523e+06	9.26353e+06	5.37993e+06	9.34855e+06	7.49016e+06	8.45919e+06	6.02662e+06	7.94257e+06	8.78539e+06	5.02728e+06	8.28077e+06	1.15364e+07	1.61256e+07	6.78835e+06	7.02676e+06	1.09324e+07	8.12353e+06	1.21304e+07	1.34547e+07	1.2807e+07	1.3654e+07	1.34704e+07	1.21123e+07	1.01332e+07	1.3789e+07	1.51187e+07	1.33095e+07	1.09749e+07	1.13504e+07	1.23087e+07	1.07393e+07	1.23536e+07	1.66866e+07	1.90815e+07	1.08634e+07	6.36496e+06	1.46997e+07	9.70643e+06	1.081	1.225	1.133
508	Marimastat	C15 H29 N3 O5	331.211	6.214	9.57756e+06	1.02339e+07	9.3686e+06	1.017e+07	1.01729e+07	1.05916e+07	7.65195e+06	1.26763e+07	7.21708e+06	1.0602e+07	9.24027e+06	1.08345e+07	1.02683e+07	6.35253e+06	9.97637e+06	1.30127e+07	1.60951e+07	7.83627e+06	8.24813e+06	9.20371e+06	1.14531e+07	1.49605e+07	1.56065e+07	1.43628e+07	1.5356e+07	1.47697e+07	1.51169e+07	1.30897e+07	1.71601e+07	1.35074e+07	1.56236e+07	1.59167e+07	1.52097e+07	1.42598e+07	1.35714e+07	1.50138e+07	1.91497e+07	2.00193e+07	1.32848e+07	7.97574e+06	1.33109e+07	1.4829e+07	1.041	1.174	1.128
509	N-(2-Amino-3-phenylpropanoyl)glutamine	C14 H19 N3 O4	293.138	1.843	8.87823e+06	9.50223e+06	9.40371e+06	9.16397e+06	9.11539e+06	9.22178e+06	6.78125e+06	1.03388e+07	7.90219e+06	9.97682e+06	9.04943e+06	1.05813e+07	1.02199e+07	5.03576e+06	9.02252e+06	1.16872e+07	1.6084e+07	7.20056e+06	8.59844e+06	8.36249e+06	9.92085e+06	1.3277e+07	1.42092e+07	1.42487e+07	1.39977e+07	1.34907e+07	1.37219e+07	1.11507e+07	1.35076e+07	1.4331e+07	1.43031e+07	1.52249e+07	1.47387e+07	1.41371e+07	1.07583e+07	1.3631e+07	1.73324e+07	2.04706e+07	1.2538e+07	8.572e+06	1.25156e+07	1.33422e+07	1.012	1.141	1.128
510	N-[(E)-(4-Nitrophenyl)methylene]-4H-1,2,4-triazol-3-amine	C9 H7 N5 O2	217.059	0.84	1.38053e+07	8.34918e+06	1.30814e+07	1.31782e+07	1.39068e+07	1.33867e+07	1.22608e+07	8.89672e+06	1.39689e+07	1.28371e+07	1.12923e+07	1.23135e+07	1.0177e+07	1.60724e+07	9.36556e+06	1.48132e+07	1.15492e+07	1.23181e+07	1.3389e+07	1.26078e+07	1.42428e+07	2.19998e+07	1.28474e+07	2.0163e+07	1.97947e+07	2.00177e+07	1.87581e+07	2.13573e+07	1.22412e+07	2.65244e+07	1.91575e+07	1.96627e+07	1.73479e+07	1.41584e+07	3.43373e+07	1.40701e+07	2.17236e+07	1.42181e+07	2.06349e+07	1.27722e+07	1.7959e+07	1.81338e+07	1.133	1.095	0.966
511	Clinofibrate	C28 H36 O6	468.25	17.1	1.07242e+07	12771865	1.51537e+07	1.43032e+07	1.59931e+07	1.45726e+07	9.15263e+06	1.04972e+07	9.88316e+06	1.02793e+07	1.08171e+07	1.3767e+07	1.09082e+07	1.29113e+07	1.18709e+07	1.17377e+07	1.25429e+07	1.4552e+07	1.22323e+07	1.20433e+07	1.31764e+07	1.86306e+07	2.03852e+07	2.38618e+07	2.10549e+07	2.22749e+07	1.90705e+07	1.72291e+07	1.54749e+07	1.9939e+07	1.6166e+07	1.96908e+07	1.96706e+07	1.52813e+07	2.75807e+07	1.77104e+07	1.698e+07	1.48489e+07	2.33001e+07	1.10872e+07	1.62049e+07	1.57563e+07	0.973	1.093	1.124
512	L-Leucyl-L-alanyl-L-proline	C14 H25 N3 O4	299.185	5.044	7.8512e+06	8.47979e+06	8.9237e+06	8.26275e+06	9.02796e+06	8.10752e+06	5.81983e+06	1.10413e+07	5.42103e+06	9.18121e+06	7.6437e+06	9.30419e+06	8.61912e+06	3.94857e+06	7.42491e+06	1.0381e+07	1.59913e+07	6.58037e+06	7.31637e+06	7.66961e+06	9.76567e+06	1.18713e+07	1.27432e+07	1.35612e+07	1.25843e+07	1.32969e+07	1.1939e+07	9.66599e+06	1.45556e+07	9.90995e+06	1.32544e+07	1.29366e+07	1.29851e+07	1.19343e+07	8.43546e+06	1.12062e+07	1.53651e+07	2.02354e+07	1.13815e+07	7.23839e+06	1.13807e+07	1.30095e+07	1.084	1.137	1.049
513	2-{5-Chloro-4-[(4-methylphenyl)sulfonyl]-1,3-thiazol-2-yl}-1,2,3,4-tetrahydroisoquinoline	C19 H17 Cl N2 O2 S2	404.044	1.028	1.14672e+07	1.20268e+07	1.19129e+07	1.22163e+07	1.10615e+07	1.1098e+07	1.31972e+07	8.32503e+06	1.1677e+07	1.13347e+07	1.06621e+07	1.13317e+07	1.20802e+07	1.09473e+07	1.09469e+07	1.22402e+07	8.80412e+06	1.14464e+07	1.35757e+07	1.29805e+07	1.59464e+07	1.66702e+07	1.77526e+07	1.79106e+07	1.88068e+07	1.65868e+07	1.70002e+07	2.11491e+07	1.06272e+07	2.0744e+07	1.59583e+07	1.76615e+07	1.5702e+07	1.66667e+07	2.33877e+07	1.65814e+07	1.82475e+07	1.13831e+07	2.03011e+07	1.38218e+07	1.98929e+07	2.20186e+07	1.06	0.888	0.838
514	3-(6-Hydroxy-7-methoxy-1,3-benzodioxol-5-yl)propanoic acid	C11 H12 O6	240.064	6.534	1.02744e+07	1.22354e+07	1.13447e+07	1.05303e+07	1.05937e+07	1.01179e+07	9.0245e+06	1.20326e+07	9.47919e+06	1.34064e+07	9.55813e+06	8.81025e+06	1.15773e+07	7.44492e+06	1.14755e+07	1.59348e+07	1.25015e+07	9.82708e+06	8.91686e+06	9.02058e+06	1.24384e+07	1.47063e+07	1.79299e+07	1.69816e+07	1.62839e+07	1.60047e+07	1.57616e+07	1.42586e+07	1.51647e+07	1.66481e+07	1.86864e+07	1.56962e+07	1.21722e+07	1.59493e+07	1.59052e+07	1.74078e+07	2.38259e+07	1.631e+07	1.76141e+07	9.1891e+06	1.40145e+07	1.74384e+07	0.984	0.962	0.978
515	Azelaic acid	C9 H16 O4	188.105	7.492	9.28358e+06	1.05164e+07	1.14234e+07	1.01673e+07	1.07276e+07	1.17316e+07	5.57261e+06	1.53507e+07	6.45743e+06	1.35347e+07	8.20754e+06	1.34715e+07	8.08194e+06	6.60827e+06	8.69047e+06	9.894e+06	1.59344e+07	8.5332e+06	1.33494e+07	1.05702e+07	1.45665e+07	1.50371e+07	1.62934e+07	1.76776e+07	1.52137e+07	15345076	1.62225e+07	9.85022e+06	2.1398e+07	1.24023e+07	2.03987e+07	1.4411e+07	1.9029e+07	1.12581e+07	1.41174e+07	1.30386e+07	1.44721e+07	1.94708e+07	1.41715e+07	1.261e+07	1.48923e+07	1.83226e+07	1.021	0.968	0.948
516	4-Aminobiphenyl	C12 H11 N	169.089	6.085	9.66465e+06	9.27776e+06	9.56741e+06	9.65044e+06	1.00616e+07	10079731	1.25851e+07	1.57859e+07	1.13478e+07	1.22941e+07	7.71348e+06	1.39797e+07	3.92052e+06	9.73686e+06	3.24294e+06	6.60429e+06	9.0586e+06	6.31386e+06	1.38219e+07	1.068e+07	5.45086e+06	1.48617e+07	1.40502e+07	1.46071e+07	1.46306e+07	1.47063e+07	1.45953e+07	2.12251e+07	2.10994e+07	21000519	1.79401e+07	1.31758e+07	1.95711e+07	5.43705e+06	2.08018e+07	4.88709e+06	9.74539e+06	1.13578e+07	1.08039e+07	1.35078e+07	1.56306e+07	7.15099e+06	2.155	1.849	0.858
517	1-Cyclohexyl-4-(4-methyl-1-piperazinyl)-1H-[1,2,3]triazolo[4,5-d]pyridazin-7-ol	C15 H23 N7 O	317.195	5.396	9.21744e+06	1.07166e+07	1.08269e+07	1.06559e+07	1.04057e+07	1.09158e+07	6.88384e+06	1.23712e+07	7.40694e+06	1.14559e+07	1.11978e+07	1.25226e+07	9.29597e+06	6.27976e+06	9.28713e+06	1.34834e+07	1.56775e+07	7.81214e+06	1.04258e+07	9.37882e+06	1.29857e+07	1.45465e+07	1.64152e+07	1.66416e+07	1.6049e+07	1.50456e+07	1.54445e+07	1.18853e+07	1.6886e+07	1.39641e+07	1.69889e+07	1.93923e+07	1.76094e+07	1.29202e+07	1.34155e+07	1.39643e+07	1.98087e+07	1.94045e+07	1.31688e+07	1.00167e+07	1.34667e+07	16679949	1.209	1.254	1.037
518	2-Acetamido-3-(1H-indol-3-yl)acrylic acid	C13 H12 N2 O3	244.085	4.784	8.36225e+06	8.79723e+06	8.78288e+06	8.79389e+06	8.62568e+06	9.37228e+06	6.12784e+06	1.02057e+07	6.62058e+06	9.21774e+06	7.90613e+06	1.08314e+07	8.49216e+06	5.04132e+06	7.95437e+06	10740366	1.56554e+07	7.16172e+06	6.35322e+06	8.83694e+06	9.89166e+06	1.29887e+07	1.33818e+07	1.34446e+07	1.32977e+07	1.25538e+07	1.34462e+07	1.04291e+07	1.37524e+07	1.23408e+07	1.35355e+07	1.35773e+07	1.51901e+07	1.17873e+07	1.07702e+07	1.19768e+07	1.58213e+07	1.9529e+07	1.21822e+07	6.16696e+06	1.28353e+07	1.28682e+07	1.13	1.055	0.933
519	6,9-Dipropyl-6,9-dihydro-5H-tetrazolo[5,1-i]purin-5-one	C11 H15 N7 O	261.133	0.854	1.47644e+07	1.02256e+07	1.21775e+07	1.23493e+07	1.14598e+07	1.33936e+07	7.14604e+06	1.38373e+07	11414506	1.24537e+07	1.55142e+07	1.4237e+07	9.12868e+06	8.54479e+06	1.49767e+07	1.16761e+07	1.45071e+07	9.41712e+06	1.20925e+07	1.03059e+07	1.19769e+07	2.14512e+07	1.50945e+07	1.83105e+07	1.90094e+07	1.71782e+07	2.0491e+07	1.14466e+07	1.7658e+07	2.02731e+07	1.75317e+07	2.5698e+07	1.97302e+07	1.25961e+07	1.82565e+07	2.26862e+07	1.74059e+07	1.87479e+07	1.66917e+07	1.23023e+07	1.57794e+07	1.65196e+07	0.967	1.069	1.105
520	N-[3-(4,6-Diamino-2,2-dimethyl-1,3,5-triazin-1(2H)-yl)benzyl]-4-morpholinecarboxamide	C17 H25 N7 O2	359.206	5.672	8.67187e+06	9.4806e+06	9.19872e+06	9.92757e+06	1.02389e+07	9.33046e+06	6.81747e+06	1.14355e+07	5.03035e+06	1.12974e+07	7.43625e+06	8.66635e+06	9.50751e+06	5.65018e+06	8.51729e+06	1.14297e+07	1.54639e+07	8.45681e+06	9.36058e+06	1.07145e+07	1.30242e+07	1.35874e+07	1.44763e+07	1.41127e+07	1.49792e+07	1.48489e+07	1.32883e+07	11694402	1.55185e+07	9.43505e+06	1.66792e+07	1.28292e+07	1.21716e+07	1.32061e+07	1.20705e+07	1.28146e+07	1.68118e+07	1.92092e+07	1.43155e+07	9.03644e+06	1.54676e+07	1.68297e+07	1.001	0.829	0.828
521	3-(Hexadecyloxy)propyl hydrogen {[2-(4-amino-2-oxo-1(2H)-pyrimidinyl)ethoxy]methyl}phosphonate	C26 H50 N3 O6 P	531.342	12.386	1.00819e+07	1.03949e+07	1.04353e+07	1.07854e+07	9.40735e+06	1.0107e+07	4.96027e+06	1.1542e+07	8.6018e+06	8.46488e+06	1.295e+07	1.54361e+07	8.23607e+06	6.46387e+06	4.0551e+06	1.09052e+07	1.32215e+07	1.05788e+07	6.94747e+06	1.53567e+07	1.00476e+07	1.48254e+07	15425376	1.57393e+07	1.65506e+07	1.40303e+07	1.52962e+07	8.03251e+06	1.48733e+07	1.54098e+07	1.20061e+07	2.15877e+07	2.1435e+07	1.13754e+07	1.38094e+07	6.13575e+06	1.62224e+07	1.69836e+07	1.86199e+07	7.01194e+06	2.3304e+07	1.37223e+07	1.077	0.876	0.813
522	Gly-Phe	C11 H14 N2 O3	222.101	4.403	8.9465e+06	1.0036e+07	1.0401e+07	9.45899e+06	9.31482e+06	9.61258e+06	6.54644e+06	1.06855e+07	8.02948e+06	1.01351e+07	8.85444e+06	1.53628e+07	8.3581e+06	6.02412e+06	8.38861e+06	1.23697e+07	1.43416e+07	7.64783e+06	9.40635e+06	8.87184e+06	1.12395e+07	1.33668e+07	1.50003e+07	1.57551e+07	1.44527e+07	1.37928e+07	1.43198e+07	1.07555e+07	1.39498e+07	1.45516e+07	1.45209e+07	1.48886e+07	2.13945e+07	1.15604e+07	1.28697e+07	1.26744e+07	1.83481e+07	1.82641e+07	1.33264e+07	9.3852e+06	1.32903e+07	15131275	1.128	1.09	0.966
523	Feruloyl tyramine	C18 H19 N O4	313.132	8.352	5.87872e+06	6.42716e+06	6.91239e+06	7.3741e+06	6.91505e+06	7.02427e+06	4.50485e+06	5.79567e+06	4.34577e+06	4.39837e+06	5.97185e+06	1.53615e+07	5.86307e+06	4.17213e+06	3.7504e+06	1.15871e+07	1.40101e+07	4.45116e+06	5.55607e+06	4.01627e+06	7.50656e+06	9.58203e+06	9.98483e+06	1.07138e+07	1.10175e+07	9.86746e+06	9.66557e+06	8.008e+06	8.11973e+06	8.38382e+06	6.65461e+06	1.052e+07	2.17213e+07	8.17136e+06	8.91278e+06	5.62384e+06	1.69311e+07	1.70702e+07	7.36792e+06	5.22888e+06	5.63522e+06	9.39955e+06	0.911	1.102	1.21
524	Butyl 4-{[{[2-(dimethylamino)ethyl]amino}(oxo)acetyl]amino}benzoate	C17 H25 N3 O4	335.185	6.625	1.07594e+07	8.49314e+06	1.15386e+07	8.64882e+06	1.10761e+07	9.63937e+06	9.08471e+06	1.05641e+07	3.50952e+06	1.07599e+07	7.61643e+06	1.21709e+07	7.2203e+06	6.87224e+06	8.02965e+06	1.40336e+07	1.51725e+07	6.10071e+06	9.74012e+06	4.66697e+06	1.01069e+07	1.55731e+07	1.25127e+07	1.73283e+07	1.333e+07	1.66397e+07	1.48256e+07	1.45011e+07	1.34378e+07	6.21508e+06	1.5108e+07	1.25872e+07	1.68524e+07	9.95814e+06	1.46822e+07	1.21675e+07	2.09372e+07	1.96607e+07	1.08481e+07	9.94593e+06	7.17595e+06	1.40069e+07	0.915	1.239	1.353
525	Gly-Tyr	C11 H14 N2 O4	238.096	1.395	8.38945e+06	8.12732e+06	7.8015e+06	8.53336e+06	8.74741e+06	8.61404e+06	6.03256e+06	9.08407e+06	7.49634e+06	8.38914e+06	7.5455e+06	9.7749e+06	8.04916e+06	4.73577e+06	8.43819e+06	9.74834e+06	1.50119e+07	6.27445e+06	6.52037e+06	8.47825e+06	9.53502e+06	1.29143e+07	1.2314e+07	1.19145e+07	1.29333e+07	1.27793e+07	1.24604e+07	1.01838e+07	1.21522e+07	1.38836e+07	1.225e+07	1.28963e+07	1.36872e+07	1.11638e+07	1.01175e+07	1.27151e+07	1.4382e+07	1.88115e+07	1.07294e+07	6.36745e+06	1.23979e+07	1.24975e+07	0.963	0.988	1.026
526	(Z)-dehydrobutyrine	C4 H7 N O2	101.048	1.143	8.23204e+06	1.05526e+07	1.04276e+07	9.26837e+06	8.86335e+06	1.09797e+07	9.30337e+06	1.27598e+07	8.77847e+06	1.1709e+07	1.18213e+07	9.7387e+06	1.29851e+07	9.34052e+06	1.24485e+07	1.12247e+07	1.4995e+07	1.01331e+07	1.05727e+07	5.56691e+06	1.07293e+07	1.02381e+07	1.44517e+07	1.49763e+07	1.49793e+07	1.44366e+07	2.04314e+07	1.29209e+07	1.43037e+07	1.38789e+07	1.48727e+07	1.79125e+07	1.30851e+07	1.76383e+07	1.99569e+07	1.91588e+07	1.72795e+07	2.14335e+07	2.02289e+07	1.23412e+07	9.967e+06	1.76447e+07	0.811	0.811	1
527	N,N'-Diethyl-6-[(2E)-2-(2-furylmethylene)-1-methylhydrazino]-1,3,5-triazine-2,4-diamine	C13 H19 N7 O	289.164	1.31	8.63019e+06	8.89519e+06	9.17579e+06	9.07912e+06	1.06821e+07	8.79148e+06	8.12191e+06	1.12354e+07	7.65661e+06	1.08857e+07	8.50697e+06	1.14575e+07	9.44367e+06	5.3901e+06	7.96222e+06	9.87204e+06	1.39307e+07	6.52096e+06	8.95656e+06	8.06406e+06	1.13943e+07	1.33901e+07	1.35235e+07	1.40413e+07	1.37336e+07	1.55563e+07	1.26334e+07	1.38089e+07	1.51262e+07	1.42603e+07	1.59732e+07	1.45999e+07	1.60643e+07	1.31062e+07	1.1515e+07	1.19896e+07	1.45452e+07	1.73908e+07	1.11025e+07	8.70351e+06	1.17276e+07	1.48444e+07	1.114	1.245	1.118
528	Linoleic acid	C18 H32 O2	280.24	17.216	7.63586e+06	7.38725e+06	9.16737e+06	8.3275e+06	8.09914e+06	8.68071e+06	7.03634e+06	6.5217e+06	8.83626e+06	5.91164e+06	8.26628e+06	14969454	5.47258e+06	5.17749e+06	1.02286e+07	8.6319e+06	1.30937e+07	5.09184e+06	6.14666e+06	2.51556e+06	1.20979e+07	1.20207e+07	1.13036e+07	1.40823e+07	1.25496e+07	1.17217e+07	1.23067e+07	1.21216e+07	8.88421e+06	1.66299e+07	8.75374e+06	1.42974e+07	2.10418e+07	7.60473e+06	1.10608e+07	1.53832e+07	1.26863e+07	1.62249e+07	8.59453e+06	5.91424e+06	3.61799e+06	1.55681e+07	0.955	1.41	1.476
529	3-(tetradecyloxy)propylamine	C17 H37 N O	271.288	11.293	9.24429e+06	9.35542e+06	9.71972e+06	9.76638e+06	9.65573e+06	9.73827e+06	1.32631e+07	8.98605e+06	3.8115e+06	9.63485e+06	7.87693e+06	1.48289e+07	7.31049e+06	1.1173e+07	1.2161e+07	9.45702e+06	9.55843e+06	1.01613e+07	1.02108e+07	1.08063e+07	1.46364e+07	1.41346e+07	1.4131e+07	1.48163e+07	1.48293e+07	1.41496e+07	1.41811e+07	2.2253e+07	1.1955e+07	7.02448e+06	1.40086e+07	1.3413e+07	2.0738e+07	1.01329e+07	2.38697e+07	1.83358e+07	1.39692e+07	1.20218e+07	1.74507e+07	1.00202e+07	1.58892e+07	1.9301e+07	0.732	0.844	1.154
530	Glycyl-L-leucine	C8 H16 N2 O3	188.116	3.035	8.61226e+06	9.19914e+06	8.92886e+06	8.19692e+06	9.20217e+06	8.56578e+06	5.46718e+06	9.60538e+06	6.99034e+06	9.02173e+06	8.6038e+06	1.16807e+07	8.17942e+06	4.81633e+06	7.85469e+06	1.0954e+07	1.46945e+07	7.29906e+06	8.69452e+06	8.01104e+06	1.02621e+07	1.26852e+07	1.36612e+07	1.34733e+07	1.25727e+07	1.37136e+07	1.29415e+07	8.86667e+06	1.23945e+07	1.2538e+07	1.28093e+07	1.43555e+07	1.62252e+07	1.12989e+07	1.02896e+07	1.18831e+07	1.629e+07	1.88581e+07	1.28332e+07	8.76432e+06	1.21399e+07	1.39936e+07	1.055	0.977	0.926
531	N-Acetyl-L-alpha-aspartyl-N~5~-(diaminomethylene)-L-ornithyl-L-leucyl-L-alpha-aspartyl-L-serine	C25 H42 N8 O12	646.293	6.538	9.0806e+06	1.15016e+07	1.15685e+07	1.11294e+07	1.1943e+07	1.25538e+07	9.62697e+06	1.01563e+07	1.01127e+07	1.27385e+07	1.1038e+07	1.0102e+07	1.20715e+07	1.0173e+07	1.406e+07	1.4523e+07	1.2636e+07	1.02118e+07	1.01183e+07	10442101	1.29231e+07	1.54159e+07	1.81818e+07	1.81147e+07	1.64684e+07	1.67747e+07	1.67118e+07	1.77515e+07	1.47004e+07	2.00769e+07	1.97578e+07	1.98587e+07	1.4381e+07	1.68807e+07	2.1732e+07	2.10144e+07	2.10837e+07	1.51089e+07	1.65392e+07	9.29027e+06	1.42533e+07	1.56984e+07	0.94	1.308	1.391
532	1-(3-Chloro-2-methylphenyl)-3-(3-methoxypropyl)thiourea	C12 H17 Cl N2 O S	272.075	0.813	9.30858e+06	9.25874e+06	9.94161e+06	1.0323e+07	5.63489e+06	9.46921e+06	7.00403e+06	7.7976e+06	7.32397e+06	9.0515e+06	1.44843e+07	8.34618e+06	8.27797e+06	8.7312e+06	9.1775e+06	7.99853e+06	7.5455e+06	8.52595e+06	9.52878e+06	1.0472e+07	1.12185e+07	1.30729e+07	1.34492e+07	1.48029e+07	1.60502e+07	8.5907e+06	1.50513e+07	1.08761e+07	9.67473e+06	1.26847e+07	1.24628e+07	2.35369e+07	1.14904e+07	1.1384e+07	1.86539e+07	1.39473e+07	1.20029e+07	9.95214e+06	1.54777e+07	9.96377e+06	1.65385e+07	1.60182e+07	1.038	0.805	0.775
533	VAL-PRO-LEU	C16 H29 N3 O4	327.216	5.739	9.9166e+06	8.01516e+06	8.14027e+06	1.0503e+07	7.94874e+06	8.30311e+06	5.86615e+06	1.44664e+07	6.73011e+06	8.32692e+06	7.03398e+06	9.96719e+06	1.21705e+07	5.20022e+06	1.10481e+07	1.00926e+07	1.31948e+07	6.06782e+06	7.69243e+06	9.33929e+06	1.12066e+07	1.41364e+07	1.17259e+07	1.21734e+07	1.62574e+07	1.20281e+07	1.29802e+07	9.23459e+06	1.81728e+07	1.17864e+07	1.1578e+07	1.15274e+07	1.37622e+07	1.67616e+07	1.11101e+07	1.67653e+07	1.51006e+07	1.72477e+07	1.09003e+07	7.94755e+06	1.45514e+07	1.57618e+07	0.767	0.796	1.038
534	6a,13a-Didehydropachyrrhizone	C20 H12 O7	364.057	5.323	1.32195e+07	9.70078e+06	9.81758e+06	7.78365e+06	7.38711e+06	7.08466e+06	1.44564e+07	1.21748e+07	1.00869e+07	1.20436e+07	7.92429e+06	7.84967e+06	7.15572e+06	4.29135e+06	9.03267e+06	8.16687e+06	5.60267e+06	6.85575e+06	5.79684e+06	8.72406e+06	8.35955e+06	1.47938e+07	1.25861e+07	1.36319e+07	1.30801e+07	1.28842e+07	1.57767e+07	1.82071e+07	1.2477e+07	1.47021e+07	1.42265e+07	1.12685e+07	1.0307e+07	9.60619e+06	9.16992e+06	1.40759e+07	12895794	8.71336e+06	1.51437e+07	7.6218e+06	1.793e+07	1.61021e+07	1.38	0.939	0.681
535	Pyroquilon	C11 H11 N O	173.084	2.224	8.44091e+06	9.65155e+06	9.37671e+06	7.99368e+06	8.35393e+06	7.61275e+06	5.8356e+06	1.06773e+07	1.01136e+07	8.80354e+06	6.31545e+06	9.08559e+06	7.53969e+06	5.50954e+06	7.87015e+06	8.40134e+06	1.11128e+07	9.10752e+06	9.05169e+06	1.43512e+07	1.03918e+07	1.1621e+07	1.38873e+07	1.38812e+07	1.25037e+07	1.2867e+07	1.23922e+07	8.89822e+06	1.30307e+07	1.7259e+07	1.19642e+07	1.01473e+07	1.24596e+07	1.0348e+07	1.17707e+07	1.19839e+07	1.26576e+07	1.48401e+07	1.67768e+07	9.62582e+06	2.31032e+07	1.51597e+07	0.998	0.789	0.791
536	N-Acetyl-L-alpha-aspartyl-L-alpha-aspartyl-L-isoleucyl-L-valyl-(4R)-4-(3-phenylpropyl)-L-prolyl-L-norvaline	C40 H60 N6 O12	816.425	5.399	1.03118e+07	9.89864e+06	1.03986e+07	1.00125e+07	1.01827e+07	1.00252e+07	1.02779e+07	1.42757e+07	7.41383e+06	1.17796e+07	8.1762e+06	1.14134e+07	1.20702e+07	7.36094e+06	1.00093e+07	1.13944e+07	1.31367e+07	9.1839e+06	9.0647e+06	1.09346e+07	1.03711e+07	1.51987e+07	1.47051e+07	1.56945e+07	1.53541e+07	1.51691e+07	1.51332e+07	1.66791e+07	1.84315e+07	1.33045e+07	1.67329e+07	1.36477e+07	1.58563e+07	1.66749e+07	1.57261e+07	1.51418e+07	1.69426e+07	1.6851e+07	1.61384e+07	9.13175e+06	1.65585e+07	1.4131e+07	1.052	1.034	0.983
537	3-Acetylindole	C10 H9 N O	159.069	4.564	1.02126e+07	1.05367e+07	1.02588e+07	1.10978e+07	1.14843e+07	1.09761e+07	1.03529e+07	1.20626e+07	6.99213e+06	1.31311e+07	1.0319e+07	1.0392e+07	1.24178e+07	7.15458e+06	1.05422e+07	1.18179e+07	1.41628e+07	7.93119e+06	7.59459e+06	1.0082e+07	1.19249e+07	1.60335e+07	1.61041e+07	1.57483e+07	1.67355e+07	1.6639e+07	1.55979e+07	1.77915e+07	1.63965e+07	1.3134e+07	1.94118e+07	1.78227e+07	1.4601e+07	1.72522e+07	1.52847e+07	1.58584e+07	1.73764e+07	1.75723e+07	1.34074e+07	7.32006e+06	1.45286e+07	1.53787e+07	1.122	1.225	1.092
538	6-{[4-(Dimethylamino)-6-(4-morpholinyl)-1,3,5-triazin-2-yl]oxy}-3-pyridazinol	C13 H17 N7 O3	319.138	1.141	6.89201e+06	1.26995e+07	1.06854e+07	8.94182e+06	9.16361e+06	9.61116e+06	5.85541e+06	1.01519e+07	8589861	1.40673e+07	1.11363e+07	1.31113e+07	1.01452e+07	5.87525e+06	1.0201e+07	1.12308e+07	1.34747e+07	6.47892e+06	9.36044e+06	6.35995e+06	1.03662e+07	1.05394e+07	1.91768e+07	1.62843e+07	1.35807e+07	1.3435e+07	1.40133e+07	9.82476e+06	1.35053e+07	1.58289e+07	2.04491e+07	1.89585e+07	1.83322e+07	1.406e+07	1.25509e+07	1.53812e+07	1.65917e+07	1.69578e+07	1.11348e+07	9.1936e+06	9.36066e+06	1.36851e+07	1.029	1.422	1.381
539	6-{[4-(Dimethylamino)-6-(1-piperidinyl)-1,3,5-triazin-2-yl]oxy}-3(2H)-pyridazinone	C14 H19 N7 O2	317.159	2.586	7.85324e+06	7.81657e+06	8.0173e+06	7.93739e+06	8.07597e+06	8.10962e+06	5.72809e+06	9.13133e+06	5.74745e+06	7.97107e+06	7.47237e+06	8.76736e+06	8.51492e+06	4.72441e+06	8.93904e+06	9.2919e+06	1.39785e+07	6.64364e+06	6.31724e+06	8.29168e+06	9.85994e+06	1.18975e+07	1.1758e+07	1.21913e+07	1.20814e+07	1.18822e+07	11912356	9.53069e+06	1.20574e+07	1.05222e+07	1.15225e+07	1.26611e+07	1.22411e+07	1.17927e+07	1.00932e+07	1.3489e+07	1.37477e+07	1.76657e+07	1.14734e+07	6.23887e+06	1.22791e+07	1.31055e+07	0.941	0.938	0.997
540	(2S)-2-Hexadecyl-4-methyl-5-oxo-2,5-dihydro-3-furancarboxylic acid	C22 H38 O4	366.277	13.123	8.20416e+06	9.071e+06	8.54422e+06	8.26547e+06	8.15896e+06	7.71279e+06	4.79567e+06	7.52883e+06	7.31777e+06	7.49712e+06	1.07437e+07	1.08656e+07	5.74733e+06	5.87063e+06	6.72134e+06	8.05971e+06	1.39663e+07	5.67848e+06	4.3827e+06	1.18569e+07	7.89517e+06	1.16796e+07	1.32599e+07	1.27707e+07	1.2801e+07	1.23579e+07	1.20839e+07	7.53987e+06	9.44654e+06	1.28013e+07	1.04136e+07	1.75908e+07	1.4997e+07	7.91378e+06	1.25421e+07	1.02011e+07	1.20632e+07	1.82771e+07	1.02147e+07	4.53514e+06	1.85068e+07	1.11264e+07	0.863	0.936	1.084
541	Sinapinic acid	C11 H12 O5	224.069	5.252	8.62879e+06	8.8118e+06	9.70883e+06	9.83556e+06	9.31212e+06	9.95652e+06	7.98152e+06	1.0907e+07	6.78051e+06	1.15388e+07	8.08519e+06	9.86646e+06	1.27636e+07	7.47209e+06	1.01619e+07	1.39242e+07	1.35795e+07	7.07309e+06	6.92277e+06	8.65373e+06	8.40143e+06	1.37588e+07	1.35597e+07	1.4964e+07	1.47744e+07	1.34055e+07	1.39559e+07	1.39098e+07	1.50127e+07	1.28784e+07	1.7223e+07	1.40797e+07	1.38997e+07	1.7756e+07	1.59628e+07	1.52661e+07	2.04199e+07	1.67199e+07	1.18507e+07	6.60526e+06	1.23297e+07	1.06996e+07	0.882	1.188	1.347
542	(2E,2'E)-2,2'-[1,3-Phenylenedi(1E)-1-pentyl-1-ylidene]dihydrazinecarboximidamide	C18 H30 N8	358.258	1.144	7.27154e+06	8.51361e+06	9.0331e+06	9.44144e+06	8.19876e+06	8.87436e+06	4.86348e+06	1.09684e+07	7.05063e+06	8.85338e+06	8.81754e+06	9.34796e+06	8.33432e+06	5.84285e+06	6.22453e+06	9.26796e+06	1.37356e+07	7.09949e+06	7.78515e+06	7.30226e+06	1.06319e+07	1.16667e+07	1.31351e+07	1.39436e+07	1.41617e+07	1.17749e+07	1.23787e+07	8.52323e+06	1.51723e+07	1.34498e+07	1.32645e+07	1.54039e+07	1.31822e+07	1.15998e+07	1.24818e+07	9.34621e+06	1.3578e+07	1.6865e+07	1.18568e+07	7.40111e+06	1.03621e+07	1.34799e+07	1.078	1.134	1.053
543	Chelerythrine	C21 H18 N O4	348.124	12.959	8.4665e+06	8.82445e+06	9.99899e+06	8.65439e+06	8.86634e+06	9.32505e+06	4.77417e+06	8.41936e+06	9.79609e+06	7.88035e+06	7.83293e+06	1.34795e+07	8.57273e+06	5.89262e+06	6.43334e+06	9.38457e+06	8.18319e+06	7.49051e+06	6.31476e+06	1.36743e+07	9.30834e+06	1.28916e+07	1.33035e+07	1.52244e+07	1.31558e+07	1.30173e+07	1.36344e+07	7.97993e+06	1.11629e+07	1.79992e+07	1.14272e+07	1.33076e+07	1.88364e+07	1.18778e+07	1.25888e+07	9.70359e+06	1.38728e+07	1.03154e+07	1.28976e+07	6.21536e+06	2.01733e+07	1.23203e+07	0.908	0.928	1.022
544	1-Stearoylglycerol	C21 H42 O4	358.308	19.055	8.39311e+06	9.97462e+06	1.36453e+07	9.51782e+06	1.0411e+07	1.12102e+07	2.46052e+06	4.52274e+06	2.32877e+06	2.84974e+06	2.4177e+06	7.52832e+06	3.47918e+06	3.59603e+06	2.91001e+06	3.68374e+06	4.58905e+06	6.1778e+06	2.59612e+06	2.65507e+06	4.38648e+06	1.34447e+07	1.53771e+07	2.10527e+07	1.4283e+07	1.49636e+07	1.56612e+07	4.30573e+06	6.24786e+06	4.43706e+06	4.26505e+06	4.21972e+06	1.06127e+07	4.84151e+06	7.68199e+06	4.37009e+06	5.39858e+06	5.63967e+06	1.03282e+07	2.47095e+06	3.77252e+06	5.56945e+06	0.798	0.773	0.969
545	Tyrosylalanine	C12 H16 N2 O4	252.111	1.363	9.51227e+06	8.76808e+06	9.01195e+06	9.13751e+06	9.34608e+06	8.63957e+06	6.05559e+06	1.0101e+07	7.48807e+06	8.75801e+06	8.71379e+06	1.1516e+07	8.52123e+06	4.98026e+06	7.64791e+06	1.13356e+07	1.35886e+07	6.5325e+06	8.94674e+06	6.96078e+06	1.16269e+07	1.38197e+07	1.29399e+07	1.35479e+07	1.40684e+07	1.40164e+07	1.32376e+07	9.69902e+06	1.28883e+07	1.32971e+07	1.23266e+07	1.44304e+07	1.59566e+07	1.17564e+07	1.064e+07	1.15849e+07	1.69002e+07	1.75718e+07	1.15878e+07	9.11064e+06	1.06698e+07	1.6058e+07	1.096	1.112	1.015
546	2-[(1-Methyl-4-nitro-1H-pyrrol-2-yl)carbonyl]-N-(4-nitrophenyl)hydrazinecarboxamide	C13 H12 N6 O6	348.082	5.32	6.67706e+06	8.83755e+06	9.84639e+06	1.06652e+07	1.02463e+07	1.05903e+07	8.5686e+06	7.66507e+06	7.69599e+06	9.78598e+06	5.97216e+06	9.35741e+06	9.26248e+06	6.32042e+06	1.14458e+07	1.09024e+07	6.58247e+06	9.99474e+06	9.76344e+06	1.34491e+07	1.17011e+07	1.23839e+07	1.44884e+07	1.57471e+07	1.54792e+07	1.3948e+07	1.3231e+07	1.70994e+07	1.1898e+07	1.6242e+07	1.59982e+07	1.12323e+07	1.35069e+07	1.30412e+07	1.35011e+07	1.69932e+07	1.56214e+07	7.58446e+06	1.55125e+07	8.54408e+06	1.74049e+07	1.3407e+07	1.184	1.193	1.007
547	Atenolol	C14 H22 N2 O3	266.163	4.325	6.7588e+06	7.1614e+06	7.10895e+06	7.29627e+06	7.65856e+06	7.28885e+06	7.75049e+06	6.00856e+06	4.1587e+06	8.38931e+06	5.03794e+06	8.49278e+06	8.16414e+06	3.47569e+06	4.12134e+06	5.92295e+06	1.33631e+07	7.34402e+06	4.41962e+06	7.51717e+06	1.24163e+07	1.05238e+07	1.0905e+07	1.08889e+07	1.10264e+07	1.11356e+07	1.04373e+07	1.32198e+07	8.11265e+06	7.7653e+06	1.23376e+07	8.6628e+06	1.19151e+07	1.13342e+07	7.42525e+06	6.20408e+06	8.7213e+06	1.66507e+07	1.24762e+07	4.28385e+06	1.0901e+07	1.61243e+07	0.993	0.694	0.699
548	melarsoprol	C12 H15 As N6 O S2	397.997	0.98	1.22426e+07	1.0132e+07	9.91947e+06	1.03193e+07	9.70537e+06	8.31261e+06	1.16048e+07	1.01906e+07	1.13454e+07	9.81338e+06	9.92854e+06	1.04663e+07	9.14407e+06	1.33015e+07	1.03471e+07	8.00331e+06	5.84074e+06	9.98629e+06	8.4486e+06	9.4844e+06	8.27726e+06	1.57786e+07	1.41239e+07	1.44037e+07	1.64775e+07	1.54822e+07	1.46981e+07	1.66559e+07	1.17718e+07	1.84297e+07	1.27685e+07	1.5363e+07	1.41678e+07	1.2468e+07	2.84196e+07	1.58627e+07	1.22232e+07	8.13896e+06	1.93429e+07	9.52142e+06	1.63111e+07	1.30061e+07	1.084	1.181	1.089
549	(2E)-3-(4-Hydroxyphenyl)-N-[2-(4-hydroxyphenyl)ethyl]acrylamide	C17 H17 N O3	283.121	8.118	3.40212e+06	4.07157e+06	3.57687e+06	4.03486e+06	4.15196e+06	4.0556e+06	3.94994e+06	2.85051e+06	3.01494e+06	6.05195e+06	4.33549e+06	1.32793e+07	3.23283e+06	1.51348e+06	2.71184e+06	4.39987e+06	3.52729e+06	2.70664e+06	1.07603e+06	1.73726e+06	1.77927e+06	5.51821e+06	6.31209e+06	5.53719e+06	6.03544e+06	5.93588e+06	5.60257e+06	6.99068e+06	3.97789e+06	5.7963e+06	9.12901e+06	7.61795e+06	1.8762e+07	4.50384e+06	3.23325e+06	4.06814e+06	6.43421e+06	4.30741e+06	4.49189e+06	1.01564e+06	2.44554e+06	2.236e+06	1.552	2.859	1.842
550	N-{[(2-Methyl-2-propanyl)oxy]carbonyl}-L-leucyl-L-lysyl-N-(4-methyl-2-oxo-2H-chromen-7-yl)-L-argininamide	C33 H52 N8 O7	672.393	4.85	8.5397e+06	9.07905e+06	9.67111e+06	9.40096e+06	9.75005e+06	9.62841e+06	8.86437e+06	1.01217e+07	6.58519e+06	9.5804e+06	7.12276e+06	1.11634e+07	1.05958e+07	7.40434e+06	9.29358e+06	1.30603e+07	1.32349e+07	6.55811e+06	6.62196e+06	1.02015e+07	9.49374e+06	1.34585e+07	1.3899e+07	1.48603e+07	1.41635e+07	1.41048e+07	1.36382e+07	1.5286e+07	1.38005e+07	1.24031e+07	1.4196e+07	1.23267e+07	1.56948e+07	1.47253e+07	1.58181e+07	1.39756e+07	1.91912e+07	1.63912e+07	1.10628e+07	6.36729e+06	1.46613e+07	1.2207e+07	0.879	1.131	1.286
551	Spermine	C10 H26 N4	202.216	5.609	6.18659e+06	7.2469e+06	7.2599e+06	7.6243e+06	7.49606e+06	8.06967e+06	3.42982e+06	9.71769e+06	3.38239e+06	9.67806e+06	5.31626e+06	5.93782e+06	1.30071e+07	2.61118e+06	8.80386e+06	1.31552e+07	1.31953e+07	3.69731e+06	3.07889e+06	8.61054e+06	9.67826e+06	1.03723e+07	1.13958e+07	1.13332e+07	1.13144e+07	1.05782e+07	1.08476e+07	6.2538e+06	1.39261e+07	6.65666e+06	1.48979e+07	9.50366e+06	8.43594e+06	1.81708e+07	5.5782e+06	1.31714e+07	1.91351e+07	1.5866e+07	6.02696e+06	2.84762e+06	1.18491e+07	1.18622e+07	0.722	0.802	1.112
552	Isoquinoline	C9 H7 N	129.058	4.555	8.2716e+06	9.27278e+06	9.57864e+06	1.11131e+07	1.05705e+07	1.03701e+07	9.11895e+06	1.06096e+07	7.42767e+06	1.24115e+07	8.69137e+06	8.64244e+06	1.07663e+07	6.28238e+06	1.01542e+07	1.01946e+07	1.26603e+07	7.74981e+06	7.70614e+06	9.93567e+06	1.31565e+07	1.40468e+07	1.46608e+07	1.50003e+07	1.64429e+07	1.48453e+07	1.38043e+07	1.68196e+07	1.53607e+07	1.47499e+07	1.92547e+07	1.56399e+07	1.2304e+07	1.50558e+07	1.34206e+07	1.51761e+07	1.47989e+07	1.51364e+07	1.25505e+07	7.0749e+06	1.35611e+07	1.5981e+07	1.057	1.153	1.091
553	4-Amino-N-[5-(2,6-dioxo-1,3-dipropyl-2,3,6,7-tetrahydro-1H-purin-8-yl)-1-methyl-1H-pyrazol-3-yl]butanamide	C19 H28 N8 O3	416.228	4.927	7.62334e+06	9.08157e+06	8.4032e+06	8.53475e+06	8.61984e+06	1.00341e+07	6.17021e+06	1.07274e+07	5.57229e+06	9.67597e+06	8.08387e+06	8.94224e+06	1.00003e+07	6.38721e+06	7.96618e+06	1.31165e+07	1.26497e+07	7.16325e+06	7.2657e+06	8.17436e+06	1.01127e+07	1.26117e+07	1.42002e+07	1.30747e+07	1.27051e+07	1.22257e+07	1.36284e+07	1.11164e+07	1.521e+07	1.08641e+07	1.47744e+07	1.43522e+07	1.26768e+07	1.39556e+07	1.36452e+07	1.19311e+07	1.91193e+07	1.53011e+07	1.17575e+07	6.7724e+06	1.13466e+07	1.2513e+07	1.052	1.221	1.161
554	1-[(6-Chloro-1,3-benzodioxol-5-yl)methyl]-4-oxo-3-(3,4,5-trimethoxybenzyl)-1,4-dihydro-2-quinolinecarboxylic acid	C28 H24 Cl N O8	537.121	1.758	7.82416e+06	8.75121e+06	8.18651e+06	7.76416e+06	8.46211e+06	9.01703e+06	6.83443e+06	8.76981e+06	5.00672e+06	9.49112e+06	6.76153e+06	1.04866e+07	1.10057e+07	4.30582e+06	6.78666e+06	7.61161e+06	9.25447e+06	5.9654e+06	1.29929e+07	1.10368e+07	1.10761e+07	1.21875e+07	1.33286e+07	1.25412e+07	1.17319e+07	1.23005e+07	1.29015e+07	1.16616e+07	1.18448e+07	9.35162e+06	1.39618e+07	1.16293e+07	1.47139e+07	1.528e+07	9.19891e+06	1.02161e+07	1.12069e+07	11527149	1.01296e+07	1.25871e+07	1.59949e+07	1.43735e+07	1.041	0.926	0.89
555	1-{4-[2-(1H-1,2,4-Triazol-1-yl)ethyl]-1-piperazinyl}-3-(1,3,5-trimethyl-1H-pyrazol-4-yl)-1-propanone	C17 H27 N7 O	345.227	6.156	7.73768e+06	9.30098e+06	8.32132e+06	8.69483e+06	8.54654e+06	8.26803e+06	5.97633e+06	9.82022e+06	5.94402e+06	9.11921e+06	8.95687e+06	1.13702e+07	8.3606e+06	5.43256e+06	7.79777e+06	1.1507e+07	1.29769e+07	6.32038e+06	7.835e+06	7.45947e+06	9.76194e+06	1.16789e+07	1.39659e+07	1.26396e+07	1.32487e+07	1.25979e+07	1.21962e+07	9.90989e+06	1.29271e+07	1.08519e+07	1.31499e+07	1.51443e+07	1.58632e+07	1.15745e+07	1.16058e+07	1.17708e+07	1.70371e+07	1.64367e+07	1.09439e+07	7.76124e+06	1.10845e+07	1.30248e+07	1.098	1.166	1.062
556	L-Cysteine-glutathione Disulfide	C13 H22 N4 O8 S2	426.088	0.825	8.80829e+06	8.06637e+06	1.04015e+07	9.42845e+06	9.41242e+06	1.00056e+07	1.11336e+07	8.23196e+06	8.5735e+06	8.77083e+06	8.27229e+06	8.62367e+06	9.94597e+06	7.38178e+06	1.09673e+07	7.65706e+06	1.28816e+07	8.39495e+06	9.15766e+06	8.84037e+06	6.84474e+06	1.4018e+07	1.24024e+07	1.60239e+07	1.41695e+07	1.35602e+07	1.40469e+07	1.93696e+07	1.13133e+07	1.62617e+07	1.30761e+07	1.43911e+07	1.2145e+07	1.38342e+07	1.577e+07	1.64788e+07	1.12327e+07	1.5875e+07	1.40802e+07	8.74797e+06	1.26123e+07	8.72973e+06	1.04	1.141	1.097
557	(1S,2R,3S,4R,5S)-4-(6-amino-9H-purin-9-yl)-N-ethyl-2,3-dihydroxybicyclo[3.1.0]hexane-1-carboxamide	C14 H18 N6 O3	318.144	5.104	8.57958e+06	8.59475e+06	8.90672e+06	9.27343e+06	8.73035e+06	8.65009e+06	8.0417e+06	9.62837e+06	5.79977e+06	9.55072e+06	8.25299e+06	8.45957e+06	9.297e+06	4.48322e+06	8.6578e+06	1.27368e+07	1.22816e+07	7.39599e+06	6.0948e+06	7.14069e+06	1.17407e+07	1.29085e+07	1.28879e+07	1.3518e+07	1.41416e+07	1.28856e+07	1.27955e+07	1.32965e+07	1.26422e+07	1.05647e+07	1.37453e+07	1.39311e+07	1.17963e+07	1.28676e+07	9.57781e+06	1.30727e+07	1.88681e+07	1.55803e+07	1.28295e+07	6.04984e+06	1.06353e+07	1.5705e+07	1.033	1.036	1.003
558	1-Stearoyl-sn-glycero-3-phosphocholine	C26 H54 N O7 P	523.365	14.122	6.64822e+06	7.53918e+06	7.02533e+06	8.80239e+06	8.03019e+06	8.05061e+06	4.70008e+06	7.47432e+06	8.57466e+06	7.93074e+06	8.4087e+06	1.27131e+07	6.30145e+06	4.38084e+06	6.8837e+06	8.73792e+06	7.82729e+06	7.47942e+06	8.07158e+06	1.26733e+07	5.69226e+06	1.10898e+07	1.18299e+07	1.09531e+07	1.30783e+07	1.13545e+07	1.08683e+07	8.53091e+06	1.06678e+07	16815086	1.21706e+07	1.49926e+07	1.80465e+07	8.79936e+06	9.35859e+06	1.03028e+07	1.27201e+07	9.43388e+06	1.22259e+07	7.48883e+06	1.75016e+07	7.00403e+06	1.181	1.29	1.092
559	(3S,4R)-1-[(3,5-Dimethyl-1,2-oxazol-4-yl)methyl]-4-(2-methoxyphenyl)-3-pyrrolidinecarboxylic acid	C18 H22 N2 O4	330.158	2.262	8.56664e+06	7.92699e+06	8.40275e+06	7.13423e+06	6.21059e+06	8.12387e+06	7.88755e+06	9.45184e+06	4.28954e+06	8.5756e+06	5.81698e+06	9.28239e+06	1.16489e+07	2.46488e+06	6.51796e+06	7.74164e+06	1.27028e+07	4.68514e+06	5.03518e+06	8.95051e+06	1.0823e+07	1.1813e+07	1.14168e+07	1.24474e+07	1.11518e+07	9.5536e+06	1.3178e+07	1.20452e+07	1.15515e+07	7.32976e+06	1.16684e+07	9.35659e+06	1.27355e+07	1.59924e+07	5.26636e+06	9.92331e+06	1.16589e+07	1.69362e+07	8.61354e+06	5.34212e+06	1.437e+07	1.57398e+07	0.991	0.804	0.811
560	[(3S)-2,6-Dioxo-3-(L-phenylalanylamino)-1-piperidinyl]acetic acid	C16 H19 N3 O5	333.133	4.503	8.29248e+06	9.54666e+06	8.29447e+06	8.71404e+06	8.97147e+06	9.13647e+06	6.82517e+06	9.19026e+06	7.26556e+06	9.98878e+06	9.21033e+06	1.12494e+07	8.51203e+06	5.82806e+06	8.17184e+06	1.19499e+07	1.26102e+07	6.96105e+06	6.82176e+06	8.02916e+06	1.04825e+07	1.27388e+07	1.445e+07	1.26595e+07	1.32151e+07	1.31199e+07	1.32451e+07	1.15001e+07	1.22732e+07	1.34354e+07	1.4566e+07	1.5723e+07	1.57453e+07	1.18033e+07	1.2451e+07	1.23161e+07	1.76371e+07	1.5821e+07	1.19204e+07	6.67249e+06	1.17623e+07	1.37668e+07	1.079	1.127	1.045
561	2-[4-(3-Chlorophenyl)-1-piperazinyl]-N-(1,3-thiazol-2-yl)acetamide	C15 H17 Cl N4 O S	336.083	0.849	9.10501e+06	9.44092e+06	8.38609e+06	8.51503e+06	1.00236e+07	8.6338e+06	1.1168e+07	1.17169e+07	8.50957e+06	1.13551e+07	6.76858e+06	9.67124e+06	1.22559e+07	7.20293e+06	1.03029e+07	1.13427e+07	1.24572e+07	5.39904e+06	6.82083e+06	9.49267e+06	1.08357e+07	1.34561e+07	1.40425e+07	1.26665e+07	1.30479e+07	1.49135e+07	1.2998e+07	1.81679e+07	1.51612e+07	1.53008e+07	1.61576e+07	1.13148e+07	1.34426e+07	1.69357e+07	1.53885e+07	1.5582e+07	1.68573e+07	1.59557e+07	9.47108e+06	6.85777e+06	1.43433e+07	1.4728e+07	0.982	1.067	1.086
562	2-(1,3-Dimethyl-2,6-dioxo-1,2,3,6-tetrahydro-7H-purin-7-yl)-N-(2-methoxyphenyl)acetamide	C16 H17 N5 O4	343.127	1.158	7.13866e+06	9.09787e+06	7.83463e+06	7.3761e+06	7.73036e+06	6.72881e+06	7.22655e+06	9.31976e+06	4.77471e+06	1.2408e+07	6.35296e+06	6.83583e+06	1.10358e+07	5.00621e+06	5.67648e+06	8.37043e+06	7.71842e+06	3.74733e+06	3.84722e+06	7.36854e+06	7.80086e+06	1.00405e+07	1.32229e+07	1.16692e+07	1.14649e+07	1.17803e+07	1.06903e+07	1.12366e+07	1.15769e+07	8.27794e+06	1.70989e+07	1.03308e+07	9.41275e+06	1.51775e+07	1.06951e+07	8.62546e+06	1.25581e+07	1.01755e+07	6.79947e+06	4.02086e+06	1.16315e+07	1.11329e+07	1.051	1.104	1.051
563	1,3,6-Naphthalenetrisulfonic acid	C10 H8 O9 S3	367.932	0.789	8.94133e+06	7.54238e+06	8.88459e+06	9.16263e+06	1.11425e+07	1.08371e+07	7.80842e+06	9.98543e+06	1.05096e+07	1.20075e+07	9.44243e+06	1.06165e+07	8.54463e+06	6.32406e+06	7.98248e+06	1.23472e+07	8.77899e+06	8.07807e+06	9.30287e+06	8.37702e+06	7.51406e+06	1.56477e+07	1.2079e+07	1.4019e+07	1.34622e+07	1.54694e+07	1.40842e+07	1.47967e+07	1.48085e+07	2.13157e+07	1.8972e+07	1.72575e+07	1.51904e+07	1.19791e+07	1.35103e+07	1.19023e+07	1.78396e+07	1.03531e+07	1.28765e+07	8.389e+06	1.12074e+07	8.92861e+06	1.277	1.667	1.305
564	4-Methoxybenzaldehyde	C8 H8 O2	136.053	5.316	6.69968e+06	6.52175e+06	6.91906e+06	6.25129e+06	6.94354e+06	6.34537e+06	6.92783e+06	5.09861e+06	4.03841e+06	7.9323e+06	3.55636e+06	7.56827e+06	5.55866e+06	3.30442e+06	5.93426e+06	7.88074e+06	1.05268e+07	6.2622e+06	5.52988e+06	1.01537e+07	1.15205e+07	9.77648e+06	9.64393e+06	1.04139e+07	9.61317e+06	1.03924e+07	9.67913e+06	1.11406e+07	6.52898e+06	7.19426e+06	1.11956e+07	5.90357e+06	1.04948e+07	7.67206e+06	7.05962e+06	8.9855e+06	1.17399e+07	1.35796e+07	1.10771e+07	5.61306e+06	1.55075e+07	1.58468e+07	0.801	0.53	0.662
565	(4S)-2-[(3,7-Dimethyl-6-octen-1-yl)oxy]-4-methyl-1,3,2-oxazaphospholidine 2-sulfide	C13 H26 N O2 P S	291.143	0.855	1.00055e+07	8.96746e+06	7.58838e+06	1.03952e+07	8.13648e+06	9.92247e+06	7.71665e+06	1.2139e+07	6.59458e+06	9.45176e+06	1.10877e+07	9.64755e+06	8.18878e+06	8.06905e+06	7.81873e+06	9.36624e+06	9.08662e+06	9.27563e+06	9.81536e+06	8.17311e+06	9.60699e+06	1.50849e+07	1.34619e+07	1.15257e+07	1.58406e+07	1.19933e+07	1.46306e+07	1.27835e+07	1.59669e+07	1.2032e+07	1.36228e+07	1.87405e+07	1.346e+07	1.13371e+07	1.72394e+07	1.18034e+07	1.38686e+07	1.15085e+07	1.60591e+07	9.72113e+06	1.21418e+07	1.28138e+07	1.012	1.122	1.109
566	Tyr-Tyr	C18 H20 N2 O5	344.138	4.472	7.2741e+06	7.63317e+06	7.12621e+06	7.53049e+06	7.91035e+06	7.23438e+06	5.23039e+06	8.08704e+06	5.33712e+06	7.92109e+06	7.41934e+06	8.39848e+06	6.44741e+06	4.97374e+06	6.39165e+06	9.56534e+06	1.20983e+07	6.47178e+06	7.94609e+06	6.79668e+06	1.04468e+07	1.09438e+07	1.14458e+07	1.08157e+07	1.14837e+07	1.16753e+07	1.07014e+07	8.64777e+06	1.0618e+07	9.72169e+06	1.13997e+07	1.25236e+07	1.17111e+07	8.92359e+06	1.06258e+07	9.65097e+06	1.417e+07	1.53477e+07	1.12263e+07	7.88749e+06	1.01229e+07	1.39742e+07	0.999	0.946	0.947
567	2-[(1S)-1-Hydroxyethyl]-4(1H)-quinazolinone	C10 H10 N2 O2	190.075	1.788	5.24002e+06	5.86596e+06	5.76584e+06	6.44516e+06	6.30426e+06	6.68858e+06	4.28143e+06	6.97408e+06	5.56018e+06	6.68736e+06	4.87252e+06	5.74458e+06	6.46227e+06	3.76536e+06	6.05415e+06	8.71947e+06	1.20414e+07	4.8826e+06	5.01982e+06	7.5657e+06	6.25014e+06	8.84834e+06	9.2527e+06	9.0172e+06	9.54831e+06	8.87163e+06	8.93917e+06	7.85698e+06	1.00518e+07	1.0998e+07	1.03394e+07	8.74291e+06	8.17122e+06	9.03317e+06	8.04386e+06	9.05237e+06	1.26686e+07	1.44306e+07	7.92868e+06	4.62269e+06	1.03612e+07	7.61995e+06	1.113	1.268	1.139
568	Methyl N-acetyl-L-alanyl-N~6~-(methoxycarbonyl)-L-lysyl-L-alaninate	C17 H30 N4 O7	402.212	4.856	7.79856e+06	9.17563e+06	8.91325e+06	9.02741e+06	8.07905e+06	9.27739e+06	7.54397e+06	9.72084e+06	5.45528e+06	8.20902e+06	7.0737e+06	8.89176e+06	9.59281e+06	6.07002e+06	8.85992e+06	1.15148e+07	1.20412e+07	6.95481e+06	7.78877e+06	9.37646e+06	1.07291e+07	1.21635e+07	1.39821e+07	1.36582e+07	1.36371e+07	1.1739e+07	1.32642e+07	1.28872e+07	1.31427e+07	1.01985e+07	1.20849e+07	1.21738e+07	1.24783e+07	1.33193e+07	1.29676e+07	1.33355e+07	1.69505e+07	1.49914e+07	1.18036e+07	7.54114e+06	1.35801e+07	1.39136e+07	0.914	0.896	0.981
569	gamma-Glutamyltyrosine	C14 H18 N2 O6	310.117	1.305	7.23514e+06	7.8824e+06	7.56346e+06	8.48639e+06	8.03712e+06	7.8006e+06	5.69299e+06	8.76039e+06	7.51837e+06	9.04801e+06	7.9601e+06	8.20239e+06	8.16009e+06	5.13716e+06	7.7107e+06	8.82352e+06	1.20049e+07	6.52039e+06	7.20488e+06	7.40529e+06	8.16914e+06	1.1273e+07	1.20061e+07	1.15868e+07	1.28231e+07	1.16834e+07	1.11655e+07	9.71616e+06	1.18344e+07	1.40451e+07	1.33116e+07	1.3692e+07	1.15088e+07	1.1329e+07	1.09746e+07	1.16066e+07	1.29909e+07	1.49545e+07	1.10737e+07	6.98129e+06	1.07349e+07	1.06047e+07	1.157	1.24	1.072
570	N~2~-Acetyl-L-arginyl-N-[(3S,4S)-1-{[(2S)-1-amino-1-oxo-2-propanyl]amino}-3-hydroxy-6-methyl-1-oxo-4-heptanyl]-L-alaninamide	C22 H42 N8 O6	514.323	1.909	7.1005e+06	7.23519e+06	7.20016e+06	7.09963e+06	7.10962e+06	7.08926e+06	6.27336e+06	8.05711e+06	4.58199e+06	7.36513e+06	5.8018e+06	7.28046e+06	8.1845e+06	5.01298e+06	7.3167e+06	9.42174e+06	1.19146e+07	5.51843e+06	5.64695e+06	8.07572e+06	1.10688e+07	1.05167e+07	1.07722e+07	1.08815e+07	1.08727e+07	1.05678e+07	1.06494e+07	1.02257e+07	1.04441e+07	8.25178e+06	1.04946e+07	9.71006e+06	1.01234e+07	1.13118e+07	1.07098e+07	1.10635e+07	1.3997e+07	1.5243e+07	9.66733e+06	5.66865e+06	1.21807e+07	1.50152e+07	0.924	0.839	0.908
571	(2R)-5-[(2R)-6-Hydroxy-2,7,8-trimethyl-3,4-dihydro-2H-chromen-2-yl]-2-methylpentanoic acid	C18 H26 O4	306.183	8.374	6.9911e+06	7.31989e+06	7.61328e+06	7.35138e+06	7.08793e+06	7.67466e+06	4.24861e+06	7.87469e+06	4.73344e+06	8.163e+06	6.96978e+06	9.13399e+06	7.23182e+06	3.85746e+06	7.08096e+06	9.882e+06	1.18899e+07	4.49055e+06	6.83224e+06	8.69664e+06	8.61315e+06	1.06971e+07	1.10598e+07	1.16075e+07	1.11603e+07	1.03835e+07	1.11676e+07	7.13297e+06	1.04824e+07	8.72802e+06	1.18738e+07	1.18728e+07	1.27753e+07	1.00245e+07	8.24098e+06	1.06758e+07	1.45953e+07	1.49484e+07	7.70839e+06	6.70116e+06	1.27795e+07	1.13505e+07	0.982	0.924	0.941
572	Chlorogenic acid	C16 H18 O9	354.096	5.408	5.24421e+06	5.22256e+06	5.1975e+06	5.45466e+06	5.88474e+06	5.49905e+06	1.78778e+06	1.13622e+07	9.44553e+06	1.1881e+07	6.72507e+06	3.59586e+06	8.0013e+06	6.31259e+06	8.03172e+06	4.88832e+06	1.8312e+06	3.01896e+06	472871	396063	3.47426e+06	8.17676e+06	7.95786e+06	7.96434e+06	8.24004e+06	8.55071e+06	7.86287e+06	3.05321e+06	1.53585e+07	1.76551e+07	1.74884e+07	1.15729e+07	5.04629e+06	1.11097e+07	1.3486e+07	1.20891e+07	7.19597e+06	2.27989e+06	5.12386e+06	457854	573657	4.50578e+06	1.382	6.737	4.873
573	2-Amino-2-[5-(4-octylphenyl)-1H-imidazol-2-yl]propyl dihydrogen phosphate	C20 H32 N3 O4 P	409.215	9.902	7.89591e+06	8.04336e+06	7.97606e+06	9.00889e+06	8.65501e+06	1.02293e+07	6.63618e+06	8.04328e+06	6.44241e+06	8.6471e+06	7.77957e+06	1.00814e+07	7.88634e+06	5.79979e+06	7.24708e+06	9.74601e+06	1.17748e+07	8.5862e+06	8.96277e+06	1.05481e+07	1.15832e+07	1.35203e+07	1.27636e+07	1.25181e+07	1.33023e+07	1.21134e+07	1.35152e+07	1.23319e+07	1.17231e+07	1.2869e+07	1.34839e+07	1.40607e+07	1.43738e+07	1.10369e+07	1.23903e+07	1.08241e+07	1.41287e+07	1.40195e+07	1.38381e+07	8.18345e+06	1.43084e+07	1.3974e+07	1.039	0.921	0.887
574	(2E)-1-(4-Chlorophenyl)-3-(1H-1,2,4-triazol-5-ylsulfanyl)-2-propen-1-one	C11 H8 Cl N3 O S	265.009	0.693	1.08576e+07	1.02682e+07	1.06031e+07	1.17667e+07	1.08243e+07	1.09951e+07	1.00863e+07	1.12022e+07	9.89993e+06	1.02965e+07	1.00456e+07	1.0926e+07	1.14857e+07	5.95562e+06	1.09324e+07	1.10789e+07	1.17023e+07	8.29607e+06	1.01842e+07	1.00855e+07	1.13034e+07	1.65863e+07	1.5504e+07	1.61595e+07	1.78702e+07	1.58675e+07	1.60235e+07	1.69091e+07	1.48925e+07	1.82338e+07	1.49626e+07	1.70981e+07	1.52778e+07	1.59189e+07	1.27235e+07	1.64846e+07	1.63672e+07	1.47243e+07	1.42542e+07	9.99961e+06	1.48386e+07	1.49161e+07	1.062	1.148	1.081
575	6-(6-Amino-9H-purin-9-yl)tetrahydro-4H-furo[3,2-d][1,3,2]dioxaphosphinine-2,7-diol 2-oxide	C10 H12 N5 O6 P	329.052	0.858	8.3889e+06	7.82531e+06	8.90094e+06	8.20277e+06	8.11974e+06	9.19098e+06	9.51834e+06	9.81981e+06	4.32194e+06	6.67649e+06	6.12913e+06	6.9358e+06	1.01757e+07	5.22857e+06	8.15932e+06	8.45301e+06	1.16926e+07	5.73585e+06	5.96489e+06	8.52477e+06	1.00747e+07	1.29332e+07	1.18644e+07	1.35989e+07	1.24274e+07	1.18543e+07	1.32736e+07	1.60904e+07	1.31528e+07	8.01321e+06	9.75847e+06	1.0484e+07	9.71437e+06	1.41152e+07	1.11704e+07	1.22933e+07	1.24678e+07	1.464e+07	9.79886e+06	5.81841e+06	1.24498e+07	1.31858e+07	0.853	0.842	0.987
576	Indoline	C8 H9 N	119.074	6.029	6.17505e+06	6.49406e+06	6.42413e+06	6.38387e+06	6.45383e+06	6.44475e+06	5.56852e+06	7.74029e+06	1.49633e+06	6.4563e+06	4.88196e+06	5.84996e+06	6.57618e+06	3.25094e+06	5.77152e+06	6.24972e+06	1.16208e+07	6.39658e+06	4.84522e+06	7.34016e+06	9.09647e+06	9.33114e+06	9.75701e+06	9.76163e+06	9.72373e+06	9.50686e+06	9.49177e+06	9.24358e+06	1.01991e+07	2.73427e+06	9.31743e+06	8.26022e+06	8.16383e+06	9.10543e+06	6.94524e+06	8.71122e+06	9.25104e+06	1.47071e+07	1.10653e+07	4.79429e+06	1.08935e+07	1.21197e+07	1.061	0.835	0.787
577	2-(1-Isopropyl-1H-pyrazol-4-yl)adenosine	C16 H21 N7 O4	375.165	1.256	8.34399e+06	7.9184e+06	7.69046e+06	7.13421e+06	8.60182e+06	8.23573e+06	6.3976e+06	1.1243e+07	4.78976e+06	7.96241e+06	9.16997e+06	6.59687e+06	8.40115e+06	4.80265e+06	8.58334e+06	7.77114e+06	1.13879e+07	5.66379e+06	6.84375e+06	6.92058e+06	1.10195e+07	1.24501e+07	1.18303e+07	1.1647e+07	1.09027e+07	1.27403e+07	1.22729e+07	1.04987e+07	1.46629e+07	8.673e+06	11400030	1.54106e+07	9.18596e+06	1.16198e+07	1.02607e+07	1.297e+07	1.15288e+07	1.45065e+07	9.87205e+06	6.83043e+06	1.03705e+07	1.48399e+07	0.989	1.099	1.112
578	Indole-3-acetic acid	C10 H9 N O2	175.064	1.788	4.44885e+06	5.55077e+06	5.836e+06	6.42495e+06	5.94622e+06	6.34686e+06	3.53578e+06	6.27394e+06	4.15987e+06	6.00287e+06	3.64711e+06	5.23865e+06	5.97336e+06	2.92685e+06	6.15396e+06	7.7666e+06	1.10521e+07	3.97988e+06	4.14891e+06	7.03552e+06	5.95077e+06	7.81166e+06	8.8993e+06	9.21377e+06	9.435e+06	8.24919e+06	8.23826e+06	6.71971e+06	9.32771e+06	8.455e+06	9.50135e+06	6.67514e+06	7.49807e+06	8.37534e+06	6.25228e+06	9.1737e+06	1.12171e+07	1.30229e+07	6.33806e+06	3.73754e+06	9.4023e+06	7.06269e+06	1.01	1.197	1.186
579	Phenyl-butyryl-glutamine	C15 H20 N2 O4	292.143	4.472	3.90828e+06	4.61738e+06	4.56988e+06	4.46151e+06	4.26386e+06	4.40862e+06	5.24625e+06	4.5691e+06	4.21314e+06	8.01484e+06	2.59421e+06	2.94057e+06	4.44894e+06	2.12887e+06	3.67443e+06	5.24006e+06	5.51188e+06	3.45456e+06	3.04946e+06	3.84359e+06	5.10441e+06	5.98618e+06	6.97911e+06	6.96876e+06	6.77183e+06	6.24462e+06	6.41216e+06	8.8159e+06	6.087e+06	7.77393e+06	1.1665e+07	4.42121e+06	4.11333e+06	6.1672e+06	4.54796e+06	5.53936e+06	7.73824e+06	6.92756e+06	5.92796e+06	2.98982e+06	5.64578e+06	6.7237e+06	1.403	1.311	0.934
580	N2-Methylguanosine	C11 H15 N5 O5	297.108	1.794	6.30202e+06	6.67714e+06	6.48398e+06	6.55427e+06	6.49629e+06	7.03136e+06	4.15813e+06	6.99743e+06	3.899e+06	6.92198e+06	5.50232e+06	7.0636e+06	8.00759e+06	3.3068e+06	6.09615e+06	9.95785e+06	1.02535e+07	6.47768e+06	4.65422e+06	7.85353e+06	1.06229e+07	9.76728e+06	1.0147e+07	9.91985e+06	9.91656e+06	9.46338e+06	1.01076e+07	7.06282e+06	9.41253e+06	7.25636e+06	1.01505e+07	9.43821e+06	9.90231e+06	1.11126e+07	7.0646e+06	9.18062e+06	1.46741e+07	1.28045e+07	1.10327e+07	4.52433e+06	1.14255e+07	1.38443e+07	0.951	0.824	0.867
581	1-Benzyl-4-{1-[2-(4-methylphenoxy)ethyl]-1H-benzimidazol-2-yl}-2-pyrrolidinone	C27 H27 N3 O2	425.209	10.475	6.99523e+06	7.79592e+06	7.19384e+06	8.19361e+06	8.23108e+06	7.56835e+06	5.45378e+06	7.27895e+06	5.75264e+06	8.18206e+06	6.538e+06	7.86685e+06	7.19011e+06	5.04981e+06	7.01989e+06	8.2015e+06	1.03148e+07	6.75176e+06	7.26974e+06	8.53629e+06	9.3212e+06	1.10023e+07	1.1924e+07	1.10479e+07	1.23508e+07	1.19178e+07	1.07415e+07	9.3876e+06	9.90847e+06	1.08194e+07	1.21087e+07	1.13026e+07	1.10562e+07	9.99054e+06	1.07879e+07	1.05582e+07	1.20556e+07	1.27883e+07	1.14036e+07	7.00013e+06	1.22879e+07	1.20067e+07	1.003	0.901	0.898
582	Ambrette musk	C12 H16 N2 O5	268.106	1.133	7.38418e+06	7.86539e+06	7.80119e+06	8.27539e+06	7.35254e+06	7.08725e+06	5.00753e+06	8.03145e+06	7.1112e+06	7.42591e+06	8.64993e+06	7.21664e+06	7.08888e+06	5.49133e+06	6.49625e+06	1.02969e+07	9.98204e+06	6.85561e+06	5.79417e+06	6.41896e+06	7.50588e+06	1.07763e+07	1.16305e+07	1.17411e+07	1.27264e+07	11005897	1.08154e+07	8.05312e+06	1.02851e+07	1.26686e+07	1.04809e+07	1.43587e+07	1.00068e+07	9.7837e+06	1.17315e+07	9.83635e+06	1.53394e+07	1.28791e+07	1.21294e+07	5.88287e+06	9.80667e+06	1.03283e+07	1.047	1.015	0.969
583	Carvone	C10 H14 O	150.105	9.896	5.2142e+06	5.40143e+06	5.56038e+06	5.56316e+06	5.66997e+06	5.6797e+06	3.44712e+06	5.68902e+06	3.75942e+06	6.36809e+06	5.60221e+06	6.44919e+06	3.92648e+06	3.02593e+06	4.4263e+06	6.41783e+06	1.01597e+07	4.38695e+06	5.24191e+06	5.25032e+06	8.19308e+06	8.10099e+06	8.21706e+06	8.51208e+06	8.41195e+06	8.25165e+06	8.14853e+06	5.868e+06	7.66758e+06	7.00874e+06	9.35238e+06	9.62185e+06	9.04463e+06	5.45006e+06	6.46445e+06	6.66444e+06	9.45355e+06	1.26729e+07	7.46195e+06	5.08807e+06	7.62572e+06	1.06583e+07	1.151	1.005	0.874
584	3-oxododecanoyl-l-homoserine	C16 H29 N O5	315.205	5.35	7.25479e+06	6.91505e+06	7.73823e+06	7.48829e+06	7.90187e+06	7.83545e+06	7.46304e+06	8.53939e+06	8.11153e+06	1.0012e+07	7.57269e+06	4.23804e+06	4.32658e+06	9.53055e+06	9.7718e+06	8.57535e+06	6.33685e+06	6.53338e+06	7.70422e+06	7.48193e+06	8.85716e+06	1.13682e+07	1.05601e+07	1.18731e+07	1.12977e+07	1.14574e+07	1.11524e+07	1.28032e+07	1.15896e+07	1.5216e+07	1.47834e+07	1.30662e+07	5.95266e+06	6.01001e+06	2.03607e+07	1.47019e+07	1.26128e+07	7.86957e+06	1.1056e+07	7.43453e+06	1.0796e+07	1.1439e+07	1.036	1.21	1.168
585	4-Ethylbenzaldehyde	C9 H10 O	134.073	6.52	6.07186e+06	5.19848e+06	7.82897e+06	6.56417e+06	5.30576e+06	7.95063e+06	4.66792e+06	3.47478e+06	3.26052e+06	4.70527e+06	5.18006e+06	6.70879e+06	6.83894e+06	2.71211e+06	3.74186e+06	5.94201e+06	8.5473e+06	3.98186e+06	4.17875e+06	9.94323e+06	9.85069e+06	9.98874e+06	8.10932e+06	1.21644e+07	9.78445e+06	7.54121e+06	1.08446e+07	8.36752e+06	4.90474e+06	6.33198e+06	7.1602e+06	9.17038e+06	9.50198e+06	9.53956e+06	5.79406e+06	5.60682e+06	8.66907e+06	1.03648e+07	6.55445e+06	3.90763e+06	1.38513e+07	1.22366e+07	0.826	0.691	0.836
586	trans-Ferulic acid; [M+H-H2O]+	C10 H10 O4	194.058	5.004	3.26127e+06	3.80466e+06	3.68536e+06	4.99076e+06	3.6601e+06	3.80688e+06	4.27257e+06	2.2381e+06	2.41382e+06	3.82255e+06	844673	4.06277e+06	5.12106e+06	1.23018e+06	3.13395e+06	5.00869e+06	9.91151e+06	3.26087e+06	5.27487e+06	6.08738e+06	2.25276e+06	5.30609e+06	5.9057e+06	5.70914e+06	7.4603e+06	5.22736e+06	5.24908e+06	7.58259e+06	3.13093e+06	4.65056e+06	5.77669e+06	1.48648e+06	5.74272e+06	7.13582e+06	2.62792e+06	4.70011e+06	7.32103e+06	1.20894e+07	5.40449e+06	4.9715e+06	8.55535e+06	2.82609e+06	0.81	0.86	1.063
587	Phthalic anhydride	C8 H4 O3	148.016	5.555	4.47081e+06	4.05979e+06	3.90284e+06	6.53742e+06	6.43295e+06	6.81294e+06	3.71307e+06	5.12294e+06	2.48449e+06	9.84964e+06	3.74911e+06	6.95155e+06	6.49977e+06	2.65966e+06	6.93013e+06	9.12646e+06	6.48381e+06	3.99848e+06	3.49565e+06	6.07372e+06	5.55488e+06	9.51783e+06	7.02147e+06	6.43569e+06	9.23815e+06	8.39014e+06	7.82485e+06	8.36919e+06	8.84599e+06	5.74986e+06	1.74196e+07	7.53054e+06	1.02367e+07	9.24188e+06	5.68153e+06	1.01941e+07	1.28413e+07	7.10379e+06	5.85829e+06	2.8676e+06	7.31871e+06	5.88786e+06	0.821	1.421	1.731
588	(+)-discodermolide	C33 H55 N O8	593.394	6.536	8.10084e+06	7.0736e+06	5.86214e+06	6.86407e+06	5.34112e+06	4.79331e+06	7.49546e+06	6.22251e+06	6.93013e+06	6.97765e+06	7.95236e+06	7.00117e+06	5.60306e+06	5.50983e+06	9.83112e+06	9.19181e+06	8.51793e+06	5.12503e+06	4.73127e+06	5.0896e+06	8.65611e+06	9.76223e+06	9.53494e+06	8.33697e+06	1.12169e+07	8.86849e+06	9.36441e+06	1.01112e+07	6.79205e+06	1.0696e+07	8.67508e+06	1.18269e+07	9.34436e+06	7.58502e+06	1.17726e+07	1.51844e+07	1.42528e+07	1.24661e+07	1.05233e+07	5.70753e+06	9.46458e+06	14863110	0.859	0.961	1.119
589	LPC 18:3	C26 H48 N O7 P	517.318	11.632	4.42505e+06	4.33535e+06	4.30814e+06	4.18627e+06	4.67213e+06	4.29833e+06	2.64787e+06	9.48792e+06	9.44596e+06	4.73927e+06	5.96083e+06	8.23408e+06	1.83285e+06	3.72674e+06	3.14789e+06	4.98982e+06	2.86166e+06	1.81056e+06	2.18213e+06	3.11876e+06	509842	6.58395e+06	6.46835e+06	6.51914e+06	6.40291e+06	6.9299e+06	6.42672e+06	4.33403e+06	1.2345e+07	1.70683e+07	6.77279e+06	1.00014e+07	1.14592e+07	2.53427e+06	7.96187e+06	4.7579e+06	7.40661e+06	3.65171e+06	3.16232e+06	2.18306e+06	4.68606e+06	688674	1.35	3.163	2.342
590	skimmin	C15 H16 O8	324.085	5.209	3.07191e+06	3.71825e+06	3.12856e+06	3.41615e+06	3.22917e+06	5.04512e+06	1.24215e+06	6.85052e+06	7.77825e+06	9.38768e+06	3.56482e+06	4.95995e+06	8.57466e+06	5.93397e+06	4.66519e+06	5.83492e+06	1.11984e+06	1.22928e+06	299987	496823	2.09638e+06	5.69923e+06	6.09852e+06	5.00539e+06	4.95636e+06	4.39231e+06	6.28817e+06	2.47971e+06	1.06378e+07	1.64226e+07	1.5354e+07	6.70771e+06	7.16177e+06	1.20756e+07	1.26772e+07	6.92618e+06	8.35907e+06	1.28897e+06	1.90545e+06	262113	641777	2.39695e+06	1.273	8.253	6.485
591	LPE 18:1	C23 H46 N O7 P	479.302	12.772	3.51741e+06	3.18535e+06	3.58122e+06	3.74457e+06	3.21572e+06	3.40694e+06	2.26552e+06	3.31313e+06	9.21238e+06	2.8829e+06	4.08279e+06	5.90985e+06	2.1034e+06	3.61588e+06	2.2297e+06	6.11594e+06	3.29026e+06	1.13701e+06	1.11576e+06	1.51776e+06	762525	5.20635e+06	4.74124e+06	5.41137e+06	5.73557e+06	4.78124e+06	5.12126e+06	3.6907e+06	4.29247e+06	1.65832e+07	4.10623e+06	6.83082e+06	8.21667e+06	2.90694e+06	7.72496e+06	3.37168e+06	9.08682e+06	4.21087e+06	1.99266e+06	1.12058e+06	2.29048e+06	1.035e+06	0.556	2.154	3.877
592	N6-Threonylcarbamoyladenosine	C15 H20 N6 O8	412.135	5.025	4.23974e+06	4.24583e+06	4.27519e+06	4.41291e+06	4.61032e+06	4.51869e+06	3.4331e+06	4.63543e+06	2.52315e+06	5.54231e+06	3.52342e+06	4.07099e+06	4.41694e+06	2.05268e+06	3.45744e+06	4.70563e+06	9.09776e+06	4.38598e+06	2.83229e+06	4.92138e+06	6.62218e+06	6.59539e+06	6.46295e+06	6.54706e+06	6.67028e+06	6.70546e+06	6.47435e+06	5.85091e+06	6.25411e+06	4.70834e+06	8.14632e+06	6.05582e+06	5.71075e+06	6.13164e+06	4.38528e+06	5.20509e+06	6.92982e+06	1.13401e+07	7.45401e+06	2.74652e+06	7.14024e+06	8.60445e+06	1.06	0.812	0.766
593	4-Phenylbutyric acid	C10 H12 O2	164.084	6.645	1.2237e+06	1.16642e+06	1.39844e+06	1.41902e+06	1.61391e+06	1.39686e+06	734338	795193	493982	983862	1.36923e+06	700802	736284	648584	462290	691135	9.06813e+06	1.73744e+06	277790	1.13794e+06	3.27877e+06	2.04518e+06	1.83181e+06	2.18138e+06	2.10734e+06	2.28027e+06	1.88282e+06	1.33519e+06	1.13672e+06	970050	1.51166e+06	2.44383e+06	995130	1.02832e+06	1.38554e+06	691795	1.00579e+06	1.09194e+07	2.83705e+06	257429	1.56942e+06	4.02857e+06	1.328	0.471	0.355
594	Isoferulic acid	C10 H10 O4	194.058	5.651	3.64429e+06	3.99003e+06	4.12486e+06	3.85468e+06	4.3015e+06	2.84549e+06	1.83905e+06	2.35822e+06	1.13225e+06	1.82157e+06	1.33268e+06	2.12515e+06	2.80137e+06	1.17658e+06	4.37228e+06	1.99138e+06	8.86238e+06	8.98372e+06	2.18141e+06	6.87256e+06	8.24338e+06	5.05015e+06	5.75857e+06	6.11745e+06	6.01808e+06	6.60485e+06	4.60128e+06	2.821e+06	2.89358e+06	1.94153e+06	2.48603e+06	2.14908e+06	2.91783e+06	3.84704e+06	2.51354e+06	6.65327e+06	2.99641e+06	1.17913e+07	1.64781e+07	2.30851e+06	1.10036e+07	1.19531e+07	0.83	0.211	0.254
595	2,4-Dimethylbenzaldehyde	C9 H10 O	134.073	11.914	5.3662e+06	6.89885e+06	6.91827e+06	6.45393e+06	6.62172e+06	7.13469e+06	1.3088e+06	492934	625021	1.3661e+06	8.2458e+06	1.31739e+06	559195	831263	654612	902710	963480	1.53258e+06	4.86383e+06	1.22408e+06	4.80899e+06	8.7831e+06	1.07364e+07	1.07339e+07	9.6333e+06	9.43356e+06	9.78291e+06	2.33528e+06	692895	1.2093e+06	2.07206e+06	1.45566e+07	1.86406e+06	779615	1.7758e+06	981290	1.31818e+06	1.17165e+06	2.53109e+06	4.56557e+06	1.71252e+06	6.00236e+06	1.572	0.819	0.521
596	Dihydrosphingosine	C18 H39 N O2	301.298	11.438	4.51335e+06	4.75598e+06	4.61295e+06	4.69059e+06	4.8121e+06	4.61554e+06	4.56739e+06	8.15074e+06	7.53001e+06	4.13708e+06	3.58303e+06	6.38933e+06	7.39568e+06	3.29179e+06	4.43976e+06	3.58052e+06	5.37112e+06	3.38752e+06	2.22017e+06	3.19855e+06	3.05913e+06	6.80506e+06	7.13847e+06	7.00529e+06	7.14884e+06	7.0956e+06	6.81289e+06	7.56651e+06	1.07206e+07	1.37376e+07	5.96206e+06	6.05515e+06	8.91296e+06	1.0238e+07	7.03251e+06	6.70246e+06	5.3021e+06	6.8058e+06	5.86823e+06	2.20038e+06	4.75558e+06	4.08412e+06	1.076	1.591	1.479
597	2-{[5-(methylthio)-1,3,4-thiadiazol-2-yl]thio}acetonitrile	C5 H5 N3 S3	202.964	0.686	6.90314e+06	6.98729e+06	7.0527e+06	7.18288e+06	7.48713e+06	7.14128e+06	6.42868e+06	7.19388e+06	6.26499e+06	6.25889e+06	7.06124e+06	7.97865e+06	7.9186e+06	4.23837e+06	8.09827e+06	7.69934e+06	8.04367e+06	5.68372e+06	7.04244e+06	6.91134e+06	8.06153e+06	1.05683e+07	1.05601e+07	1.07545e+07	1.09028e+07	1.09656e+07	1.0387e+07	1.07986e+07	9.58058e+06	1.15568e+07	9.10746e+06	1.20324e+07	1.11606e+07	1.0977e+07	9.05473e+06	1.22088e+07	1.13703e+07	1.01099e+07	9.75345e+06	6.90491e+06	1.01522e+07	1.06192e+07	0.968	1.068	1.104
598	6-Hydroxynicotinic acid	C6 H5 N O3	139.027	1.522	5.13397e+06	5.45905e+06	5.598e+06	6.0601e+06	6.10467e+06	5.39729e+06	4.92319e+06	7.21915e+06	4.48533e+06	6.03796e+06	4.90075e+06	6.09575e+06	7.41517e+06	3.12956e+06	4.4683e+06	5.97463e+06	8.04902e+06	4.87737e+06	5.60815e+06	5.51257e+06	7.96006e+06	8.02691e+06	8.32757e+06	8.58346e+06	9.14899e+06	8.86176e+06	7.70311e+06	8.42869e+06	9.77964e+06	8.39982e+06	8.90229e+06	8.44514e+06	8.55795e+06	1.02977e+07	6.68564e+06	6.72394e+06	8.79131e+06	1.001e+07	8.26748e+06	5.42233e+06	7.97189e+06	1.03058e+07	0.987	1.021	1.035
599	1-Methylguanine	C6 H7 N5 O	165.065	1.798	4.12762e+06	4.19793e+06	4.20278e+06	4.32991e+06	4.73263e+06	4.52486e+06	3.26767e+06	4.69893e+06	2.45348e+06	4.86837e+06	3.57236e+06	4.23012e+06	5.06304e+06	1.84277e+06	3.59699e+06	5.61142e+06	7.29439e+06	4.14733e+06	3.21787e+06	5.4389e+06	6.90763e+06	6.54133e+06	6.44272e+06	6.4676e+06	6.51391e+06	6.82978e+06	6.37579e+06	5.66332e+06	6.43589e+06	4.6397e+06	7.23919e+06	6.201e+06	5.9532e+06	7.0399e+06	3.93682e+06	5.40652e+06	8.23755e+06	9.00775e+06	6.97246e+06	3.08221e+06	7.78297e+06	8.83945e+06	1.042	0.797	0.765
600	Quinoxalinedione + 2Methyl + C5H11O4	C15 H20 N2 O6	324.132	5.591	3.40984e+06	4.00219e+06	3.74018e+06	4.17074e+06	4.17483e+06	3.96467e+06	3.53181e+06	2.98515e+06	2.18769e+06	4.58298e+06	3.06952e+06	4.68402e+06	3.55224e+06	2.97422e+06	3.11097e+06	5.90207e+06	7.19123e+06	2.73037e+06	2.07677e+06	3.53207e+06	5.80014e+06	5.48965e+06	6.18426e+06	5.77875e+06	6.25034e+06	5.98701e+06	5.51319e+06	6.20873e+06	4.1408e+06	4.18358e+06	6.88125e+06	5.37227e+06	6.60937e+06	4.9456e+06	6.35376e+06	4.6698e+06	8.64172e+06	8.81412e+06	4.55071e+06	1.96978e+06	4.99925e+06	7.33308e+06	0.846	1.075	1.271
601	Glu-Val-Phe	C19 H27 N3 O6	393.191	6.719	3.09308e+06	4.06062e+06	4.64424e+06	3.22756e+06	4.3802e+06	4.45457e+06	2.92383e+06	5.48437e+06	2.98474e+06	4.82849e+06	4.2894e+06	5.07561e+06	4.26291e+06	2.90807e+06	3.36005e+06	5.83275e+06	7.06479e+06	3.35423e+06	3.19667e+06	3.85235e+06	7.18685e+06	5.17546e+06	6.3793e+06	7.24574e+06	4.79232e+06	6.18669e+06	5.99868e+06	5.32152e+06	7.84659e+06	5.86543e+06	7.42309e+06	7.65936e+06	7.20815e+06	5.95406e+06	6.21238e+06	5.02789e+06	8.48728e+06	8.50353e+06	5.47426e+06	2.96054e+06	5.30922e+06	8.82307e+06	1.195	1.356	1.135
602	α-Linolenoyl ethanolamide	C20 H35 N O2	321.267	15.512	6.13115e+06	6.65362e+06	6.85903e+06	7.06439e+06	6.60111e+06	6.86893e+06	2.74334e+06	2.14322e+06	4.48055e+06	5.17005e+06	2.21668e+06	6.77213e+06	3.51079e+06	6.35229e+06	2.53649e+06	4.06953e+06	3.48599e+06	3.43012e+06	3.42967e+06	2.49429e+06	5.97048e+06	9.55911e+06	1.01374e+07	1.05094e+07	1.06727e+07	9.59319e+06	9.82531e+06	4684795	2.89679e+06	8.37403e+06	7.60935e+06	3.81419e+06	9.50306e+06	4.87446e+06	1.35706e+07	3.8179e+06	5.99095e+06	4.34101e+06	5.82309e+06	3.32167e+06	3.61385e+06	7.7458e+06	0.782	1.079	1.38
603	12a-Hydroxysumatrol	C23 H22 O8	426.13	5.72	2.32406e+06	1.82164e+06	1.81075e+06	1.31757e+06	1.3224e+06	1.41223e+06	1.46724e+06	6.94884e+06	1.48579e+06	3.1752e+06	2.00378e+06	1.55883e+06	2.96403e+06	1.37356e+06	2.98247e+06	3.05806e+06	411451	134689	454560	62385.3	107641	2.6642e+06	2.39341e+06	2.53432e+06	2.19332e+06	2.26804e+06	3.00262e+06	1.88971e+06	7.26941e+06	2.20653e+06	3.81417e+06	2.89172e+06	2.05801e+06	3.99026e+06	2.93505e+06	4.63393e+06	4.79943e+06	626678	290105	580055	123813	199130	0.725	9.968	13.755
604	γ-Linolenic acid ethyl ester	C20 H34 O2	306.256	16.337	1.125e+06	1.14962e+06	1.19896e+06	1.26902e+06	1.16577e+06	1.21109e+06	203194	154219	1.77735e+06	829057	105449	716566	1.16279e+06	2.35895e+06	491044	1.2774e+06	123964	6.67405e+06	426699	2.60638e+06	367730	1.73956e+06	1.74517e+06	1.83309e+06	1.92125e+06	1.70009e+06	1.74533e+06	344410	207053	3.30222e+06	1.21395e+06	180647	1.00409e+06	1.61329e+06	5.03953e+06	739642	1.88318e+06	155012	1.1385e+07	415540	3.79957e+06	480337	0.213	0.717	3.359
605	Eugenol	C10 H12 O2	164.084	5.089	2.20375e+06	2.29233e+06	2.22819e+06	2.23182e+06	2.57862e+06	2.65943e+06	3.26932e+06	1.40489e+06	1.05537e+06	2.58767e+06	948056	3.18859e+06	2.03928e+06	1.37831e+06	1.12913e+06	3.3197e+06	6.64942e+06	1.7347e+06	1.72384e+06	1.4684e+06	2.5421e+06	3.63189e+06	3.57874e+06	3.46375e+06	3.3252e+06	3.6624e+06	3.62267e+06	5.86998e+06	1.98593e+06	2.05218e+06	3.94217e+06	1.67997e+06	4.51759e+06	2.84502e+06	2.94457e+06	1.69163e+06	4.84176e+06	8.05654e+06	2.85275e+06	1.61031e+06	2.04321e+06	3.15395e+06	0.697	0.719	1.032
606	(+/-)-C75	C14 H22 O4	254.152	5.41	1.19915e+06	1.25956e+06	1.3848e+06	1.40412e+06	1.33749e+06	1.46267e+06	292425	312979	211022	762770	383651	213457	425676	218314	254570	674655	714523	2.03131e+06	2.59875e+06	6.42044e+06	6.63219e+06	1.95893e+06	1.95877e+06	2.14769e+06	2.09664e+06	1.90662e+06	2.00813e+06	520882	439282	407760	1.15569e+06	676659	301956	593396	466384	381666	985430	869537	3.35759e+06	2.44171e+06	8.99187e+06	8.28763e+06	1.117	0.155	0.139
607	2'-Deoxyadenosine	C10 H13 N5 O3	251.102	1.272	5.12618e+06	4.52437e+06	4.19392e+06	5.23863e+06	4.43519e+06	3.83018e+06	3.44899e+06	4.65526e+06	2.89197e+06	3.6209e+06	3.57741e+06	5.48272e+06	3.89539e+06	2.19996e+06	4.24227e+06	3.91509e+06	6.52579e+06	3.66555e+06	4.75048e+06	3.84275e+06	5.80981e+06	7.00236e+06	6.48677e+06	6.19541e+06	8.21256e+06	6.85714e+06	6.29021e+06	5.22167e+06	5.64493e+06	4.90704e+06	4.8963e+06	5.72342e+06	7.50815e+06	5.34257e+06	4.70013e+06	6.46454e+06	5.90729e+06	8.75467e+06	6.78883e+06	5.08341e+06	6.23024e+06	8.54313e+06	0.884	0.769	0.87
608	gamma-Glutamylleucine	C11 H20 N2 O5	260.137	4.466	1.84759e+06	4.24062e+06	3.9215e+06	4.17677e+06	4.51398e+06	4.35099e+06	3.48738e+06	4.92338e+06	3.29347e+06	4.17477e+06	3.33427e+06	5.91061e+06	4.04116e+06	2.24759e+06	3.05856e+06	4.51748e+06	6.51741e+06	3.55158e+06	3.6911e+06	3.62655e+06	4.2685e+06	3.79393e+06	7.23162e+06	6.41405e+06	5.94346e+06	5.95365e+06	5.10858e+06	7.61432e+06	8.26808e+06	7.44058e+06	7.23285e+06	6.58268e+06	8.65733e+06	5.73057e+06	4.80072e+06	4.50963e+06	6.38617e+06	7.23548e+06	5.28276e+06	3.07969e+06	4.45247e+06	4.61767e+06	1.298	1.611	1.241
609	Prolylleucine	C11 H20 N2 O3	228.148	1.398	4.82626e+06	4.29722e+06	3.17002e+06	3.2807e+06	3.73618e+06	3.481e+06	2.41454e+06	3.55088e+06	2.16435e+06	3.52787e+06	2.15877e+06	4.07502e+06	4.37132e+06	1.41057e+06	3.47802e+06	4.64908e+06	6.44821e+06	2.46031e+06	2.57105e+06	4.46099e+06	6.49127e+06	6.18327e+06	5.97348e+06	4.59535e+06	5.24811e+06	5.97811e+06	6.19747e+06	3.4466e+06	4.08154e+06	3.50025e+06	4.5723e+06	3.32917e+06	5.51007e+06	5.95718e+06	3.01397e+06	5.33544e+06	7.10921e+06	9.0182e+06	4.7858e+06	2.91172e+06	7.71447e+06	1.02631e+07	0.635	0.454	0.714
610	Coniferaldehyde	C10 H10 O3	178.063	7.626	1.50825e+06	1.68156e+06	1.58471e+06	1.68775e+06	1.58666e+06	1.53819e+06	1.49919e+06	330691	983042	917818	1.50296e+06	788658	1.39619e+06	842542	740686	852608	6.33146e+06	2.96003e+06	387989	1.75829e+06	3.41436e+06	2.25432e+06	2.51384e+06	2.40076e+06	2.57845e+06	2.34902e+06	2.29077e+06	2.46397e+06	431854	1.78206e+06	1.31533e+06	2.52779e+06	1.09838e+06	1.93121e+06	1.79997e+06	1.11906e+06	1.26457e+06	8.06155e+06	5.15673e+06	387023	2.63328e+06	4.59535e+06	1.409	0.388	0.275
611	Rutin	C27 H30 O16	610.155	6.477	2.19877e+06	2.37772e+06	2.72584e+06	2.45612e+06	2.52349e+06	2.39624e+06	3.65758e+06	1.76742e+06	1.02458e+06	3.19928e+06	1.62691e+06	6.32206e+06	1.69919e+06	1.18437e+06	2.24531e+06	2.13877e+06	1.61204e+06	1.50016e+06	1.13538e+06	4.90764e+06	3.00727e+06	3.37739e+06	3.59846e+06	4.15983e+06	3.72523e+06	3.69132e+06	3.47649e+06	6.16217e+06	2.36004e+06	1.8944e+06	4.66467e+06	2.77693e+06	8.84779e+06	2.35601e+06	2.53017e+06	3.38403e+06	3.15684e+06	2.02319e+06	2.57e+06	1.1111e+06	7.19372e+06	3.95219e+06	0.88	1.081	1.228
612	4-(2-Aminopropyl)-2-methoxyphenol	C10 H15 N O2	181.111	3.085	2.4379e+06	2.75071e+06	2.59728e+06	2.74363e+06	2.71739e+06	2.72575e+06	3.15469e+06	1.14438e+06	1.20454e+06	2.34241e+06	1.51827e+06	2.96386e+06	1.8421e+06	1.20294e+06	1.45882e+06	2.4268e+06	5.99294e+06	2.75712e+06	2.196e+06	4.77159e+06	5.97094e+06	3.80457e+06	4.19277e+06	3.98061e+06	4.14393e+06	3.94739e+06	3.89525e+06	5.39193e+06	1.54795e+06	2.25282e+06	3.44968e+06	2.6138e+06	4.1598e+06	2.55784e+06	2.56988e+06	2.19562e+06	3.57201e+06	7.45897e+06	4.67775e+06	2.12538e+06	6.90795e+06	7.73975e+06	1.017	0.378	0.372
613	Ibuprofen	C13 H18 O2	206.131	6.503	4.14597e+06	4.54484e+06	4.65027e+06	4.23621e+06	4.64871e+06	3.26911e+06	3.60763e+06	4.1541e+06	3.32531e+06	4.89341e+06	4.37193e+06	4.60905e+06	4.00804e+06	3.48782e+06	5.21627e+06	5.95903e+06	5.33713e+06	2.99549e+06	3.46382e+06	4.40373e+06	5.43388e+06	5.68463e+06	6.52639e+06	6.87568e+06	6.63487e+06	7.17643e+06	5.35162e+06	5.48034e+06	5.05244e+06	5.65729e+06	6.63219e+06	7.00805e+06	6.31531e+06	5.49847e+06	7.4512e+06	7.94597e+06	8.98549e+06	7.14722e+06	5.53636e+06	3.69787e+06	7.12099e+06	7.96708e+06	0.759	0.794	1.046
614	5-Hydroxytryptophan	C11 H12 N2 O3	220.085	2.46	3.76664e+06	3.67804e+06	3.70125e+06	3.8789e+06	3.68128e+06	3.82501e+06	2.55256e+06	5.80468e+06	2.9098e+06	5.32269e+06	3.59193e+06	5.01379e+06	5.1123e+06	1.48637e+06	4.06349e+06	3.45667e+06	5.5087e+06	1.59972e+06	3.05438e+06	3.13132e+06	3.61945e+06	5.67147e+06	5.51742e+06	5.61896e+06	5.91365e+06	5.43094e+06	5.65179e+06	4.22349e+06	7.62653e+06	5.30354e+06	7.66437e+06	6.06599e+06	6.99266e+06	7.07642e+06	3.17549e+06	6.13516e+06	5.11983e+06	6.98434e+06	2.77312e+06	3.0295e+06	4.65962e+06	4.83672e+06	0.989	1.302	1.317
615	(1R,3R,4S,5R)-1,3,4-trihydroxy-5-[(E)-3-(4-hydroxyphenyl)prop-2-enoyl]oxycyclohexane-1-carboxylic acid	C16 H18 O8	338.101	5.895	3.33718e+06	3.57467e+06	3.65375e+06	3.74131e+06	4.15101e+06	3.83553e+06	5.13852e+06	4.16119e+06	5.21732e+06	5.59267e+06	3.44502e+06	1.76096e+06	5.15241e+06	4.90415e+06	2.63915e+06	2.37928e+06	3.71736e+06	4.81786e+06	1.77509e+06	3.37522e+06	5.50376e+06	5.41559e+06	5.54306e+06	5.657e+06	5.59559e+06	5.93322e+06	5.29624e+06	9.09841e+06	5.80936e+06	1.00341e+07	8.43898e+06	6.05501e+06	2.48824e+06	7.17845e+06	1.04767e+07	3.95892e+06	3.47905e+06	4.53834e+06	7.99325e+06	1.67491e+06	4.74951e+06	6.91376e+06	2.132	1.777	0.834
616	Lauryl diethanolamide	C16 H33 N O3	287.246	11.918	3.05269e+06	3.37658e+06	2.69029e+06	2.95514e+06	2.98612e+06	3.11632e+06	2.57072e+06	2.68491e+06	5.29835e+06	2.36941e+06	1.71222e+06	1.18829e+06	1.25542e+06	1.42493e+06	723582	939691	1.34832e+06	939575	848091	957511	1.1342e+06	4.51976e+06	5.02665e+06	4.06561e+06	4.52588e+06	4.43879e+06	4.68112e+06	4.18898e+06	3.47939e+06	9.53961e+06	3.3755e+06	2.86516e+06	1.65227e+06	1.73512e+06	3.0443e+06	1.09416e+06	1.39607e+06	1.72504e+06	1.64601e+06	851361	1.44422e+06	1.53855e+06	2.106	2.261	1.074
617	Metenolone enanthate	C27 H42 O3	414.314	7.356	3.03133e+06	2.99704e+06	3.22043e+06	3.35757e+06	3.21633e+06	2.2276e+06	2.39368e+06	2.43727e+06	2.14627e+06	4.54674e+06	2.48134e+06	3.10479e+06	3.00372e+06	2.2168e+06	2.8116e+06	4.85473e+06	5.13702e+06	2.30354e+06	1.7202e+06	2.29653e+06	4.66138e+06	4.1569e+06	4.30415e+06	4.76186e+06	5.2584e+06	4.96481e+06	3.64639e+06	3.63672e+06	2.96472e+06	3.65186e+06	6.16305e+06	3.97792e+06	4.25434e+06	4.12075e+06	4.73583e+06	4.2828e+06	7.32e+06	6.87868e+06	4.25713e+06	1.83628e+06	3.71327e+06	6.83395e+06	0.853	0.858	1.006
618	Neobaicalein	C19 H18 O8	374.098	6.889	4.06908e+06	2.97375e+06	2.60433e+06	2.19893e+06	2.13434e+06	1.9222e+06	4.21605e+06	5.08072e+06	2.63751e+06	3.35684e+06	2.33377e+06	1.6162e+06	2.73543e+06	1.31532e+06	1.95445e+06	2.53022e+06	4.43702e+06	1.08966e+06	865295	1.89702e+06	2.39039e+06	4.35961e+06	3.77006e+06	3.56354e+06	3.76176e+06	3.84373e+06	4.6919e+06	5.09882e+06	5.01558e+06	3.7153e+06	3.84557e+06	3.23028e+06	2.1009e+06	3.65315e+06	2.81075e+06	3.06272e+06	4.04154e+06	7.18197e+06	2.52679e+06	1.20558e+06	4.17387e+06	4.9848e+06	1.256	0.921	0.734
619	delmopinol	C16 H33 N O2	271.251	10.472	3.31473e+06	3.42995e+06	2.87814e+06	3.17723e+06	4.93603e+06	3.08987e+06	2.01362e+06	1.62942e+06	2.79727e+06	1.58916e+06	2.90578e+06	1.36918e+06	1.0862e+06	1.32628e+06	1.14167e+06	1.70294e+06	990513	1.0865e+06	1.29447e+06	1.09423e+06	1.39371e+06	5.25633e+06	5.2655e+06	4.42983e+06	4.7791e+06	7.12191e+06	4.35348e+06	3.49184e+06	2.23285e+06	5.29218e+06	2.36397e+06	5.04559e+06	1.92708e+06	1.51037e+06	2.83334e+06	1.71588e+06	2.49963e+06	1.22293e+06	1.82628e+06	1.23969e+06	1.5656e+06	1.78328e+06	1.812	2.23	1.231
620	7-Methylguanine	C6 H7 N5 O	165.065	2.087	2.25518e+06	2.2673e+06	2.28927e+06	2.42768e+06	2.46277e+06	2.40021e+06	1.73269e+06	2.26109e+06	1.33448e+06	2.66688e+06	2.11883e+06	2.4214e+06	2.91512e+06	1.09301e+06	2.20404e+06	3.04097e+06	4.72261e+06	1.99357e+06	1.72022e+06	2.64938e+06	4.02082e+06	3.5164e+06	3.4548e+06	3.50793e+06	3.66737e+06	3.57852e+06	3.43203e+06	2.95922e+06	3.05644e+06	2.49438e+06	3.9256e+06	3.64623e+06	3.39808e+06	4.04759e+06	2.33506e+06	3.31745e+06	4.47654e+06	5.87984e+06	3.3836e+06	1.66562e+06	3.83742e+06	5.21472e+06	0.899	0.796	0.886
621	Monoolein	C21 H40 O4	356.293	13.895	1.38142e+06	1.80309e+06	1.51422e+06	1.57129e+06	1.50003e+06	1.59358e+06	1.09742e+06	757993	2.16827e+06	1.01243e+06	1.34246e+06	4.52825e+06	1.65935e+06	1.49921e+06	551400	2.96524e+06	3.09274e+06	833322	620826	1.29091e+06	1.63625e+06	2.10447e+06	2.71874e+06	2.30576e+06	2.38835e+06	2.20202e+06	2.32947e+06	1.83511e+06	1.00537e+06	3.9852e+06	1.4685e+06	2.28124e+06	6.32817e+06	2.29913e+06	3.20283e+06	831663	4.38309e+06	3.89798e+06	1.43462e+06	610939	1.90406e+06	2.16523e+06	0.573	0.964	1.682
622	6-Methylquinoline	C10 H9 N	143.074	5.444	2.22856e+06	2.55641e+06	2.31157e+06	2.54419e+06	2.48846e+06	2.57716e+06	2.15804e+06	2.83623e+06	1.90499e+06	3.3176e+06	2.74007e+06	2.11369e+06	2.26854e+06	895837	1.4642e+06	2.42074e+06	4.52724e+06	1.22403e+06	1.95966e+06	2.50671e+06	3.33218e+06	3.53264e+06	3.92366e+06	3.55734e+06	3.82738e+06	3.59104e+06	3.63112e+06	3.74098e+06	3.88534e+06	3.60298e+06	4.93378e+06	4.75671e+06	2.9747e+06	3.1543e+06	1.91381e+06	2.20076e+06	3.55356e+06	5.59043e+06	2.05774e+06	1.87696e+06	3.58686e+06	4.26381e+06	1.306	1.083	0.829
623	Isobornyl methacrylate	C14 H22 O2	222.162	13.128	3.15306e+06	3.2599e+06	2.88267e+06	3.55359e+06	2.90205e+06	3.48101e+06	2.31236e+06	3.12169e+06	2.29247e+06	2.6711e+06	2.98769e+06	3.9072e+06	2.64147e+06	1.63009e+06	2.39798e+06	3.9253e+06	4.3254e+06	3.34398e+06	3.57848e+06	4.51002e+06	3.73455e+06	4.90131e+06	4.96074e+06	4.41385e+06	5.37221e+06	4.22184e+06	4.98933e+06	3.93826e+06	4.20931e+06	4.27571e+06	3.92439e+06	5.13319e+06	5.48046e+06	3.66677e+06	3.48253e+06	3.61033e+06	5.78129e+06	5.39286e+06	5.68473e+06	3.47118e+06	6.54552e+06	4.85409e+06	1.148	0.781	0.68
624	2,3,4,9-Tetrahydro-1H-β-carboline-3-carboxylic acid	C12 H12 N2 O2	216.09	5.443	2.40154e+06	3.4476e+06	3.50316e+06	2.88469e+06	3.00083e+06	2.84211e+06	2.455e+06	3.07006e+06	2.30033e+06	3.61709e+06	3.05689e+06	2.50335e+06	2.71333e+06	1.63659e+06	2.36654e+06	2.88949e+06	4.45156e+06	2.24838e+06	2.13074e+06	2.65782e+06	3.92934e+06	3.61029e+06	5.16643e+06	5.31447e+06	4.40101e+06	4.43272e+06	4.21248e+06	4.05591e+06	4.02782e+06	4.18702e+06	5.20185e+06	5.15649e+06	3.48958e+06	3.75463e+06	3.49618e+06	3.57368e+06	4.28162e+06	5.65286e+06	3.90485e+06	2.11797e+06	3.96482e+06	5.26547e+06	1.172	1.056	0.901
625	(1R,3R,8S,10R,13S,16S,17R)-6,12,17-Trihydroxy-16-methyl-8-(2-methyl-2-propanyl)-2,4,14,19-tetraoxahexacyclo[8.7.2.01,11 03,7 07,11 013,17]nonadecane-5,15,18-trione	C20 H24 O10	424.135	5.541	2.00124e+06	2.64782e+06	2.94097e+06	3.81616e+06	3.38345e+06	3.78732e+06	2.10472e+06	3.18068e+06	1.62849e+06	3.23188e+06	2.3421e+06	2.7225e+06	3.38804e+06	2.18195e+06	2.89403e+06	4.21904e+06	4.4469e+06	2.77102e+06	2.28894e+06	2.55184e+06	3.39933e+06	4.24316e+06	4.57107e+06	4.84411e+06	5.39788e+06	4.41996e+06	4.36422e+06	4.72676e+06	5.4744e+06	3.75798e+06	5.70133e+06	4.69415e+06	4.00598e+06	4.81532e+06	4.66072e+06	4.25826e+06	5.94005e+06	4.88148e+06	4.06892e+06	1.8824e+06	3.08347e+06	3.61409e+06	1.014	1.308	1.29
626	Feruloyl lysine	C16 H22 N2 O5	322.153	4.874	2.32149e+06	2.98699e+06	2.65517e+06	2.68703e+06	2.54444e+06	2.72959e+06	2.22372e+06	3.00328e+06	1.59058e+06	3.42069e+06	1.69435e+06	1.617e+06	3.418e+06	1.40978e+06	2.69341e+06	3.21232e+06	4.38129e+06	2.42628e+06	2.00991e+06	2.41619e+06	3.07083e+06	3.57034e+06	4.52305e+06	4.05338e+06	4.07408e+06	3.71978e+06	3.95455e+06	3.75068e+06	4.01434e+06	2.94355e+06	4.99138e+06	2.89397e+06	2.26354e+06	4.73984e+06	3.01175e+06	4.05898e+06	4.74039e+06	5.49478e+06	4.15304e+06	1.96498e+06	3.53771e+06	4.03061e+06	0.924	0.931	1.007
627	Phthaldialdehyde	C8 H6 O2	134.037	5.168	2.16624e+06	3.12816e+06	2.95919e+06	2.87603e+06	2.88388e+06	2.94701e+06	2.39512e+06	2.51834e+06	2.0439e+06	3.52913e+06	2.07315e+06	2.3975e+06	3.19539e+06	1.58152e+06	2.09198e+06	3.31153e+06	4.21167e+06	2.60054e+06	1.27853e+06	2.57787e+06	3.15998e+06	3.54354e+06	4.8666e+06	4.59027e+06	4.29374e+06	4.11007e+06	4.04475e+06	4.27128e+06	3.53814e+06	3.95273e+06	5.35063e+06	3.65842e+06	3.39183e+06	4.45451e+06	3.37848e+06	3.13611e+06	4.83629e+06	5.12408e+06	4.29734e+06	1.20093e+06	3.60926e+06	3.94755e+06	1.165	1.001	0.859
628	1,2,3,4-Tetramethyl-1,3-cyclopentadiene	C9 H14	122.11	12.192	2.4209e+06	2.35599e+06	2.12795e+06	2.6842e+06	2.29751e+06	2.14439e+06	989206	1.38753e+06	2.19309e+06	2.78076e+06	1.85601e+06	3.51679e+06	2.12927e+06	914051	1.42537e+06	2.78719e+06	3.46541e+06	2.27604e+06	1.31055e+06	4.12623e+06	3.1397e+06	3.51601e+06	3.47634e+06	3.19862e+06	4.13318e+06	3.4464e+06	3.28784e+06	1.58389e+06	1.76991e+06	3.89343e+06	3.9129e+06	3.073e+06	4.87243e+06	2.93751e+06	1.95278e+06	2.15918e+06	4.15567e+06	4.48255e+06	4.0389e+06	1.33515e+06	6.32813e+06	4.33882e+06	1.046	0.708	0.677
629	(±)-Abscisic acid	C15 H20 O4	264.136	6.714	3.07465e+06	3.17108e+06	2.811e+06	2.91095e+06	2.8907e+06	3.02616e+06	2.87143e+06	3.28589e+06	2.13816e+06	2.6433e+06	2.13704e+06	3.06638e+06	3.83768e+06	1.95681e+06	2.66088e+06	4.03264e+06	4.01486e+06	1.96112e+06	2.29862e+06	2.90337e+06	3.45231e+06	4.48938e+06	4.69072e+06	4.23178e+06	4.47542e+06	4.32473e+06	4.611e+06	4.6201e+06	4.20989e+06	3.81083e+06	3.73233e+06	3.54884e+06	4.25278e+06	5.29726e+06	4.18066e+06	4.02881e+06	6.00659e+06	5.17653e+06	3.46682e+06	2.33147e+06	4.43046e+06	4.74411e+06	0.896	0.86	0.96
630	Pimozide	C28 H29 F2 N3 O	461.227	6.11	2.03363e+06	2.14556e+06	2.02883e+06	2.70151e+06	3.62123e+06	2.2154e+06	1.42672e+06	2.20662e+06	1.56158e+06	1.92899e+06	1.89286e+06	1.82506e+06	3.1442e+06	1.43779e+06	2.54552e+06	2.13673e+06	3.27029e+06	3.38037e+06	2.33811e+06	3.36789e+06	3.96528e+06	3.62678e+06	3.46228e+06	3.2152e+06	3.95343e+06	4.99596e+06	2.84461e+06	2.74947e+06	3.3214e+06	3.20845e+06	3.08183e+06	3.49188e+06	2.61868e+06	4.41388e+06	3.0713e+06	3.79001e+06	3.07876e+06	3.8284e+06	5.34339e+06	2.0888e+06	4.45966e+06	4.65925e+06	1.042	0.719	0.69
631	Acetamiprid	C10 H11 Cl N4	222.067	7.516	1.45447e+06	1.55017e+06	1.44112e+06	1.53535e+06	1.39016e+06	1.50934e+06	781367	1.60907e+06	746552	1.64192e+06	2.36571e+06	3.21839e+06	2.30934e+06	2.30552e+06	1.83784e+06	3.91425e+06	411341	356667	239125	153365	222267	2.16992e+06	2.31563e+06	2.18227e+06	2.34667e+06	2.05951e+06	2.25075e+06	1.28206e+06	2.09818e+06	1.35158e+06	2.35039e+06	3.97503e+06	4.48106e+06	3.19386e+06	4.92554e+06	2.77716e+06	5.80733e+06	524161	621921	238771	229941	299510	0.468	7.005	14.961
632	Lupeol	C30 H50 O	426.387	19.621	809521	789702	872050	1.02433e+06	708978	775469	57262.9	246910	1.5248e+06	628151	165579	3.32099e+06	1.2949e+06	105236	1.02101e+06	1.25525e+06	245024	489296	140640	2.50747e+06	950746	1.18939e+06	1.17135e+06	1.31491e+06	1.57233e+06	1.05797e+06	1.17532e+06	92657.2	317948	2.72986e+06	890413	275879	4.61066e+06	1.78825e+06	224819	1.545e+06	1.86762e+06	314961	861943	142086	3.80948e+06	1.30015e+06	0.178	0.369	2.075
633	N,N-Dimethyltetradecylamine-N-oxide	C16 H35 N O	257.272	11.067	2.76132e+06	2.86272e+06	3.12053e+06	3.29325e+06	3.03371e+06	3.30769e+06	843042	826493	1.21367e+06	653004	931325	990004	720903	535259	854156	1.04897e+06	719931	664846	503262	506975	678651	4.49617e+06	4.44559e+06	4.83561e+06	4.9214e+06	4.33027e+06	4553787	1.49725e+06	1.15698e+06	2.33976e+06	987390	1.63981e+06	1.39969e+06	1.00467e+06	1.14348e+06	1.28094e+06	1.53299e+06	877486	1.10093e+06	473824	711656	850202	1.169	1.761	1.507
634	(1R,9S)-11-(1-Methyl-4-piperidinyl)-5-[4-(trifluoromethoxy)phenyl]-7,11-diazatricyclo[7.3.1.02,7]trideca-2,4-dien-6-one	C24 H28 F3 N3 O2	447.211	5.54	2.12183e+06	2.04823e+06	2.39776e+06	2.47318e+06	2.54746e+06	2.56841e+06	1.82338e+06	2.72236e+06	1.96511e+06	2.41899e+06	1.92474e+06	1.81467e+06	2.81606e+06	1.86309e+06	3.11199e+06	2.88771e+06	3.2034e+06	2.58181e+06	2.36316e+06	1.92843e+06	1.65297e+06	3.56916e+06	3.2256e+06	3.74634e+06	3.66718e+06	3.59008e+06	3.443e+06	3.33461e+06	3.91176e+06	3.87655e+06	3.73137e+06	3.44685e+06	2.57962e+06	3.93517e+06	3.98009e+06	4.65456e+06	4.19806e+06	3.8456e+06	4.20085e+06	2.1811e+06	2.6476e+06	2.02083e+06	0.938	1.409	1.503
635	Feruloyl O-methyldopamine	C19 H21 N O5	343.142	8.583	1.26856e+06	1.37592e+06	1.42514e+06	1.50344e+06	1.46538e+06	1.52059e+06	700108	1.20183e+06	505042	935786	1.09051e+06	2.28128e+06	1.44905e+06	1.19546e+06	1.47186e+06	1.64556e+06	2.22592e+06	1.59409e+06	1.35402e+06	1.8107e+06	2.99469e+06	2.06655e+06	2.13712e+06	2.20867e+06	2.24649e+06	2.09131e+06	2.09276e+06	1.24394e+06	1.68305e+06	973965	1.41538e+06	1.92055e+06	3.22555e+06	2.0195e+06	2.55385e+06	2.2072e+06	2.40467e+06	2.71252e+06	2.63908e+06	1.27449e+06	2.54102e+06	3.75056e+06	0.589	0.536	0.911
636	Heptanophenone	C13 H18 O	190.136	12.209	797687	1.10742e+06	881370	879940	912910	882356	513895	340088	1.09111e+06	1.15307e+06	1.04301e+06	1.56765e+06	746099	666536	891168	2.89745e+06	1.32278e+06	714016	391170	1.00468e+06	857862	1.1859e+06	1.65137e+06	1.3332e+06	1.34637e+06	1.35497e+06	1.32136e+06	840482	442165	1.97015e+06	1.64673e+06	1.74895e+06	2.18108e+06	1.03147e+06	1.42395e+06	1.34709e+06	4.30182e+06	1.68936e+06	1.24831e+06	391775	1.51149e+06	1.16042e+06	1.156	1.319	1.141
637	3,12-Dihydroxy-13-methoxypodocarpa-8,11,13-trien-7-one	C18 H24 O4	304.168	11.205	1.42159e+06	1.72799e+06	1.51009e+06	1.53723e+06	1.47813e+06	1.96925e+06	908171	2.00918e+06	1.61004e+06	1.41743e+06	1.67462e+06	1.89221e+06	2.3216e+06	876466	2.39154e+06	1.86411e+06	2.25974e+06	724084	1.24908e+06	1.21626e+06	1.35927e+06	2.36971e+06	2.71084e+06	2.35418e+06	2.28415e+06	2.09003e+06	2.65709e+06	1.64739e+06	2.86614e+06	3.15595e+06	2.17441e+06	2.98498e+06	2.68596e+06	3.24196e+06	1.87246e+06	3.57968e+06	2.71388e+06	2.72338e+06	1.18342e+06	1.15863e+06	1.67909e+06	1.67181e+06	1.056	1.714	1.623
638	R-Palmitoyl-(2-methyl) ethanolamide	C19 H39 N O2	313.298	11.588	2.15672e+06	2.0147e+06	2.16691e+06	2.3031e+06	1.87739e+06	2.02486e+06	713299	1.10776e+06	228970	1.51291e+06	398177	1.06493e+06	658638	1.45257e+06	572053	1.54872e+06	1.19176e+06	1.32112e+06	2.00251e+06	1.65015e+06	1.73245e+06	3.11973e+06	2.9672e+06	3.2535e+06	3.55041e+06	2.82154e+06	3.11728e+06	1.13793e+06	1.40836e+06	405295	2.12334e+06	657789	1.47433e+06	908306	3.1033e+06	866894	2.3109e+06	1.54506e+06	2.35055e+06	2.04622e+06	2.53924e+06	2.40302e+06	0.772	0.484	0.627
639	4-Methoxycinnamic acid	C10 H10 O3	178.063	6.675	601195	577294	555591	445873	649602	541570	604358	239451	154591	323413	398639	565823	460505	214152	164971	384311	941634	889643	674186	811760	1.85289e+06	860980	846346	831922	689262	980782	842245	955389	301939	271645	451009	654947	781929	634505	457535	250237	574515	1.22751e+06	1.59305e+06	693975	1.2595e+06	2.59384e+06	0.785	0.358	0.456
[truncated: 6 more columns]

## Sheet: 负离子模式
Index	Name	Formula	Molecular Weight	RT [min]	Area: QC-N-1.raw (F1)	Area: QC-N-2.raw (F7)	Area: QC-N-3.raw (F9)	Area: QC-N-4.raw (F15)	Area: QC-N-5.raw (F17)	Area: QC-N-6.raw (F23)	Area: 200916-511001-T1-1-N.raw (F2)	Area: 200916-511002-T1-2-N.raw (F3)	Area: 200916-511003-T1-3-N.raw (F4)	Area: 200916-511004-T1-4-N.raw (F5)	Area: 200916-511005-T1-5-N.raw (F6)	Area: 200916-511006-T2-1-N.raw (F10)	Area: 200916-511007-T2-2-N.raw (F11)	Area: 200916-511008-T2-3-N.raw (F12)	Area: 200916-511009-T2-4-N.raw (F13)	Area: 200916-511010-T2-5-N.raw (F14)	Area: 200916-511011-T3-1-N.raw (F18)	Area: 200916-511012-T3-2-N.raw (F19)	Area: 200916-511013-T3-3-N.raw (F20)	Area: 200916-511014-T3-4-N.raw (F21)	Area: 200916-511015-T3-5-N.raw (F22)	Norm. Area: QC-N-1.raw (F1)	Norm. Area: QC-N-2.raw (F7)	Norm. Area: QC-N-3.raw (F9)	Norm. Area: QC-N-4.raw (F15)	Norm. Area: QC-N-5.raw (F17)	Norm. Area: QC-N-6.raw (F23)	Norm. Area: 200916-511001-T1-1-N.raw (F2)	Norm. Area: 200916-511002-T1-2-N.raw (F3)	Norm. Area: 200916-511003-T1-3-N.raw (F4)	Norm. Area: 200916-511004-T1-4-N.raw (F5)	Norm. Area: 200916-511005-T1-5-N.raw (F6)	Norm. Area: 200916-511006-T2-1-N.raw (F10)	Norm. Area: 200916-511007-T2-2-N.raw (F11)	Norm. Area: 200916-511008-T2-3-N.raw (F12)	Norm. Area: 200916-511009-T2-4-N.raw (F13)	Norm. Area: 200916-511010-T2-5-N.raw (F14)	Norm. Area: 200916-511011-T3-1-N.raw (F18)	Norm. Area: 200916-511012-T3-2-N.raw (F19)	Norm. Area: 200916-511013-T3-3-N.raw (F20)	Norm. Area: 200916-511014-T3-4-N.raw (F21)	Norm. Area: 200916-511015-T3-5-N.raw (F22)	Ratio: (T1) / (T2)	Ratio: (T1) / (T3)	Ratio: (T2) / (T3)
1	malate dianion	C4 H4 O5	132.005	0.886	14798153393	14734845420	15411881636	14782214154	16424052508	15154855895	15158388690	19760039063	13234873217	17121122749	14312211146	13877951059	17347710986	11003175004	18743740388	15017908465	16873775749	12564376305	12577397067	15171519993	14278128309	17698109338	18247048752	18528849189	18987978977	16793131558	18049722503	18779953177	20237315481	17654439508	18893359059	17582464387	17750818200	19852364432	17575460192	21961986074	17490746411	16005499026	15030809761	15882027961	16053293959	16472657172	1.058	1.173	1.109
2	Citric acid	C6 H8 O7	192.026	0.887	14794561649	14732689341	15408292387	14778803644	16420930802	15150321950	15154824648	19756749416	13232090346	17118207132	14308220151	13875118540	17343506497	11000629084	18740481509	15014266456	16869913679	12563189155	12575560681	15168216756	14276120084	17693811729	18244377199	18524532957	18983599226	16790425143	18044896097	18775535542	20233944169	17650725474	18890139730	17577559814	17747194480	19847552429	17571393494	21958167999	17486505352	16002305884	15029838323	15880190825	16050293369	16470855819	1.058	1.173	1.109
3	D-(-)-Fructose	C6 H12 O6	180.063	0.968	4848038233	4589501732	4526566431	4438869664	5253209996	5197063364	4972649096	4941199397	3956443448	4147760699	4459438965	4377290160	5878812803	4073437808	5007574163	4259296805	5146631926	4898917925	5156647627	5409962423	4919353245	5779115366	5675648413	5437787685	5706245321	5016489924	5751797836	6142507457	5047239233	5265435131	4567969571	5469170292	5596059713	6726095879	6506815404	5869114817	4963331881	4555532164	5464317972	6066119226	5328333546	5278333578	0.897	0.988	1.101
4	4-Deoxy-1-O-phosphonopentitol	C5 H13 O7 P	216.04	0.782	3855279535	3526189095	4003349920	3388502851	4293262648	4198912231	3756945896	3960427916	3002849772	3636486532	3505160485	3827154330	4573176659	3097596510	3897218285	4090525732	4259657875	3989040369	4317709595	4333800930	4047981626	4595559306	4360546740	4809112906	4356099741	4053334552	4592469533	4640654702	4045287530	3996208799	4004759789	4298670195	4892647588	5232221664	4948018432	4567762909	4766751828	3727425881	4398365853	5020570052	4218824214	4292616353	0.827	0.942	1.14
5	(15Z)-9,12,13-Trihydroxy-15-octadecenoic acid	C18 H34 O5	330.241	9.891	1994820694	2085806146	2098964481	2143565752	2230760298	2197139946	1355246764	2136108745	1489491253	2331658877	1943701506	2094656341	1716815142	1236275907	1672096139	2264850843	3687955343	2058776511	2028542461	2227665956	2865633863	2395426674	2587581724	2526110054	2750574102	2264392673	2597335690	1685208081	2194908867	1992670300	2579534581	2392979709	2681040668	1965334228	1974668585	1958467479	2635910700	3472771551	2444946122	2542740332	2339759691	3281573782	1.112	0.863	0.777
6	Galacturonic acid	C6 H10 O7	194.042	0.799	1991778649	1867391969	2029068357	1790486207	2186875417	2199126782	2130867995	1522675152	2308718232	1848138305	2406825485	2786526177	1283389843	2076386379	1411747704	2564767019	1978582172	2007539637	2253849251	1377826393	2082091517	2374592306	2309387876	2437544220	2301688520	2076390753	2418760095	2632446282	1555487112	3072774516	2035483561	2951909819	3562376945	1468351768	3316750866	1654624259	2988687961	1741184699	2226073077	2635556613	1348838881	2220350334	0.881	1.186	1.346
7	9-HOTrE	C18 H30 O3	294.22	12.543	1379144232	1381219017	1520807409	1421283568	1582401170	1485245810	7.86992e+08	1801239136	1668479194	1385053215	1581558249	2008183963	1362620878	851990382	1175217259	1738185120	1545216542	1285425550	1027782400	2211907831	1569083523	1655253193	1713113574	1830059615	1823993035	1590523846	1738543054	9.78144e+08	1850050329	2231303958	1531808479	1946602457	2570147033	1559809455	1360869425	1376559161	2023142280	1440793479	1511564855	1275667498	2300412810	1779199331	1.186	1.224	1.032
8	(10E,15Z)-9,12,13-Trihydroxy-10,15-octadecadienoic acid	C18 H32 O5	328.225	10.462	1144527297	1113190372	1192602808	1135785994	1106719254	1088193605	7.51384e+08	9.91096e+08	7.58798e+08	1234163603	1026721130	1300746102	9.25178e+08	6.47555e+08	1002014497	1192805069	1990912211	9.35291e+08	9.8681e+08	1225628534	1515228252	1359255308	1374154403	1431066597	1461719011	1244138378	1428305119	9.24987e+08	1009231447	1007040755	1355853579	1256508002	1661623843	1058079425	1034342058	1174801494	1390976088	2077114353	1231145064	1371637841	1428081329	1925737894	0.859	0.707	0.823
9	D-(-)-Quinic acid	C7 H12 O6	192.063	0.814	7.46023e+08	7.27123e+08	7.24878e+08	661325986	7.38542e+08	8.82024e+08	866795751	6.9255e+08	1150588995	1616381671	6.79785e+08	6.92107e+07	6.90501e+08	9.08703e+08	6.31193e+08	1147177492	833820788	6.50598e+08	5.73972e+08	7.86625e+08	9.30975e+08	8.86983e+08	8.99272e+08	8.71652e+08	853284556	7.06972e+08	9.74953e+08	1068404473	7.06199e+08	1529317384	1778670197	8.33392e+08	8.86077e+07	7.91508e+08	1454934413	7.41852e+08	1341132084	7.39401e+08	7.26569e+08	6.75611e+08	7.74747e+08	998284963	1.35	1.445	1.07
10	9-KODE	C18 H30 O3	294.22	13.535	8.65249e+08	8.58304e+08	9.46505e+08	7.95276e+08	912682321	9.14686e+08	6.44157e+08	8.79771e+08	8.30683e+08	7.59758e+08	8.43916e+08	1536301322	7.30753e+08	4.90436e+08	591769901	9.56026e+08	8.93868e+08	8.87421e+08	8.73239e+08	1479482975	1145624377	1029346278	1060881250	1137062733	1024165452	9.36349e+08	1090278007	7.94292e+08	8.9728e+08	1104100592	835866732	1034195814	1964638356	8.36561e+08	7.84098e+08	6.94397e+08	1115696833	8.50379e+08	1064311090	1104992550	1568081721	1323338476	1.073	0.812	0.757
11	4,5-Dihydro-2-thiophenylboronic acid	C4 H7 B O2 S	130.026	0.873	1185556916	1097597405	1123894458	1150897140	1256413756	1304075556	1171213272	1447673662	1056279632	1250132601	1166664609	1116188859	1256819581	9.04056e+08	1276576867	1241951585	1323215547	9.63621e+08	1045101273	1117598448	1134643048	1417331641	1359085732	1351150199	1478394733	1210961709	1457440217	1450542695	1482217061	1408676443	1379279476	1433038546	1427665806	1438291522	1444088527	1495807229	1446500083	1182245101	1085026902	1241185851	1111357987	1229291035	0.992	1.212	1.221
12	Corchorifatty acid F	C18 H32 O5	328.225	9.509	788744719	8.04446e+08	8.0989e+08	7.53968e+08	7.7335e+08	7.97645e+08	5.21463e+08	980959160	6.87991e+08	8.64488e+08	8.01785e+08	9.37763e+08	7.0458e+08	5.1004e+08	6.61231e+08	1050357987	1258742028	5.67555e+08	7.30597e+08	6.17693e+08	8.70778e+08	9.35298e+08	9.92361e+08	9.71446e+08	9.70716e+08	8.37597e+08	1005586694	6.41059e+08	9.9767e+08	9.12064e+08	9.48816e+08	9.80427e+08	1197628501	8.05697e+08	8.14701e+08	7.75366e+08	1225196770	1264596690	7.19047e+08	976895830	6.92005e+08	1063522348	1.165	0.971	0.834
13	FA 18:2+2O	C18 H32 O4	312.23	11.988	5.52215e+08	6.61224e+08	5.51799e+08	6.39312e+08	6.77288e+08	588666996	2.89166e+08	633507098	6.18054e+08	5.57375e+08	5.85598e+08	1029828514	5.66159e+08	3.54441e+08	4.94043e+08	6.94197e+08	8.86118e+08	4.55678e+08	4.62054e+08	8.7171e+08	7.75729e+08	6.66069e+08	8.21901e+08	6.64863e+08	8.19404e+08	6.94926e+08	7.05757e+08	3.6102e+08	6.533e+08	829489440	6.18346e+08	7.22668e+08	1319131232	648356012	5.66131e+08	5.78424e+08	8.07301e+08	8.43889e+08	5.47596e+08	5.86401e+08	927510873	9.0041e+08	1.008	0.774	0.768
14	D-Glucono-delta-lactone	C6 H10 O6	178.047	0.805	7.72046e+08	7.08592e+08	7.22657e+08	6.05039e+08	7.00558e+08	8.66198e+08	6.79497e+08	6.61756e+08	5.98157e+08	5.58239e+08	7.1179e+08	7.6606e+08	561286300	5.37392e+08	6.58509e+08	630394295	8.21301e+08	9.18242e+08	7.78794e+08	7.64837e+08	9.25766e+08	915511594	8.78673e+08	8.72792e+08	7.88048e+08	6.86035e+08	9.77503e+08	8.36076e+08	6.74211e+08	7.95052e+08	6.1483e+08	8.74166e+08	9.85903e+08	6.4732e+08	8.6641e+08	7.79995e+08	7.43341e+08	744796570	1048342039	9.36838e+08	7.69575e+08	1013823051	1.019	0.849	0.833
15	5-[1-(Cyanoamino)-2-iodoethyl]-2'-deoxyuridine	C12 H15 I N4 O5	422.01	0.893	6.74571e+08	6.82062e+08	7.00691e+08	7.21624e+08	6.76458e+08	7.79912e+08	6.67364e+08	9.07991e+08	5.68748e+08	7.57988e+08	6.31898e+08	5.66802e+08	8.12005e+08	4.35699e+08	8.25975e+08	6.82855e+08	7.20726e+08	578176173	5.58983e+08	7.11292e+08	6.30603e+08	8.07329e+08	844872339	8.42527e+08	9.268e+08	695478590	9.31722e+08	8.27326e+08	9.30438e+08	7.59039e+08	8.36794e+08	7.7655e+08	725040550	9.29271e+08	6.95931e+08	9.67726e+08	7.95204e+08	687143988	6.94941e+08	7.08895e+08	7.55563e+08	7.30053e+08	1.04	1.167	1.122
16	3,5-Dinitro-N-(4H-1,2,4-triazol-4-yl)benzamide	C9 H6 N6 O5	278.04	0.797	6.08568e+08	5.75909e+08	5.96521e+08	5.41238e+08	6.7943e+08	7.10881e+08	6.14843e+08	5.85599e+08	6.19054e+08	591201197	6.41033e+08	6.32153e+08	5.43808e+08	4.91221e+08	4.60816e+08	5.34662e+08	6.72124e+08	7.55605e+08	7.25916e+08	7.44025e+08	8.98679e+08	7.26424e+08	7.12636e+08	7.16865e+08	6.95518e+08	6.16423e+08	7.45383e+08	7.60421e+08	5.98825e+08	824674154	6.51653e+08	7.86755e+08	8.08361e+08	622262289	7.84669e+08	5.40035e+08	6.22889e+08	5.64965e+08	7.99988e+08	8.10175e+08	6.94912e+08	9.13978e+08	1.221	0.951	0.779
17	D-Gluconic acid	C6 H12 O7	196.057	0.786	5.83635e+08	5.52106e+08	5.93669e+08	5.05646e+08	6.43536e+08	6.4955e+08	6.33445e+08	5.61843e+08	4.69312e+08	5.2169e+08	561028429	6.28349e+08	4.34086e+08	4.41426e+08	5.5693e+08	5.13947e+08	7.46399e+08	609795395	5.56111e+08	5.23221e+08	6.95237e+08	6.94651e+08	6.82282e+08	7.12872e+08	6.50295e+08	6.0372e+08	7.05175e+08	781369584	5.73174e+08	6.23879e+08	5.73973e+08	687473225	8.03073e+08	4.9658e+08	7.05127e+08	6.52846e+08	5.99073e+08	6.48883e+08	6.67869e+08	6.42197e+08	5.05752e+08	7.31929e+08	0.956	0.961	1.006
18	{(3S,5R)-5-[6-(2,4-Dichlorophenyl)hexyl]-3-hydroxy-2-oxotetrahydro-3-furanyl}acetic acid	C18 H22 Cl2 O5	388.085	0.795	493959112	488871897	4.79381e+08	4.67969e+08	5.5752e+08	5.92297e+08	5.98344e+08	3.73449e+08	6.901e+08	4.85185e+08	684793560	5.70401e+08	3.40064e+08	6.67757e+08	4.02161e+08	6.84277e+08	4.61905e+08	549617509	6.51709e+08	3.38918e+08	4.55086e+08	5.9147e+08	6.05771e+08	5.76561e+08	6.00876e+08	5.0796e+08	6.24107e+08	742119436	3.82856e+08	921391451	5.35845e+08	8.41869e+08	7.29785e+08	3.89223e+08	1066644586	4.71161e+08	7.96753e+08	3.89951e+08	5.84502e+08	7.3069e+08	3.18034e+08	4.65063e+08	1.017	1.596	1.569
19	Digalacturonic acid	C12 H18 O13	370.075	0.797	4.77276e+08	4.60847e+08	4.63853e+08	450378633	5.39389e+08	5.74532e+08	5.80238e+08	3.62309e+08	6.62801e+08	4.69689e+08	6.54099e+08	5.44474e+08	3.35837e+08	6.45449e+08	3.92139e+08	6.51007e+08	4.44096e+08	5.33562e+08	6.26108e+08	3.31697e+08	4.40673e+08	5.71806e+08	5.71191e+08	5.57972e+08	5.78201e+08	4.86994e+08	599716544	7.20022e+08	3.71603e+08	8.85299e+08	5.18915e+08	8.04378e+08	6.96685e+08	3.84406e+08	1031012640	4.59397e+08	7.57937e+08	3.71504e+08	5.62233e+08	6.95522e+08	3.08375e+08	4.46139e+08	1.033	1.614	1.562
20	3-[(1H-Purin-8-ylsulfanyl)methyl]-2H-chromen-2-one	C15 H10 N4 O2 S	310.054	0.796	4.72452e+08	4.58551e+08	4.58076e+08	4.49649e+08	5.36616e+08	5.71429e+08	5.75919e+08	3.60776e+08	6.56362e+08	4.65896e+08	6.48548e+08	5.37007e+08	332461313	6.42166e+08	3.90142e+08	6.45847e+08	4.4271e+08	532673913	6.22376e+08	3.30433e+08	437002304	5.66398e+08	5.68511e+08	5.51118e+08	5.77165e+08	4.83493e+08	5.95283e+08	7.15087e+08	3.70229e+08	877113891	5.14937e+08	7.97834e+08	6.87209e+08	3.80563e+08	1025766052	4.5703e+08	7.51842e+08	3.69586e+08	5.60151e+08	6.89972e+08	3.0658e+08	4.41532e+08	1.041	1.62	1.556
21	9-HPODE	C18 H32 O4	312.23	13.257	2.28423e+08	2.63008e+08	2.41807e+08	224864639	1.69329e+08	1.45299e+08	2.17328e+08	1.29808e+08	1.61346e+08	2.07311e+08	1.72252e+08	2.738e+08	1.19374e+08	1.12573e+08	2.53889e+08	2.30774e+08	1.30398e+08	2.21891e+08	1.62601e+08	5.76723e+08	8.46968e+07	2.66442e+08	3.21987e+08	2.88712e+08	2.90851e+08	2.73496e+08	2.79128e+08	2.63192e+08	1.30243e+08	2.11328e+08	2.25136e+08	2.0872e+08	3.48597e+08	1.36294e+08	179811930	2.98165e+08	2.70015e+08	1.9606e+08	4.22223e+08	3.2772e+08	9.77411e+08	1.57053e+08	0.783	0.645	0.824
22	2-(4-Bromobenzyl)-3-sulfanylpropanoic acid	C10 H11 Br O2 S	273.966	0.681	4.02755e+08	3.76608e+08	3.80917e+08	4.14739e+08	4.42327e+08	4.55893e+08	3.88722e+08	4.20477e+08	3.69105e+08	402897169	390191154	4.074e+08	4.2851e+08	2.45259e+08	3.98175e+08	4.17744e+08	5.13145e+08	4.10769e+08	4.03627e+08	4.64715e+08	4.49939e+08	4.83976e+08	4.67401e+08	4.58563e+08	5.32035e+08	4.20027e+08	5.02278e+08	4.83682e+08	4.32317e+08	4.94079e+08	4.45962e+08	480609160	5.21555e+08	4.90598e+08	3.91756e+08	4.66336e+08	4.86102e+08	4.51747e+08	4.55778e+08	4.72414e+08	4.55471e+08	4.80505e+08	0.989	1.054	1.067
23	(12E)-9,10-Dihydroxy-8-oxo-12-octadecenoic acid	C18 H32 O5	328.225	12.263	283827420	3.02039e+08	2.37786e+08	303762357	3.06056e+08	195677895	2.90056e+07	3.95731e+07	277689467	2.83265e+08	4.34509e+07	4.7933e+08	2.97109e+08	1.54594e+08	1.97534e+08	3.29809e+08	1.98532e+07	6.78126e+07	1.3713e+08	148947258	3.54529e+08	337912579	3.73043e+08	2.85296e+08	3.90093e+08	3.6958e+08	2.7893e+08	3.57841e+07	4.0371e+07	3.69092e+08	3.11564e+08	5.32212e+07	6.12033e+08	3.39518e+08	2.46654e+08	2.31256e+08	3.83907e+08	2.2289e+07	9.62294e+07	2.05856e+08	1.87781e+08	4.88423e+08	0.157	0.283	1.808
24	(9S,10E,12Z,15Z)-9-Hydroperoxy-10,12,15-octadecatrienoic acid	C18 H30 O4	310.214	12.395	2.69001e+08	2.86173e+08	219799081	2.89419e+08	2.93059e+08	2.97524e+08	1.27448e+08	2.14535e+08	2.72212e+08	2.69688e+08	2.22548e+08	4.67068e+08	2.90441e+08	1.49671e+08	2.62974e+08	3.16681e+08	373626156	1.89887e+08	1.83456e+08	4.25387e+08	3.44651e+08	3.22928e+08	3.55004e+08	2.64534e+08	3.7137e+08	2.85707e+08	336972636	1.58439e+08	2.20397e+08	3.64116e+08	298326526	2.7397e+08	597838920	3.32495e+08	2.39072e+08	3.08018e+08	3.68565e+08	3.37769e+08	2.16406e+08	2.20591e+08	4.28415e+08	3.78289e+08	0.824	0.811	0.984
25	Caffeic acid hexoside	C15 H18 O9	342.095	4.536	3.00789e+08	3.13481e+08	2.92629e+08	3.11204e+08	3.28474e+08	3.46126e+08	394170750	4.10594e+08	2.89277e+08	4.01211e+08	2.7002e+08	3.61871e+08	3.74988e+08	2.74985e+08	2.97532e+08	4.59369e+08	2.79012e+08	1.92792e+08	3.12466e+08	1.86838e+08	1.10143e+08	3.60504e+08	3.8858e+08	3.52017e+08	3.99513e+08	3.20758e+08	3.92323e+08	4.89295e+08	4.21248e+08	3.86477e+08	4.43345e+08	3.32106e+08	4.63037e+08	4.29212e+08	439236441	3.48549e+08	5.348e+08	2.52611e+08	2.20014e+08	3.76169e+08	1.88368e+08	1.21004e+08	0.959	1.915	1.996
26	DL-Tryptophan	C11 H12 N2 O2	204.089	4.548	2.66837e+08	260615785	225553931	2.5714e+08	2.88467e+08	3.10882e+08	2.60939e+08	3.46179e+08	1.85443e+08	3.42485e+08	2.33735e+08	2.2778e+08	3.17176e+08	138261360	2.40845e+08	2.82554e+08	415035422	1.95143e+08	2.11879e+08	2.54817e+08	3.6068e+08	3.19245e+08	3.22829e+08	2.7123e+08	3.30229e+08	2.63775e+08	3.28712e+08	3.23398e+08	354665409	247453365	3.78061e+08	287231711	2.91395e+08	3.6301e+08	2.20855e+08	2.82187e+08	3.29039e+08	3.51642e+08	2.08269e+08	2.38398e+08	2.39956e+08	3.69873e+08	1.11	1.348	1.214
27	FA 18:3+2O	C18 H30 O4	310.214	11.703	2.47576e+08	2.44249e+08	2.66075e+08	2.49376e+08	2.37459e+08	2.26749e+08	1.20856e+08	2.89658e+08	2.92801e+08	2.38067e+08	2.26506e+08	4.12624e+08	2.28743e+08	132087301	2.1283e+08	3.2001e+08	2.70113e+08	1.94965e+08	1.62399e+08	2.61272e+08	2.28997e+08	2.93893e+08	301439240	3.1923e+08	3.20986e+08	2.76797e+08	3.09305e+08	1.48718e+08	2.94847e+08	3.88458e+08	2.61461e+08	2.77125e+08	5.27047e+08	2.61587e+08	2.10982e+08	2.4954e+08	373210329	2.9232e+08	266309657	2.34326e+08	3.16143e+08	3.02349e+08	1.059	0.948	0.895
28	3-(2-Naphthyl)-D-alanyl-4-chloro-L-phenylalanyl-L-tyrosyl-L-tryptophyl-L-lysyl-L-valyl-L-phenylalanyl-3-(1-naphthyl)-L-alaninamide	C75 H82 Cl N11 O9	1315.6	6.526	3.22563e+08	2.92506e+08	3.22199e+08	3.11419e+08	252716884	2.92204e+08	2.9035e+08	2.94996e+08	3.35257e+08	395719958	2.66009e+08	2.60856e+08	3.43707e+08	2.31938e+08	3.06711e+08	3.99073e+08	2.91554e+08	2.32665e+08	2.61697e+08	2.31394e+08	2.55602e+08	3.79768e+08	3.59668e+08	3.85721e+08	4.01728e+08	3.1006e+08	4.18683e+08	3.54626e+08	2.98271e+08	4.42143e+08	4.32352e+08	3.24013e+08	3.32711e+08	392776890	3.70479e+08	3.59885e+08	4.66105e+08	3.31994e+08	3.34284e+08	3.9705e+08	2.94308e+08	3.54613e+08	0.957	1.061	1.108
29	α-D-Mannose 1-phosphate	C6 H13 O9 P	260.03	0.774	2.06934e+08	1.94464e+08	1.96119e+08	1.80747e+08	2.27773e+08	2.57124e+08	2.02088e+08	2.04774e+08	1.76782e+08	1.68661e+08	1.75062e+08	1.92051e+08	1.51267e+08	1.62891e+08	1.33504e+08	1.63756e+08	3.17732e+08	2.74968e+08	3.19914e+08	3.42226e+08	3.96604e+08	2.46977e+08	2.40625e+08	2.35683e+08	2.3227e+08	1.98734e+08	2.58566e+08	2.49909e+08	2.09379e+08	2.35482e+08	1.85896e+08	2.14848e+08	245584982	1.73091e+08	2.60202e+08	156456951	1.9078e+08	2.56727e+08	2.79712e+08	3.42901e+08	306831539	3.87021e+08	1.126	0.7	0.622
30	trans-Aconitic acid	C6 H6 O6	174.016	0.87	3.37466e+08	3.57966e+08	2.9588e+08	3.27803e+08	3.60406e+08	3.27502e+08	314052885	3.92377e+08	2.83588e+08	3.46949e+08	3.201e+08	3.16755e+08	3.47321e+08	2.71644e+08	3.40843e+08	3.20168e+08	3.75703e+08	2.99395e+08	2.63603e+08	3.17768e+08	3.6462e+08	4.016e+08	4.4234e+08	3.55281e+08	4.21636e+08	373699605	3.95431e+08	3.87341e+08	4.00242e+08	3.76947e+08	3.81683e+08	3.92213e+08	4.04832e+08	3.97329e+08	433936576	3.9957e+08	3.73234e+08	3.61375e+08	3.63177e+08	337499491	3.40902e+08	4.26476e+08	0.969	1.072	1.106
31	(2R,3R,4S,5S,6R)-2-[2-(4-methoxyphenyl)ethoxy]-6-[[(2S,3R,4S,5S)-3,4,5-trihydroxyoxan-2-yl]oxymethyl]oxane-3,4,5-triol	C20 H30 O11	446.179	5.756	1.56576e+08	1.62649e+08	1.57268e+08	1.51769e+08	1.66004e+08	1.66265e+08	1.50826e+08	9.1558e+07	7.14042e+07	1.80299e+08	8.99226e+07	1.59104e+08	1.34359e+08	8.90565e+07	1.13723e+08	1.69095e+08	3.85733e+08	1.30339e+08	9.74636e+07	2.37294e+08	3.35517e+08	1.86511e+08	2.01057e+08	1.88874e+08	1.95158e+08	1.6962e+08	1.97468e+08	1.86182e+08	9.34635e+07	9.49726e+07	1.98458e+08	1.1023e+08	2.03361e+08	1.53705e+08	1.42253e+08	1.33298e+08	1.97079e+08	3.65509e+08	155709971	1.22858e+08	2.50561e+08	3.86138e+08	0.717	0.44	0.613
32	2,3-dinor-8-epi-prostaglandin F1alpha	C18 H32 O5	328.225	11.262	259925743	218115952	2.14531e+08	2.34342e+08	2.18119e+08	2.11298e+08	1.28517e+08	2.11931e+08	164417260	2.43582e+08	1.92765e+08	2.48109e+08	202436088	1.06452e+08	2.05777e+08	2.237e+08	3.6722e+08	1.81565e+08	186288853	3.53645e+08	3.08462e+08	3.05649e+08	2.68087e+08	2.56777e+08	3.02357e+08	2.53373e+08	2.8637e+08	1.56799e+08	2.14083e+08	2.16664e+08	2.65954e+08	2.34672e+08	3.1642e+08	2.31333e+08	1.70046e+08	2.41478e+08	2.61315e+08	3.95837e+08	2.46902e+08	2.67466e+08	4.25583e+08	4.04847e+08	0.897	0.547	0.61
33	Coumaroyl Hexoside (isomer of 690, 692)	C15 H18 O8	326.1	4.555	1.77764e+08	188906537	1.6432e+08	1.78036e+08	1.99782e+08	1.98104e+08	2.55168e+08	3.63222e+08	1.36427e+08	1.94332e+08	1.66342e+08	2.22655e+08	2.1517e+08	1.82191e+08	1.55521e+08	2.23531e+08	1.16023e+08	1.28608e+08	2.09659e+08	6.30015e+07	4.25194e+07	2.12806e+08	234046102	1.97613e+08	2.2862e+08	1.92834e+08	2.21939e+08	3.16412e+08	3.72296e+08	1.82117e+08	2.14586e+08	2.04465e+08	2.84851e+08	2.46265e+08	2.9102e+08	1.82208e+08	2.60287e+08	1.03829e+08	1.45068e+08	2.49477e+08	6.27811e+07	4.61703e+07	0.824	2.067	2.507
34	Guanosine	C10 H13 N5 O5	283.092	1.32	2.08079e+08	2.22704e+08	2.3434e+08	2.04997e+08	2.51883e+08	2.32463e+08	2.01777e+08	2.0289e+08	1.43089e+08	2.02545e+08	1.8563e+08	2.11126e+08	2.09953e+08	1.38652e+08	1.80187e+08	2.5733e+08	3.36816e+08	277541995	2.02236e+08	3.11245e+08	3.49706e+08	2.49523e+08	2.76111e+08	2.81929e+08	2.6314e+08	2.45205e+08	2.63108e+08	2.50591e+08	2.08241e+08	1.91237e+08	2.23884e+08	2.28369e+08	2.70167e+08	2.4032e+08	2.21469e+08	2.11076e+08	2.99564e+08	3.04082e+08	3.15919e+08	2.42909e+08	3.13164e+08	383525666	0.932	0.715	0.767
[truncated: 715 more rows]
[truncated: 6 more columns]
