# Supplementary material for: Effects of different pollination methods on tomato fruits’ quality and metabolism
Source: Front Plant Sci. 2025 Apr 4;16:1560186. doi: 10.3389/fpls.2025.1560186 (PMC12006744; doi:10.3389/fpls.2025.1560186)
Supplement: Supplementary File 5 — OPLS-DA model verification plot. [file Table2.xlsx]

## Sheet: Sheet1
OPLS-DA model parameters
No.	Type	A	N	R2X(cum)	R2Y(cum)	Q2(cum)	Title
1	OPLS-DA	1+6+0	10	0.92	1	0.538	T1vsT2_neg
2	OPLS-DA	1+3+0	10	0.843	0.997	0.911	T1vsT3_neg
3	OPLS-DA	1+2+0	10	0.759	0.973	0.571	T2vsT3_neg
4	OPLS-DA	1+4+0	10	0.851	0.997	0.552	T1vsT2_pos
5	OPLS-DA	1+2+0	10	0.637	0.989	0.915	T1vsT3_pos
6	OPLS-DA	1+3+0	10	0.779	0.996	0.864	T2vsT3_pos
Note: No. : number. Type: Model type of SIMCA, OPLS-DA indicates the establishment of OPLS-DA model. A: The number of principal components of the model. N: The number of observations of the model (here, the number of samples). R2X (cum): represents the model's interpretation of the X variable. R2Y(cum) : represents the model's interpretation of the Y variable. Q2(cum) : Model predictability. Titl…
