# Supplementary material for: Effects of different pollination methods on tomato fruits’ quality and metabolism
Source: Front Plant Sci. 2025 Apr 4;16:1560186. doi: 10.3389/fpls.2025.1560186 (PMC12006744; doi:10.3389/fpls.2025.1560186)
Supplement: Supplementary File 6 — Difference metabolites between three treatments. [file Table3.xls]

## Sheet: T1vsT2_diff_neg
Index	Name	Formula	Molecular Weight	RT [min]	T1_1	T1_2	T1_3	T1_4	T1_5	T2_1	T2_2	T2_3	T2_4	T2_5	Log2FC	P.value	VIP	regulated
643	Flavonol base + 4O, O-Hex-dHex-Pen	C32 H38 O20	742.197	6.124	961919	194907	683901	637794	240268	8.62626e+06	755341	1.09804e+07	3.76243e+06	6.63034e+06	-3.38	0.00632145	0.898551	down

## Sheet: T1vsT2_diff_pos
Index	Name	Formula	Molecular Weight	RT [min]	T1_1	T1_2	T1_3	T1_4	T1_5	T2_1	T2_2	T2_3	T2_4	T2_5	Log2FC	P.value	VIP	regulated
108	N,N-Dimethyldodecylamine N-oxide	C14 H31 N O	229.241	10.316	9.64288e+07	8.63846e+07	2.02311e+08	8.32119e+07	7.74667e+07	2.38939e+07	2.4591e+07	4.21106e+07	2.28369e+07	2.52682e+07	1.81	5.15e-05	2.5948	up
209	6,6'-(Hydroxyimino)bis(2,2-dimethyl-1-hexanol)	C16 H35 N O3	289.262	10.389	3.50657e+07	3.26624e+07	9.31934e+07	3.39535e+07	2.65183e+07	1.53088e+07	2.45885e+07	2.90784e+07	1.46221e+07	1.44848e+07	1.15	0.0302413	1.24992	up
616	Lauryl diethanolamide	C16 H33 N O3	287.246	11.918	4.18898e+06	3.47939e+06	9.53961e+06	3.3755e+06	2.86516e+06	1.65227e+06	1.73512e+06	3.0443e+06	1.09416e+06	1.39607e+06	1.07	0.00703443	0.449409	up
631	Acetamiprid	C10 H11 Cl N4	222.067	7.516	1.28206e+06	2.09818e+06	1.35158e+06	2.35039e+06	3.97503e+06	4.48106e+06	3.19386e+06	4.92554e+06	2.77716e+06	5.80733e+06	-1.09	0.0494468	0.397305	down

## Sheet: T1vsT3_diff_neg
Index	Name	Formula	Molecular Weight	RT [min]	T1_1	T1_2	T1_3	T1_4	T1_5	T3_1	T3_2	T3_3	T3_4	T3_5	Log2FC	P.value	VIP	regulated
33	Coumaroyl Hexoside (isomer of 690, 692)	C15 H18 O8	326.1	4.555	3.16412e+08	3.72296e+08	1.82117e+08	2.14586e+08	2.04465e+08	1.03829e+08	1.45068e+08	2.49477e+08	6.27811e+07	4.61703e+07	1.05	0.0188407	2.72065	up
39	6-Amino-2,4-dioxo-8-(3,4,5-trimethoxyphenyl)-2,3,4,8-tetrahydro-1H-pyrano[3,2-d]pyrimidine-7-carbonitrile	C17 H16 N4 O6	372.106	4.559	2.3416e+08	2.70881e+08	1.34578e+08	1.57319e+08	1.49464e+08	7.44544e+07	1.06319e+08	1.84232e+08	4.6842e+07	3.3811e+07	1.08	0.0185564	2.3331	up
50	3-[2-(β-D-Glucopyranosyloxy)-4-methoxyphenyl]propanoic acid	C16 H22 O9	358.127	5.306	1.02638e+08	3.45543e+07	4.50588e+07	8.56732e+07	3.74373e+07	1.74177e+08	1.18065e+08	1.09232e+08	1.80158e+08	2.38405e+08	-1.95	0.00195467	2.23782	down
56	{(1R,2R)-2-[(2Z)-5-(Hexopyranosyloxy)-2-penten-1-yl]-3-oxocyclopentyl}acetic acid	C18 H28 O9	388.174	5.468	5.42206e+07	1.86332e+08	7.23406e+07	9.7004e+07	1.31047e+08	1.40191e+07	8.57859e+06	3.16057e+07	1.19654e+06	1.63969e+06	3.5	0.00156983	2.15591	up
61	Neochlorogenic acid	C16 H18 O9	354.095	5.402	3.49509e+07	1.5354e+08	1.57166e+08	1.77861e+08	1.09404e+08	2.69599e+07	4.59014e+07	8.44117e+06	7.30805e+06	5.28403e+07	2.51	0.00609228	2.24581	up
68	(1S,5R)-7-Oxo-2-{[(3S)-2-oxo-3-pyrrolidinyl]carbamoyl}-2,6-diazabicyclo[3.2.0]heptane-6-sulfonic acid	C10 H14 N4 O6 S	318.062	0.796	6.02457e+07	4.16436e+07	4.557e+07	2.81201e+07	3.95611e+07	6.76786e+07	1.26285e+08	168694561	9.18872e+07	1.67848e+08	-1.6	0.00217152	1.89483	down
69	N-Acetyl-DL-tryptophan	C13 H14 N2 O3	246.1	6.921	7.90886e+07	1.02523e+08	9.25101e+07	8.53173e+07	8.66261e+07	6.51574e+07	2.33989e+07	5.09116e+07	3.84394e+07	3.28627e+07	1.17	0.00284445	1.58363	up
76	Nilutamide	C12 H10 F3 N3 O4	317.062	0.796	6.11858e+07	4.67824e+07	4.61261e+07	2.57087e+07	3.25371e+07	5.97975e+07	1.04313e+08	1.33189e+08	7.15885e+07	1.28584e+08	-1.18	0.010516	1.556	down
98	Caffeic acid	C9 H8 O4	180.042	5.731	2.29452e+07	9.60244e+07	9.18409e+07	76034677	7.07157e+07	1.62444e+07	2.10216e+07	1.35617e+07	5.25949e+06	1.74366e+07	2.23	0.000778066	1.72019	up
100	2-Methyl-2-propanyl {(3S,13S,16aS,17aR,17bS)-3-[(allylamino)(oxo)acetyl]-17,17-dimethyl-1,14-dioxohexadecahydro-2H,12H-cyclopropa[3,4]pyrrolo[1,2-e][1,5,8]oxadiazacyclohexadecin-13-yl}carbamate	C29 H46 N4 O7	562.336	13.012	2.40119e+07	1.63494e+07	2.71291e+07	3.62429e+07	3.89385e+07	6.56269e+07	5.48909e+07	4.65323e+07	9.53933e+07	8.27582e+07	-1.27	0.0237296	1.45847	down
115	L-Tyrosyl-L-prolyl-L-alanyl-L-alaninamide	C20 H29 N5 O5	419.216	6.318	2.23455e+07	7.70849e+07	3.80228e+07	4.20657e+07	4.37976e+07	6.6446e+06	3.9929e+06	1.15017e+07	777022	1.52359e+06	3.4	0.000237563	1.42954	up
119	Chlorogenic acid	C16 H18 O9	354.095	5.254	6.18615e+06	7.3592e+07	3.76797e+07	4.732e+07	1.89858e+07	4.12517e+06	1.09794e+07	1.57801e+06	1.89019e+06	9.62181e+06	3.19	0.0159046	1.24965	up
128	N-(2-Oxo-3-{[(3S,4R,5Z,8S,9S,11E)-8,9,16-trihydroxy-3,4-dimethyl-1,7-dioxo-3,4,7,8,9,10-hexahydro-1H-2-benzoxacyclotetradecin-14-yl]oxy}propyl)acetamide	C24 H29 N O9	475.184	6.715	4.17663e+06	4.70422e+06	3.1322e+06	4.34544e+06	4.21179e+06	5.63264e+07	1.30908e+07	4.36239e+06	6.72012e+06	3.70607e+07	-1.64	0.0189343	0.92313	down
131	dihydroferulic acid	C10 H12 O4	196.073	6.662	1.96523e+07	1.12305e+07	8.41149e+06	1.27079e+07	1.74832e+07	3.1206e+07	3.16977e+07	1.84697e+07	2.90909e+07	5.9714e+07	-1.3	0.00543102	0.951267	down
143	2-[1-hydroxy-1-(4-methoxyphenyl)propan-2-yl]oxy-6-(hydroxymethyl)oxane-3,4,5-triol	C16 H24 O8	344.147	5.661	2.17814e+07	9.84034e+06	1.22717e+07	1.54712e+07	1.49397e+07	5.25901e+07	30796217	2.13776e+07	3.11274e+07	4.98473e+07	-1.06	0.001624	1.0517	down
153	12:4+4O fatty acyl hexoside	C18 H28 O10	404.168	4.594	1.42556e+07	4.37915e+07	1.83906e+07	3.17894e+07	3.0815e+07	3.33541e+06	1.58372e+06	6.27539e+06	567902	841991	4.28	8.09e-05	1.12491	up
193	(5S,7S,10aS)-9-Carbamoyl-7-(dimethylamino)-5,10,11-trihydroxy-5-methyl-8,12-dioxo-5,6,6a,7,8,11,11a,12-octahydrotetracene-1,10a(5aH)-diyl diacetate	C26 H30 N2 O10	530.19	4.554	2.8817e+07	3.82345e+07	1.11018e+07	2.30025e+07	1.81306e+07	1.41012e+07	9.5669e+06	1.7529e+07	5.4787e+06	5.32519e+06	1.27	0.0243587	0.830374	up
216	(Z)-3-[4-methoxy-2-[(2S,3R,4S,5S,6R)-3,4,5-trihydroxy-6-(hydroxymethyl)oxan-2-yl]oxyphenyl]prop-2-enoic acid	C16 H20 O9	356.111	5.63	1.3943e+07	1.3033e+07	9.67038e+06	1.4865e+07	1.08926e+07	3.07189e+07	3.11681e+07	1.42577e+07	2.39764e+07	3.50842e+07	-1.24	0.00227918	0.854038	down
222	6-[(2R)-2,3-Dihydroxy-3-methylbutyl]-2-oxo-2H-chromen-7-yl beta-D-glucopyranoside	C20 H26 O10	426.153	7.839	1.27293e+07	3.22066e+07	2.00856e+07	1.91051e+07	2.79153e+07	2.90929e+07	9.69276e+06	5.95661e+06	8.69836e+06	6.67615e+06	1.21	0.0424255	0.592961	up
224	(1S,4aR,5R,7S,7aS)-1-(beta-D-Glucopyranosyloxy)-7-hydroxy-7-methyl-1,4a,5,6,7,7a-hexahydrocyclopenta[c]pyran-5-yl 4-hydroxy-3-methoxybenzoate	C23 H30 O12	498.174	7.261	2.01185e+07	2.32806e+07	2.42447e+07	1.9545e+07	2.36562e+07	1.5579e+07	8.73323e+06	1.3772e+07	8.69503e+06	5.9274e+06	1.41	0.00109704	0.781517	up
254	Benzyl 6-methyl-2-oxo-4-[1-phenyl-3-(2-thienyl)-1H-pyrazol-4-yl]-1,2,3,4-tetrahydro-5-pyrimidinecarboxylate	C26 H22 N4 O3 S	470.14	1.323	1.02644e+07	6.5628e+06	4.74873e+06	1.05451e+07	6.9556e+06	1.81475e+07	1.14274e+07	8.5998e+06	1.91609e+07	3.28513e+07	-1.38	0.0200657	0.667786	down
270	(4R,4aS,8aR)-N,N-Dimethyl-6-(2-pyrimidinyl)octahydro-2H-pyrano[3,2-c]pyridine-4-carboxamide	C15 H22 N4 O2	290.173	5.117	4.04435e+06	2.71462e+06	2.15881e+06	8.48224e+06	3.66846e+06	1.07426e+07	1.08157e+07	1.66793e+07	1.93647e+07	2.77213e+07	-2.18	0.000305159	0.784329	down
284	Methyl [6-amino-5-cyano-4-(4-hydroxy-3-methoxyphenyl)-2,4-dihydropyrano[2,3-c]pyrazol-3-yl]acetate	C17 H16 N4 O5	356.111	5.828	8.43099e+06	5.12362e+06	5.47658e+06	6.45394e+06	8.42151e+06	2.08571e+07	2.25486e+07	9.46341e+06	1.85572e+07	2.44899e+07	-1.69	0.000817309	0.810976	down
298	LPE 18:1	C23 H46 N O7 P	479.301	12.765	6.72867e+06	8.27079e+06	2.7918e+07	7.04066e+06	1.15814e+07	6.53288e+06	4.13453e+06	3.6106e+06	4.46084e+06	2.04735e+06	1	0.0214094	0.62903	up
309	3-{4-[4-(3,4,5-Trimethoxybenzyl)-1-piperazinyl]phenyl}-1,2-propanediyl dinitrate	C23 H30 N4 O9	506.2	5.297	1.0892e+07	2.22142e+06	3.15724e+06	5.04297e+06	3.32139e+06	2.08209e+07	8.97955e+06	5.63309e+06	1.25711e+07	2.42767e+07	-1.92	0.0227797	0.640857	down
316	Scoparin 6-acetate	C24 H24 O12	504.127	6.879	7.29269e+06	1.48975e+07	2.61125e+07	1.84572e+07	1.71487e+07	5.32168e+06	5.04979e+06	3.18095e+06	2.14035e+06	4.58141e+06	1.9	0.00015311	0.832084	up
323	(1R,2S,3r,4R,5S,6s)-6-({[1-(6-Propoxyhexyl)-1H-1,2,3-triazol-4-yl]methyl}amino)-1,2,3,4,5-cyclohexanepentol	C18 H34 N4 O6	402.248	6.047	3.63101e+06	7.00207e+06	3.76014e+06	7.98465e+06	5.15736e+06	17331046	1.38932e+07	1.6172e+07	1.13352e+07	1.94937e+07	-1.65	0.000188601	0.742845	down
348	57895	C17 H24 O10	388.137	4.936	5.38784e+06	3.00001e+06	3.03607e+06	3.91742e+06	2.0609e+06	1.72553e+07	6.45383e+06	4.74598e+06	7.06954e+06	6.34741e+06	-1.09	0.0115643	0.432126	down
351	N-({4-[(4,6-Dimethyl-2-pyrimidinyl)sulfamoyl]phenyl}carbamothioyl)-2,2-dimethylpropanamide	C18 H23 N5 O3 S2	421.122	5.305	8.70249e+06	2.60068e+06	3.48412e+06	7.48403e+06	2.74895e+06	1.90553e+07	1.079e+07	8.95854e+06	1.70351e+07	2.45525e+07	-2.29	0.00323539	0.736569	down
368	6-[(2-Methoxyphenyl)ethynyl]-9-(5-O-sulfamoyl-beta-D-ribofuranosyl)-9H-purine	C19 H19 N5 O7 S	461.099	4.566	7.51459e+06	2.61285e+06	2.15753e+06	3.52295e+06	3.44734e+06	1.28942e+07	1.45091e+07	5.45102e+06	1.24699e+07	2.30398e+07	-1.9	0.00167206	0.678771	down
371	N-({4-[(16alpha)-16-Hydroxy-18-methoxy-18-oxobeyeran-16-yl]-1H-1,2,3-triazol-1-yl}acetyl)-L-alanine	C28 H42 N4 O6	530.309	13.071	2.63834e+06	5.09544e+06	4.54137e+06	5.65786e+06	6.89178e+06	1.1914e+07	9.6333e+06	7.17802e+06	1.62789e+07	1.25373e+07	-1.23	0.0209678	0.583721	down
376	3,4,5-TRIACETOXYBENZOIC ACID	C13 H12 O8	296.053	6.093	5.05699e+06	1.14694e+07	1.30088e+07	1.80747e+07	8.89082e+06	3.75984e+06	4.24759e+06	1.40533e+06	1.63753e+06	4.74187e+06	1.61	0.00217009	0.641837	up
382	MFCD00158616	C19 H13 N O S	303.073	1.235	5.50969e+06	4.23195e+06	4.54406e+06	7.18389e+06	6.73069e+06	1.22528e+07	1.06399e+07	1.21488e+07	8.61686e+06	1.6405e+07	-1.14	0.0150277	0.567991	down
383	N-[3-(2-Methyl-2-propanyl)-1,2-oxazol-5-yl]-5-oxo-1-[5-(trifluoromethyl)-2-pyridinyl]-L-prolinamide	C18 H19 F3 N4 O3	396.139	1.207	4.92687e+06	3.17551e+06	3.28244e+06	4.49293e+06	3.33184e+06	1.45241e+07	7.64855e+06	5.1914e+06	1.0658e+07	1.44551e+07	-1.68	0.0153405	0.58165	down
391	L-Arginyl-L-prolyl-L-prolylglycyl-L-phenylalanyl-L-seryl-L-prolyl-4-amino-3,5-diiodo-L-phenylalanyl-L-arginine	C50 H72 I2 N16 O11	1326.37	6.045	6.24202e+06	3.19742e+06	3.20742e+06	5.60941e+06	4.20805e+06	1.42606e+07	9.47218e+06	3.67223e+06	6.27879e+06	1.56834e+07	-1.17	0.0477998	0.486704	down
420	4,5-Dicaffeoylquinic acid	C25 H24 O12	516.127	7.131	2.91982e+06	9.08116e+06	1.85508e+07	1.06996e+07	1.30284e+07	1.4901e+06	2.5461e+06	1.03704e+06	573637	2.06737e+06	2.84	0.00036091	0.701291	up
474	Malonyltryptophan	C14 H14 N2 O5	290.09	6.919	4.12923e+06	5.6483e+06	4.29668e+06	4.82291e+06	4.71774e+06	3.26487e+06	1.14111e+06	2.24051e+06	2.04935e+06	1.68438e+06	1.2	0.008805	0.372145	up
480	4-[(3-nitro-4-piperazin-1-ylphenyl)sulfonyl]morpholine	C14 H20 N4 O5 S	356.114	4.349	3.86037e+06	3.68411e+06	2.53702e+06	4.17507e+06	5.16489e+06	8.49393e+06	8.0054e+06	3.5625e+06	8.77362e+06	1.28494e+07	-1.14	0.0123539	0.46529	down
491	CMPF	C12 H16 O5	240.1	6.311	2.41438e+06	1.12363e+07	4.37976e+06	4.84848e+06	6.35184e+06	805932	502140	2.02088e+06	335470	342532	3.27	0.000176567	0.491379	up
500	(2E)-2-{1-[(4R,4aS,12aS)-4-Amino-3,10,11,12a-tetrahydroxy-6,9-dimethyl-1,12-dioxo-1,4,4a,5,12,12a-hexahydro-2-tetracenyl]ethylidene}-N-methylhydrazinecarboxamide	C24 H26 N4 O7	482.179	7.853	7.76657e+06	7.22263e+06	7.65721e+06	1.18931e+07	6.70761e+06	2.80458e+06	3.7457e+06	3.80629e+06	2.75073e+06	4.92387e+06	1.03	0.000660767	0.478206	up
629	FA 9:2+1O	C9 H14 O3	170.093	10.278	1.9963e+06	5.25361e+06	978562	3.35997e+06	1.3864e+06	7.5762e+06	5.6665e+06	6.47528e+06	4.34299e+06	7.52746e+06	-1.7	0.00454416	0.4448	down
679	N-Acetyl-D-alloisoleucine	C8 H15 N O3	173.104	6.027	2.84406e+06	3.82103e+06	1.79828e+06	3.35776e+06	2.52262e+06	6.20558e+06	4.30009e+06	3.29171e+06	6.60013e+06	8.37841e+06	-1.13	0.010191	0.375758	down
701	[(2S,3S,4R,5R)-4-hydroxy-2,5-bis(hydroxymethyl)-2-[(2R,3R,4S,5S,6R)-3,4,5-trihydroxy-6-(hydroxymethyl)oxan-2-yl]oxyoxolan-3-yl] (E)-3-(4-hydroxy-3-methoxyphenyl)prop-2-enoate	C22 H30 O14	518.164	5.214	726566	664384	693791	1.45281e+06	804120	4.13279e+06	2.50606e+06	873554	3.75668e+06	6.75773e+06	-2.37	0.00604015	0.365979	down
714	D-(+)-Tryptophan	C11 H12 N2 O2	204.089	6.92	2.58288e+06	3.17725e+06	2.81626e+06	2.56738e+06	3.11187e+06	2.11901e+06	703235	1.49049e+06	1.07771e+06	985358	1.39	0.00356428	0.284302	up
717	Phenylacetylaspartic acid	C12 H13 N O5	251.079	6.038	1.65173e+06	894080	858055	2.15445e+06	1.3912e+06	5.74762e+06	2.1778e+06	1.0306e+06	4.27134e+06	6.54511e+06	-1.62	0.0406175	0.351523	down
718	Ferulic acid	C10 H10 O4	194.057	7.932	316493	4.54634e+06	6.74272e+06	4.68483e+06	3.32522e+06	307742	466972	50356.6	101980	434471	3.88	0.00209104	0.43752	up
742	Naringenin	C15 H12 O5	272.069	9.724	610952	2.23554e+06	3.15001e+06	1.84507e+06	2.3216e+06	219727	307610	345094	649370	345735	2.7	0.000588995	0.291423	up

## Sheet: T1vsT3_diff_pos
Index	Name	Formula	Molecular Weight	RT [min]	T1_1	T1_2	T1_3	T1_4	T1_5	T3_1	T3_2	T3_3	T3_4	T3_5	Log2FC	P.value	VIP	regulated
30	Adenosine 5'-monophosphate	C10 H14 N5 O7 P	347.063	0.851	5.06087e+08	4.22644e+08	4.1527e+08	5.05157e+08	5.80751e+08	2.00623e+08	1.01875e+08	1.78034e+08	3.01393e+08	2.04704e+08	1.33	0.00837077	3.01433	up
92	5-[(Dibutylamino)methyl]-2-furohydrazide	C14 H25 N3 O2	267.195	6.798	6.80226e+07	1.95623e+08	1.09383e+08	9.91319e+07	1.08569e+08	1.28698e+07	9.36128e+06	2.10106e+07	2.51145e+06	2.184e+06	3.54	4.21e-05	1.7577	up
95	4-Hydrazino-7-nitro-1,2-dihydro-3H-indazol-3-one	C7 H7 N5 O3	209.054	1.055	1.22326e+08	1.81304e+08	1.46399e+08	1.1062e+08	1.38889e+08	6.0688e+07	8.63984e+07	5.5311e+07	6.94316e+07	2.99425e+07	1.19	0.00164388	1.52875	up
101	Stearamide	C18 H37 N O	283.288	18.51	5.00837e+07	1.05946e+08	1.45262e+08	1.85054e+08	6.60749e+07	4.05796e+07	3.46518e+07	2.63713e+07	3.68694e+07	2.39061e+07	1.61	0.00414861	1.43069	up
108	N,N-Dimethyldodecylamine N-oxide	C14 H31 N O	229.241	10.316	9.64288e+07	8.63846e+07	2.02311e+08	8.32119e+07	7.74667e+07	2.80954e+07	3.00916e+07	1.54859e+07	2.29104e+07	2.30665e+07	1.9	1.86e-05	1.52337	up
118	Histamine	C5 H9 N3	111.08	0.7	5.80886e+07	4.93852e+07	3.08975e+07	2.98835e+07	3.52217e+07	1.27091e+08	7.58437e+07	4.18109e+07	1.12823e+08	8.56565e+07	-1.28	0.0257549	1.15693	down
122	(4S)-4-Amino-6-sulfanylhexanoic acid	C6 H13 N O2 S	163.067	0.77	1.33979e+08	1.23306e+08	1.2182e+08	7.31785e+07	8.89782e+07	4.85445e+07	5.67685e+07	5.30505e+07	7.81112e+07	4.79292e+07	1.2	0.00542248	1.16505	up
128	6,6a,7,10-Tetrahydro-10aH-benzo[c]chromen-10a-amine	C13 H15 N O	201.116	6.09	1.53976e+08	8.70974e+07	1.02737e+08	7.62357e+07	5.51722e+07	3.59644e+07	3.98649e+07	7.02571e+06	1.99719e+07	2.8242e+07	1.62	0.0109227	1.39639	up
134	3-Methyl-1,2,3,4-tetrahydro-.gamma.-carboline	C12 H14 N2	186.116	6.086	1.44207e+08	9.03552e+07	1.03937e+08	8.12144e+07	5.81242e+07	4.0922e+07	4.38545e+07	1.94244e+07	3.24634e+07	3.06681e+07	1.48	0.014327	1.33353	up
142	Cinnamoyl putrescin	C13 H18 N2 O	218.142	6.088	1.38259e+08	7.81619e+07	9.27841e+07	6.97399e+07	5.00525e+07	3.27499e+07	3.64539e+07	6.36146e+06	1.82921e+07	2.58816e+07	1.59	0.0113497	1.32557	up
162	Malonyltryptophan	C14 H14 N2 O5	290.09	6.926	4.73827e+07	5.64511e+07	5.33225e+07	4.90945e+07	5.18858e+07	3.81597e+07	1.50967e+07	1.663e+07	2.36642e+07	1.72844e+07	1.59	0.00146037	0.958103	up
173	6-Bromo-1,2,3,4-tetrahydroisoquinoline	C9 H10 Br N	211.001	0.943	1.04768e+08	9.65377e+07	8.69324e+07	8.67971e+07	9.62464e+07	4.59035e+07	6.94331e+07	3.94536e+07	5.97062e+07	2.52597e+07	1.07	0.00490502	1.18927	up
189	2-Aminooctadec-4-yne-1,3-diol	C18 H35 N O2	297.267	10.908	2.92679e+07	2.80327e+07	3.41687e+07	2.6384e+07	3.94438e+07	4.1637e+07	5.95779e+07	2.96513e+07	6.52098e+07	7.96335e+07	-1.03	0.0475868	0.804743	down
191	N-Benzyl-6-(4-morpholinyl)-N'-[2-(4-morpholinyl)ethyl]-1,3,5-triazine-2,4-diamine	C20 H29 N7 O2	399.237	6.851	2.41884e+07	7.75444e+07	4.07029e+07	3.43043e+07	3.64915e+07	5.26192e+06	2.86209e+06	6.43537e+06	804431	1.13451e+06	3.67	2.69e-05	1.04349	up
204	MFCD01172402	C17 H11 N3 O4 S2	385.019	0.844	4.37408e+07	4.23244e+07	2.95256e+07	4.83424e+07	3.50363e+07	2.28824e+07	8.11701e+06	1.21276e+07	3.15646e+07	1.6763e+07	1.34	0.0363316	0.79231	up
209	6,6'-(Hydroxyimino)bis(2,2-dimethyl-1-hexanol)	C16 H35 N O3	289.262	10.389	3.50657e+07	3.26624e+07	9.31934e+07	3.39535e+07	2.65183e+07	1.88371e+07	1.69823e+07	7.5601e+06	1.42518e+07	1.26517e+07	1.25	0.00285989	0.839782	up
260	Coumarin	C9 H6 O2	146.037	4.56	5.59208e+07	5.59329e+07	3.26129e+07	3.56645e+07	3.46264e+07	1.57179e+07	3.11109e+07	2.55989e+07	1.0709e+07	6.10259e+06	1.18	0.00783773	0.836431	up
297	MFCD00038310	C14 H27 N3 O4	301.201	3.552	2.33527e+07	4.20756e+07	3.01541e+07	3.44189e+07	3.23873e+07	2.05992e+07	1.27557e+07	1.05418e+07	1.23408e+07	1.37918e+07	1.34	0.000255317	0.749063	up
299	7-Hydroxycoumarine	C9 H6 O3	162.032	5.408	9.65134e+06	4.63435e+07	5.09801e+07	5.22222e+07	3.30717e+07	6.96521e+06	1.30202e+07	1.41894e+06	2.2975e+06	1.22406e+07	2.73	0.00507288	0.931539	up
314	LPC 18:1	C26 H52 N O7 P	521.349	12.863	1.10637e+07	1.75224e+07	5.80761e+07	1.36067e+07	2.30313e+07	1.39562e+07	8.40084e+06	4.22267e+06	1.01029e+07	3.89608e+06	1.06	0.0347075	0.596512	up
317	3-(1H-Imidazol-4-yl)propyl (4-methylpentyl)carbamate	C13 H23 N3 O2	253.179	4.543	1.71431e+07	3.88855e+07	26999607	2.86539e+07	2.54255e+07	3.21721e+06	1.91902e+06	5.996e+06	537980	829064	3.81	3.44e-05	0.88309	up
344	Apocynin	C9 H10 O3	166.063	6.938	1.10161e+07	9.96558e+06	5.22985e+06	1.49576e+07	1.39275e+07	2.40787e+07	2.81432e+07	9.99385e+06	2.63505e+07	3.98934e+07	-1.26	0.015174	0.630748	down
367	Umbelliferone	C9 H6 O3	162.032	5.745	1.14195e+07	3.75859e+07	3.67677e+07	3.15221e+07	2.70337e+07	1.05873e+07	1.19851e+07	4.28537e+06	6.26096e+06	8.05621e+06	1.97	0.000993268	0.76472	up
368	17,23-Epoxyveratraman-3-ol	C27 H41 N O2	411.314	11.655	7.32506e+06	1.30578e+07	5.09087e+07	1.93541e+07	2.19599e+07	3.56145e+06	3.41673e+06	530440	5.82239e+06	2.68911e+06	2.5	0.0105956	0.696153	up
375	N~1~-{(2S,3S,5S)-1-Cyclohexyl-5-[(2,2-dimethylpropyl)carbamoyl]-3-hydroxy-6-methyl-2-heptanyl}-N~2~-(2-quinolinylcarbonyl)aspartamide	C34 H51 N5 O5	609.389	6.664	5.36369e+06	4.67493e+06	5.34701e+06	7.9923e+06	6.00076e+06	3.29104e+07	1.96506e+07	3.63884e+06	1.18009e+07	1.79517e+07	-1.74	0.0453569	0.531414	down
378	2,2'-(4,7-Dioxa-1,10,13,18-tetraazabicyclo[8.5.5]icosane-13,18-diyl)diacetic acid	C18 H34 N4 O6	402.248	6.059	5.72934e+06	8.02882e+06	7.13539e+06	8.69151e+06	8.26337e+06	3.36384e+07	2.44729e+07	1.41901e+07	2.18888e+07	3.11963e+07	-1.61	2.06e-05	0.731274	down
383	Ethyl N-Boc-piperidine-4-carboxylate	C13 H23 N O4	257.163	6.328	1.34448e+07	3.44452e+07	1.75172e+07	1.94619e+07	1.98948e+07	3.87909e+06	2.10963e+06	3.48612e+06	510034	558142	3.21	7.14e-05	0.74614	up
396	3-O-Undecyl-D-glucopyranose	C17 H34 O6	334.236	17.364	4.22747e+07	2.38814e+07	4.22556e+07	2.17784e+07	4.08829e+07	1.87463e+07	2.32229e+07	1.57679e+07	2.25683e+07	1.91895e+07	1.09	0.0157619	0.618553	up
402	N-[2-(Dimethylamino)ethyl]-1-({2-[(2-{[2-(1,3-dioxo-1H-benzo[de]isoquinolin-2(3H)-yl)ethyl]amino}ethyl)amino]ethyl}amino)-7-nitro-9-oxo-9,10-dihydro-4-acridinecarboxamide	C36 H38 N8 O6	678.291	6.941	1.53507e+07	3.32933e+07	2.99358e+07	2.38297e+07	2.14394e+07	1.40009e+07	9.5962e+06	8.92134e+06	1.31741e+07	8.16605e+06	1.31	0.00082118	0.624549	up
404	FA 12:3+2O	C12 H18 O4	226.121	5.723	1.23091e+07	3.13205e+07	1.72049e+07	2.15198e+07	2.3289e+07	4.31157e+06	2.31931e+06	3.41037e+06	1.00681e+06	1.47603e+06	3.21	8.21e-06	0.754789	up
409	1-{[(2-Methyl-2-propanyl)oxy]carbonyl}prolylleucylglycinamide	C18 H32 N4 O5	384.238	6.061	1.13078e+06	1.50055e+06	1.34991e+06	1.36934e+06	1.95725e+06	2.97473e+07	2.24055e+07	1.19225e+07	1.73986e+07	2.77135e+07	-4.03	1.03e-07	0.800336	down
413	N~2~-Octanoyl-L-asparaginyl-N~1~-[(2S)-4-methyl-1-oxo-2-pentanyl]-L-glutamamide	C23 H41 N5 O6	483.306	6.61	46817.1	183715	59842.3	146089	141301	2.84176e+07	3.08698e+07	1.52387e+07	2.07042e+07	2.0564e+07	-7.2	3.4e-10	0.856227	down
430	N-Methyl-2-[(4aR,7aS)-6-(tetrahydro-3-furanylmethyl)hexahydropyrrolo[3,4-b][1,4]oxazin-4(4aH)-yl]acetamide	C14 H25 N3 O3	283.19	3.591	1.18143e+07	2.76085e+07	1.62655e+07	1.9182e+07	1.57952e+07	2.40914e+06	1.39429e+06	3.07459e+06	369299	486157	3.54	2.74e-05	0.71373	up
432	4-((4Z,6E)-5,7-Dimethyl-2,3-dihydro-1H-1,4-diazepin-6-yl)morpholine	C11 H19 N3 O	209.153	5.302	9.59652e+06	2.97023e+07	1.62438e+07	1.88378e+07	1.73378e+07	2.03308e+06	1.38318e+06	2.36657e+06	315816	636529	3.65	1.04e-05	0.710949	up
438	Acetaminophen	C8 H9 N O2	151.064	1.138	1.61842e+07	2.26476e+07	1.67913e+07	2.24811e+07	2.5954e+07	1.22962e+07	1.01321e+07	7.53525e+06	8.53741e+06	8.45849e+06	1.4	0.000318836	0.59575	up
454	N-Stearoyltyrosine	C27 H45 N O4	447.335	6.664	3.50127e+06	3.2615e+06	3.78095e+06	5.69139e+06	3.8601e+06	2.60041e+07	1.46991e+07	2.85356e+06	8.89874e+06	12740016	-1.75	0.0235408	0.472796	down
456	N-Carbamimidoyl-L-tyrosyl-D-arginyl-N-ethyl-N-[2-(4-nitrophenyl)ethyl]glycinamide	C28 H40 N10 O6	612.313	4.166	1.86127e+07	2.69296e+07	2.0858e+07	2.1144e+07	1.68269e+07	7.45808e+06	1.27923e+07	7.17429e+06	1.72529e+07	8.6101e+06	1.28	0.00305561	0.5275	up
572	Chlorogenic acid	C16 H18 O9	354.096	5.408	3.05321e+06	1.53585e+07	1.76551e+07	1.74884e+07	1.15729e+07	2.27989e+06	5.12386e+06	457854	573657	4.50578e+06	2.75	0.0088621	0.534834	up
589	LPC 18:3	C26 H48 N O7 P	517.318	11.632	4.33403e+06	1.2345e+07	1.70683e+07	6.77279e+06	1.00014e+07	3.65171e+06	3.16232e+06	2.18306e+06	4.68606e+06	688674	1.66	0.0151337	0.432761	up
590	skimmin	C15 H16 O8	324.085	5.209	2.47971e+06	1.06378e+07	1.64226e+07	1.5354e+07	6.70771e+06	1.28897e+06	1.90545e+06	262113	641777	2.39695e+06	3.04	0.00115682	0.491072	up
591	LPE 18:1	C23 H46 N O7 P	479.302	12.772	3.6907e+06	4.29247e+06	1.65832e+07	4.10623e+06	6.83082e+06	4.21087e+06	1.99266e+06	1.12058e+06	2.29048e+06	1.035e+06	1.11	0.0206068	0.330359	up
594	Isoferulic acid	C10 H10 O4	194.058	5.651	2.821e+06	2.89358e+06	1.94153e+06	2.48603e+06	2.14908e+06	1.17913e+07	1.64781e+07	2.30851e+06	1.10036e+07	1.19531e+07	-2.25	0.00415593	0.488528	down
603	12a-Hydroxysumatrol	C23 H22 O8	426.13	5.72	1.88971e+06	7.26941e+06	2.20653e+06	3.81417e+06	2.89172e+06	626678	290105	580055	123813	199130	3.32	5.07e-05	0.292386	up
606	(+/-)-C75	C14 H22 O4	254.152	5.41	520882	439282	407760	1.15569e+06	676659	869537	3.35759e+06	2.44171e+06	8.99187e+06	8.28763e+06	-2.69	0.00294917	0.329456	down
616	Lauryl diethanolamide	C16 H33 N O3	287.246	11.918	4.18898e+06	3.47939e+06	9.53961e+06	3.3755e+06	2.86516e+06	1.72504e+06	1.64601e+06	851361	1.44422e+06	1.53855e+06	1.18	0.00191742	0.279709	up
619	delmopinol	C16 H33 N O2	271.251	10.472	3.49184e+06	2.23285e+06	5.29218e+06	2.36397e+06	5.04559e+06	1.22293e+06	1.82628e+06	1.23969e+06	1.5656e+06	1.78328e+06	1.16	0.00240078	0.247036	up
631	Acetamiprid	C10 H11 Cl N4	222.067	7.516	1.28206e+06	2.09818e+06	1.35158e+06	2.35039e+06	3.97503e+06	524161	621921	238771	229941	299510	2.81	6.33e-05	0.227559	up
639	4-Methoxycinnamic acid	C10 H10 O3	178.063	6.675	955389	301939	271645	451009	654947	1.22751e+06	1.59305e+06	693975	1.2595e+06	2.59384e+06	-1.48	0.0123626	0.157435	down

## Sheet: T2vsT3_diff_neg
Index	Name	Formula	Molecular Weight	RT [min]	T2_1	T2_2	T2_3	T2_4	T2_5	T3_1	T3_2	T3_3	T3_4	T3_5	Log2FC	P.value	VIP	regulated
153	12:4+4O fatty acyl hexoside	C18 H28 O10	404.168	4.594	2.19131e+07	3.48657e+07	3.36011e+07	4.12195e+07	5.67839e+07	3.33541e+06	1.58372e+06	6.27539e+06	567902	841991	4.46	2.6e-05	1.12491	up
316	Scoparin 6-acetate	C24 H24 O12	504.127	6.879	1.96818e+07	1.65349e+07	2.24342e+07	1.65734e+07	2.38094e+07	5.32168e+06	5.04979e+06	3.18095e+06	2.14035e+06	4.58141e+06	2.1	3.53e-05	0.832084	up
742	Naringenin	C15 H12 O5	272.069	9.724	4.85738e+06	2.46771e+06	1.73386e+06	2.12362e+06	3.91045e+06	219727	307610	345094	649370	345735	2.84	6.59e-05	0.291423	up
491	CMPF	C12 H16 O5	240.1	6.311	5.02831e+06	8.00788e+06	5.60261e+06	5.56256e+06	8.9775e+06	805932	502140	2.02088e+06	335470	342532	3.48	6.87e-05	0.491379	up
115	L-Tyrosyl-L-prolyl-L-alanyl-L-alaninamide	C20 H29 N5 O5	419.216	6.318	5.68048e+07	5.56584e+07	3.92946e+07	4.73008e+07	7.77962e+07	6.6446e+06	3.9929e+06	1.15017e+07	777022	1.52359e+06	3.8	9.51e-05	1.42954	up
224	(1S,4aR,5R,7S,7aS)-1-(beta-D-Glucopyranosyloxy)-7-hydroxy-7-methyl-1,4a,5,6,7,7a-hexahydrocyclopenta[c]pyran-5-yl 4-hydroxy-3-methoxybenzoate	C23 H30 O12	498.174	7.261	2.08905e+07	2.40012e+07	2.3891e+07	2.5054e+07	3.61278e+07	1.5579e+07	8.73323e+06	1.3772e+07	8.69503e+06	5.9274e+06	1.46	0.000264659	0.781517	up
270	(4R,4aS,8aR)-N,N-Dimethyl-6-(2-pyrimidinyl)octahydro-2H-pyrano[3,2-c]pyridine-4-carboxamide	C15 H22 N4 O2	290.173	5.117	5.0502e+06	3.7736e+06	3.93475e+06	2.69852e+06	4.99511e+06	1.07426e+07	1.08157e+07	1.66793e+07	1.93647e+07	2.77213e+07	-2.08	0.000450128	0.784329	down
420	4,5-Dicaffeoylquinic acid	C25 H24 O12	516.127	7.131	7.55954e+06	6.28019e+06	1.16469e+07	1.01307e+07	6.76854e+06	1.4901e+06	2.5461e+06	1.03704e+06	573637	2.06737e+06	2.34	0.000624762	0.701291	up
629	FA 9:2+1O	C9 H14 O3	170.093	10.278	1.75962e+06	1.51204e+06	1.64102e+06	1.7192e+06	1.47211e+06	7.5762e+06	5.6665e+06	6.47528e+06	4.34299e+06	7.52746e+06	-1.98	0.000672552	0.4448	down
662	Glycyl-L-alanyl-L-phenylalanylglycine	C16 H22 N4 O5	350.159	4.851	4.07397e+06	2.22516e+06	3.01977e+06	2.53456e+06	3.49228e+06	6.50355e+06	6.34929e+06	6.56848e+06	3.76543e+06	7.54277e+06	-1.11	0.000814381	0.354448	down
69	N-Acetyl-DL-tryptophan	C13 H14 N2 O3	246.1	6.921	8.5922e+07	8.60287e+07	8.69429e+07	8.99003e+07	177514578	6.51574e+07	2.33989e+07	5.09116e+07	3.84394e+07	3.28627e+07	1.18	0.000936035	1.58363	up
56	{(1R,2R)-2-[(2Z)-5-(Hexopyranosyloxy)-2-penten-1-yl]-3-oxocyclopentyl}acetic acid	C18 H28 O9	388.174	5.468	8.8562e+07	3.25907e+07	1.17737e+08	1.97406e+08	2.00454e+08	1.40191e+07	8.57859e+06	3.16057e+07	1.19654e+06	1.63969e+06	3.78	0.00127696	2.15591	up
714	D-(+)-Tryptophan	C11 H12 N2 O2	204.089	6.92	2.41707e+06	2.86971e+06	2.56917e+06	2.97174e+06	6.18924e+06	2.11901e+06	703235	1.49049e+06	1.07771e+06	985358	1.41	0.00138991	0.284302	up
284	Methyl [6-amino-5-cyano-4-(4-hydroxy-3-methoxyphenyl)-2,4-dihydropyrano[2,3-c]pyrazol-3-yl]acetate	C17 H16 N4 O5	356.111	5.828	6.66818e+06	8.57737e+06	4.16454e+06	9.48331e+06	8.01555e+06	2.08571e+07	2.25486e+07	9.46341e+06	1.85572e+07	2.44899e+07	-1.38	0.00144288	0.810976	down
376	3,4,5-TRIACETOXYBENZOIC ACID	C13 H12 O8	296.053	6.093	6.90377e+06	1.53312e+07	1.01502e+07	1.36141e+07	9.24333e+06	3.75984e+06	4.24759e+06	1.40533e+06	1.63753e+06	4.74187e+06	1.43	0.0019116	0.641837	up
323	(1R,2S,3r,4R,5S,6s)-6-({[1-(6-Propoxyhexyl)-1H-1,2,3-triazol-4-yl]methyl}amino)-1,2,3,4,5-cyclohexanepentol	C18 H34 N4 O6	402.248	6.047	7.62347e+06	7.1516e+06	6.53908e+06	4.40745e+06	9.35314e+06	17331046	1.38932e+07	1.6172e+07	1.13352e+07	1.94937e+07	-1.18	0.00200113	0.742845	down
98	Caffeic acid	C9 H8 O4	180.042	5.731	4.89691e+07	5.22804e+07	8.43601e+07	3.88542e+07	4.61679e+07	1.62444e+07	2.10216e+07	1.35617e+07	5.25949e+06	1.74366e+07	1.59	0.00238975	1.72019	up
368	6-[(2-Methoxyphenyl)ethynyl]-9-(5-O-sulfamoyl-beta-D-ribofuranosyl)-9H-purine	C19 H19 N5 O7 S	461.099	4.566	4.90802e+06	4.83062e+06	2.60815e+06	3.08233e+06	3.83034e+06	1.28942e+07	1.45091e+07	5.45102e+06	1.24699e+07	2.30398e+07	-1.75	0.00258422	0.678771	down
718	Ferulic acid	C10 H10 O4	194.057	7.932	2.08749e+06	2.78903e+06	2.96522e+06	3.17929e+06	1.48026e+06	307742	466972	50356.6	101980	434471	3.18	0.00301781	0.43752	up
474	Malonyltryptophan	C14 H14 N2 O5	290.09	6.919	4.41724e+06	4.48629e+06	3.65917e+06	4.71613e+06	1.34423e+07	3.26487e+06	1.14111e+06	2.24051e+06	2.04935e+06	1.68438e+06	1.13	0.00313348	0.372145	up
25	Caffeic acid hexoside	C15 H18 O9	342.095	4.536	4.63037e+08	4.29212e+08	439236441	3.48549e+08	5.348e+08	2.52611e+08	2.20014e+08	3.76169e+08	1.88368e+08	1.21004e+08	1	0.00355969	3.08518	up
68	(1S,5R)-7-Oxo-2-{[(3S)-2-oxo-3-pyrrolidinyl]carbamoyl}-2,6-diazabicyclo[3.2.0]heptane-6-sulfonic acid	C10 H14 N4 O6 S	318.062	0.796	8.67505e+07	3.99495e+07	4.9487e+07	4.364e+07	27417757	6.76786e+07	1.26285e+08	168694561	9.18872e+07	1.67848e+08	-1.53	0.00444637	1.89483	down
131	dihydroferulic acid	C10 H12 O4	196.073	6.662	2.01794e+07	1.29778e+07	1.38507e+07	9.27121e+06	1.23212e+07	3.1206e+07	3.16977e+07	1.84697e+07	2.90909e+07	5.9714e+07	-1.27	0.00547088	0.951267	down
430	Misoprostol	C22 H38 O5	382.272	13.468	6.83899e+06	4.52142e+06	3.90193e+06	4.45491e+06	4.97386e+06	1.0252e+07	1.23692e+07	6.60577e+06	1.84586e+07	1.51586e+07	-1.45	0.00596263	0.51271	down
691	Feruloyl quinic acid (isomer of 886, 888)	C17 H20 O9	368.111	6.142	2.09711e+06	1.71973e+06	1.44939e+06	1.04134e+06	1.24962e+06	2.10838e+06	2.23473e+06	3.37455e+06	4.33926e+06	6.37613e+06	-1.22	0.00616652	0.194948	down
643	Flavonol base + 4O, O-Hex-dHex-Pen	C32 H38 O20	742.197	6.124	8.62626e+06	755341	1.09804e+07	3.76243e+06	6.63034e+06	377642	100838	569119	1.71224e+06	536440	3.63	0.00637072	0.0366678	up
183	FA 18:5+2O	C18 H26 O4	306.183	11.293	5.0385e+07	3.61113e+07	2.33724e+07	4.06128e+07	3.67568e+07	2.21391e+07	1.44873e+07	2.21839e+07	1.74313e+07	1.50253e+07	1.08	0.00707172	0.658706	up
679	N-Acetyl-D-alloisoleucine	C8 H15 N O3	173.104	6.027	2.9035e+06	3.02664e+06	1.82182e+06	3.04405e+06	2.98192e+06	6.20558e+06	4.30009e+06	3.29171e+06	6.60013e+06	8.37841e+06	-1.06	0.00797417	0.375758	down
454	(2alpha,5beta,7beta,10beta,13alpha)-4,10-Diacetoxy-13-{[(2R,3S)-3-(benzoylamino)-2-hydroxy-3-(3-pyridinyl)propanoyl]oxy}-1,7-dihydroxy-9-oxo-5,20-epoxytax-11-en-2-yl benzoate	C46 H50 N2 O14	854.323	6.755	5.22857e+06	3.14251e+06	3.17661e+06	2.69852e+06	6.08377e+06	1.22613e+07	7.38237e+06	6.83862e+06	7.00342e+06	1.15545e+07	-1.22	0.00827775	0.439344	down
61	Neochlorogenic acid	C16 H18 O9	354.095	5.402	6.60789e+07	1.22277e+08	1.26123e+08	1.22552e+08	8.11694e+07	2.69599e+07	4.59014e+07	8.44117e+06	7.30805e+06	5.28403e+07	2.18	0.00906785	2.24581	up
480	4-[(3-nitro-4-piperazin-1-ylphenyl)sulfonyl]morpholine	C14 H20 N4 O5 S	356.114	4.349	4.56675e+06	2.9977e+06	3.52855e+06	3.27251e+06	4.24268e+06	8.49393e+06	8.0054e+06	3.5625e+06	8.77362e+06	1.28494e+07	-1.27	0.00954181	0.46529	down
391	L-Arginyl-L-prolyl-L-prolylglycyl-L-phenylalanyl-L-seryl-L-prolyl-4-amino-3,5-diiodo-L-phenylalanyl-L-arginine	C50 H72 I2 N16 O11	1326.37	6.045	3.18545e+06	3.56065e+06	4.77641e+06	2.80205e+06	3.12725e+06	1.42606e+07	9.47218e+06	3.67223e+06	6.27879e+06	1.56834e+07	-1.57	0.00960291	0.486704	down
70	7-Amino-5-(2-chlorophenyl)-4-oxo-2-phenyl-4H,5H-thiopyrano[2,3-b]pyran-6-carbonitrile	C21 H13 Cl N2 O2 S	392.04	1.123	9.87224e+07	1.73219e+08	7.53999e+07	1.21249e+08	131555357	5.76659e+07	6.16832e+07	5.79009e+07	8.33328e+07	4.27835e+07	1.07	0.00971341	1.27556	up
208	(2S,3R,9E)-9-Tridecene-4,6-diyne-2,3,8-triol	C13 H18 O3	222.126	10.749	4.09142e+07	2.12482e+07	2.9341e+07	2.35154e+07	2.19309e+07	1.15136e+07	1.439e+07	8.76254e+06	1.00691e+07	1.36929e+07	1.03	0.0105645	0.800869	up
616	2,2'-(1,4-Piperazinediylbis{(4-oxo-4,1-butanediyl)[6'-(alpha-D-altropyranosyloxy)-3',3-biphenyldiyl]})diacetic acid	C52 H62 N2 O18	1002.4	6.623	7.43627e+06	6.25722e+06	4.83282e+06	7.82568e+06	8.84379e+06	5.30458e+06	2.51161e+06	3.38789e+06	4.92223e+06	3.32059e+06	1.13	0.0106877	0.202191	up
251	1,1'-Sulfonylbis(4-methyl-2-nitrobenzene)	C14 H12 N2 O6 S	336.042	7.356	3.35747e+07	1.49469e+07	2.32496e+07	1.40713e+07	2.60644e+07	6.37919e+06	6.05683e+06	1.79963e+07	7.32334e+06	8.21924e+06	1.67	0.011849	0.556771	up
298	LPE 18:1	C23 H46 N O7 P	479.301	12.765	1.87713e+07	6.08969e+06	1.28685e+07	8.24038e+06	1.63999e+07	6.53288e+06	4.13453e+06	3.6106e+06	4.46084e+06	2.04735e+06	1.64	0.0128123	0.62903	up
324	2-(4-Bromophenyl)-2-oxoethyl 2-phenyl-4-quinolinecarboxylate	C24 H16 Br N O3	445.031	0.868	8.11087e+06	2.21185e+07	2.20957e+07	1.74338e+07	1.57011e+07	5.97957e+06	3.46267e+06	1.09512e+07	1.0414e+07	8.54478e+06	1.03	0.0130975	0.599006	up
50	3-[2-(β-D-Glucopyranosyloxy)-4-methoxyphenyl]propanoic acid	C16 H22 O9	358.127	5.306	9.53623e+07	8.2827e+07	5.58814e+07	5.72391e+07	7.84368e+07	1.74177e+08	1.18065e+08	1.09232e+08	1.80158e+08	2.38405e+08	-1.15	0.0152019	2.23782	down
495	2-({4'-[(2S,4R,5R,6S)-4-[4-(Hydroxymethyl)phenyl]-5-methyl-6-{[(5-methyl-1,3,4-thiadiazol-2-yl)sulfanyl]methyl}-1,3-dioxan-2-yl]-3-biphenylyl}methyl)-1H-isoindole-1,3(2H)-dione	C37 H33 N3 O5 S2	663.186	6.055	3.10434e+06	2.68742e+06	4.61136e+06	2.37371e+06	3.00906e+06	8.76244e+06	7.47487e+06	3.1935e+06	5.41356e+06	9.97907e+06	-1.31	0.0161199	0.262367	down
370	2-{1-Benzyl-4-[(5-cyclohexyl-1H-pyrazol-4-yl)methyl]-2-piperazinyl}ethanol	C23 H34 N4 O	382.272	13.276	9.77965e+06	5.6876e+06	5.59479e+06	5.37065e+06	6.4522e+06	1.00338e+07	1.67048e+07	8.31279e+06	1.95054e+07	1.86848e+07	-1.55	0.0165936	0.491647	down
33	Coumaroyl Hexoside (isomer of 690, 692)	C15 H18 O8	326.1	4.555	2.84851e+08	2.46265e+08	2.9102e+08	1.82208e+08	2.60287e+08	1.03829e+08	1.45068e+08	2.49477e+08	6.27811e+07	4.61703e+07	1.33	0.0181645	2.72065	up
39	6-Amino-2,4-dioxo-8-(3,4,5-trimethoxyphenyl)-2,3,4,8-tetrahydro-1H-pyrano[3,2-d]pyrimidine-7-carbonitrile	C17 H16 N4 O6	372.106	4.559	2.0613e+08	1.7777e+08	2.13835e+08	1.33073e+08	1.92571e+08	7.44544e+07	1.06319e+08	1.84232e+08	4.6842e+07	3.3811e+07	1.37	0.0185466	2.3331	up
76	Nilutamide	C12 H10 F3 N3 O4	317.062	0.796	8.35725e+07	3.82384e+07	4.51685e+07	4.51746e+07	2.50851e+07	5.97975e+07	1.04313e+08	1.33189e+08	7.15885e+07	1.28584e+08	-1.21	0.0189581	1.556	down
371	N-({4-[(16alpha)-16-Hydroxy-18-methoxy-18-oxobeyeran-16-yl]-1H-1,2,3-triazol-1-yl}acetyl)-L-alanine	C28 H42 N4 O6	530.309	13.071	8.70964e+06	3.32167e+06	6.8066e+06	2.12648e+06	5.38818e+06	1.1914e+07	9.6333e+06	7.17802e+06	1.62789e+07	1.25373e+07	-1.14	0.0195228	0.583721	down
351	N-({4-[(4,6-Dimethyl-2-pyrimidinyl)sulfamoyl]phenyl}carbamothioyl)-2,2-dimethylpropanamide	C18 H23 N5 O3 S2	421.122	5.305	8.9289e+06	7.27501e+06	3.75502e+06	4.10772e+06	7.16352e+06	1.90553e+07	1.079e+07	8.95854e+06	1.70351e+07	2.45525e+07	-1.25	0.0197178	0.736569	down
128	N-(2-Oxo-3-{[(3S,4R,5Z,8S,9S,11E)-8,9,16-trihydroxy-3,4-dimethyl-1,7-dioxo-3,4,7,8,9,10-hexahydro-1H-2-benzoxacyclotetradecin-14-yl]oxy}propyl)acetamide	C24 H29 N O9	475.184	6.715	4.14206e+06	4.01176e+06	5.05719e+06	3.18138e+06	5.24059e+06	5.63264e+07	1.30908e+07	4.36239e+06	6.72012e+06	3.70607e+07	-1.66	0.0229355	0.92313	down
78	5-Chloro-4-{[(1R,6R)-6-(ethylamino)-2-(4-fluorophenyl)-2-cyclohexen-1-yl]methoxy}-2-fluoro-N-(1,3-thiazol-4-yl)benzenesulfonamide	C24 H24 Cl F2 N3 O3 S2	539.09	1.121	4.64419e+07	1.48558e+08	1.51256e+08	103900035	1.25598e+08	5.87132e+07	2.956e+07	6.29582e+07	7.12568e+07	5.07964e+07	1.1	0.0235556	1.32012	up
222	6-[(2R)-2,3-Dihydroxy-3-methylbutyl]-2-oxo-2H-chromen-7-yl beta-D-glucopyranoside	C20 H26 O10	426.153	7.839	2.62305e+07	2.60952e+07	2.09247e+07	2.62891e+07	1.66337e+07	2.90929e+07	9.69276e+06	5.95661e+06	8.69836e+06	6.67615e+06	1.58	0.0268226	0.592961	up
89	(1R,2S,3R,6S,8E,10S,12R,14R,15R)-1,2-Dihydroxy-7,7,10,14-tetramethyl-11-oxo-16,17-dioxatricyclo[10.3.1.1~3,6~]heptadec-8-en-15-yl (2E)-3,4-dimethyl-5-oxo-2-hexenoate	C27 H40 O8	492.273	11.198	1.00493e+08	6.09561e+07	9.06846e+07	6.54624e+07	7.42613e+07	2.96089e+07	4.79737e+07	2.35043e+07	3.11586e+07	5.60924e+07	1.25	0.0392994	1.49864	up
701	[(2S,3S,4R,5R)-4-hydroxy-2,5-bis(hydroxymethyl)-2-[(2R,3R,4S,5S,6R)-3,4,5-trihydroxy-6-(hydroxymethyl)oxan-2-yl]oxyoxolan-3-yl] (E)-3-(4-hydroxy-3-methoxyphenyl)prop-2-enoate	C22 H30 O14	518.164	5.214	1.45531e+06	1.27822e+06	740215	928015	1.8113e+06	4.13279e+06	2.50606e+06	873554	3.75668e+06	6.75773e+06	-1.56	0.041257	0.365979	down
193	(5S,7S,10aS)-9-Carbamoyl-7-(dimethylamino)-5,10,11-trihydroxy-5-methyl-8,12-dioxo-5,6,6a,7,8,11,11a,12-octahydrotetracene-1,10a(5aH)-diyl diacetate	C26 H30 N2 O10	530.19	4.554	2.51644e+07	2.38485e+07	1.60511e+07	1.40767e+07	2.48583e+07	1.41012e+07	9.5669e+06	1.7529e+07	5.4787e+06	5.32519e+06	1.32	0.0412857	0.830374	up
307	Acetyl-L-methionine	C7 H13 N O3 S	191.061	4.486	1.58551e+07	8.88371e+06	3.91292e+06	7.55667e+06	7.61385e+06	1.91869e+07	1.27114e+07	1.0271e+07	1.73266e+07	2.58669e+07	-1.19	0.0415833	0.596526	down
285	4-{4-[(4'-Chloro-2-biphenylyl)methyl]-1-piperazinyl}-2-(3-nitrophenoxy)-N-({3-nitro-4-[(tetrahydro-2H-pyran-4-ylmethyl)amino]phenyl}sulfonyl)benzamide	C42 H41 Cl N6 O9 S	840.233	5.984	6.40687e+06	7.55787e+06	9.11991e+06	7.27282e+06	8.7712e+06	2.37784e+07	1.59416e+07	6.41022e+06	1.15384e+07	2.91909e+07	-1.08	0.0421599	0.597934	down

## Sheet: T2vsT3_diff_pos
Index	Name	Formula	Molecular Weight	RT [min]	T2_1	T2_2	T2_3	T2_4	T2_5	T3_1	T3_2	T3_3	T3_4	T3_5	Log2FC	P.value	VIP	regulated
30	Adenosine 5'-monophosphate	C10 H14 N5 O7 P	347.063	0.851	1.89139e+08	6.87163e+08	8.5018e+08	4.67501e+08	5.0315e+08	2.00623e+08	1.01875e+08	1.78034e+08	3.01393e+08	2.04704e+08	1.33	0.00840044	3.28274	up
60	6-Fluoro-2,3-dihydro-4H-thiochromen-4-one 1,1-dioxide	C9 H7 F O3 S	214.009	0.909	1.73984e+08	3.24463e+08	3.81148e+08	3.14561e+08	2.96409e+08	1.45096e+08	1.96113e+08	1.35473e+08	1.85897e+08	1.40977e+08	1.12	0.00320436	2.22198	up
92	5-[(Dibutylamino)methyl]-2-furohydrazide	C14 H25 N3 O2	267.195	6.798	9.48223e+07	1.1341e+08	1.21523e+08	1.23249e+08	1.70139e+08	1.28698e+07	9.36128e+06	2.10106e+07	2.51145e+06	2.184e+06	3.7	2.86e-05	2.07522	up
162	Malonyltryptophan	C14 H14 N2 O5	290.09	6.926	3.94031e+07	4.68353e+07	5.09442e+07	5.3143e+07	1.03193e+08	3.81597e+07	1.50967e+07	1.663e+07	2.36642e+07	1.72844e+07	1.56	0.000798195	1.0679	up
189	2-Aminooctadec-4-yne-1,3-diol	C18 H35 N O2	297.267	10.908	2.69462e+07	2.59199e+07	2.07903e+07	2.25515e+07	4.52587e+07	4.1637e+07	5.95779e+07	2.96513e+07	6.52098e+07	7.96335e+07	-1.2	0.0133774	0.899154	down
191	N-Benzyl-6-(4-morpholinyl)-N'-[2-(4-morpholinyl)ethyl]-1,3,5-triazine-2,4-diamine	C20 H29 N7 O2	399.237	6.851	3.42637e+07	4.96107e+07	5.55058e+07	4.8273e+07	7.03722e+07	5.26192e+06	2.86209e+06	6.43537e+06	804431	1.13451e+06	4.12	1.16e-05	1.34835	up
204	MFCD01172402	C17 H11 N3 O4 S2	385.019	0.844	1.48096e+07	7.36802e+07	5.18693e+07	5.17446e+07	5.04799e+07	2.28824e+07	8.11701e+06	1.21276e+07	3.15646e+07	1.6763e+07	1.63	0.021008	0.998774	up
239	13-HPODE	C18 H32 O4	312.23	10.448	1.64003e+07	1.44449e+07	1.97454e+07	1.80368e+07	1.64002e+07	5.26037e+07	5.06721e+07	2.43448e+07	3.72748e+07	4.15623e+07	-1.34	0.000438371	0.871137	down
240	FA 18:3+1O	C18 H30 O3	294.22	10.448	1.54667e+07	1.36356e+07	1.88446e+07	1.72059e+07	1.56998e+07	5.22567e+07	5.35175e+07	26027293	3.49441e+07	3.96135e+07	-1.34	0.000216119	0.878219	down
260	Coumarin	C9 H6 O2	146.037	4.56	3.90267e+07	3.69643e+07	5.56872e+07	3.08452e+07	4.17844e+07	1.57179e+07	3.11109e+07	2.55989e+07	1.0709e+07	6.10259e+06	1.31	0.0101454	0.877395	up
297	MFCD00038310	C14 H27 N3 O4	301.201	3.552	3.72175e+07	3.06941e+07	2.96659e+07	2.96361e+07	5.14513e+07	2.05992e+07	1.27557e+07	1.05418e+07	1.23408e+07	1.37918e+07	1.27	0.000101997	0.840113	up
299	7-Hydroxycoumarine	C9 H6 O3	162.032	5.408	1.49991e+07	3.03341e+07	3.75214e+07	3.44513e+07	2.00458e+07	6.96521e+06	1.30202e+07	1.41894e+06	2.2975e+06	1.22406e+07	2.12	0.0126627	0.854121	up
314	LPC 18:1	C26 H52 N O7 P	521.349	12.863	3.15224e+07	9.39613e+06	2.68036e+07	1.60782e+07	2.77862e+07	1.39562e+07	8.40084e+06	4.22267e+06	1.01029e+07	3.89608e+06	1.67	0.0345298	0.595847	up
317	3-(1H-Imidazol-4-yl)propyl (4-methylpentyl)carbamate	C13 H23 N3 O2	253.179	4.543	2.82137e+07	3.30793e+07	3.77342e+07	3.02109e+07	4.97812e+07	3.21721e+06	1.91902e+06	5.996e+06	537980	829064	4.11	1.3e-05	1.10556	up
320	Di-n-Amyl phthalate	C18 H26 O4	306.183	11.303	4.53094e+07	3.14788e+07	1.8548e+07	3.76369e+07	3.75073e+07	2.01491e+07	13165861	1.39789e+07	1.80659e+07	1.2474e+07	1.42	0.00881591	0.730497	up
344	Apocynin	C9 H10 O3	166.063	6.938	1.10667e+07	9.11536e+06	8.9027e+06	8.33612e+06	8.67186e+06	2.40787e+07	2.81432e+07	9.99385e+06	2.63505e+07	3.98934e+07	-1.57	0.00621311	0.737819	down
367	Umbelliferone	C9 H6 O3	162.032	5.745	1.45539e+07	2.01512e+07	2.93904e+07	1.81994e+07	1.77804e+07	1.05873e+07	1.19851e+07	4.28537e+06	6.26096e+06	8.05621e+06	1.18	0.00860256	0.649054	up
375	N~1~-{(2S,3S,5S)-1-Cyclohexyl-5-[(2,2-dimethylpropyl)carbamoyl]-3-hydroxy-6-methyl-2-heptanyl}-N~2~-(2-quinolinylcarbonyl)aspartamide	C34 H51 N5 O5	609.389	6.664	4.42691e+06	4.52937e+06	4.56567e+06	4.25851e+06	6.81196e+06	3.29104e+07	1.96506e+07	3.63884e+06	1.18009e+07	1.79517e+07	-1.99	0.0168726	0.551391	down
378	2,2'-(4,7-Dioxa-1,10,13,18-tetraazabicyclo[8.5.5]icosane-13,18-diyl)diacetic acid	C18 H34 N4 O6	402.248	6.059	9.05646e+06	7.55936e+06	7.40995e+06	6.94005e+06	11168808	3.36384e+07	2.44729e+07	1.41901e+07	2.18888e+07	3.11963e+07	-1.69	5.09e-05	0.738999	down
381	1-(4-Methoxyphenyl)-4-methyl-3-oxopentyl hydrogen sulfate	C13 H18 O6 S	302.083	6.977	1.1558e+06	1.05375e+06	3.18017e+06	1.08092e+06	974909	3.1585e+07	1.17782e+07	1.27694e+06	4.23375e+06	1.53763e+07	-3.45	0.026538	0.498439	down
383	Ethyl N-Boc-piperidine-4-carboxylate	C13 H23 N O4	257.163	6.328	2.05556e+07	2.41576e+07	1.85351e+07	2.13396e+07	34894395	3.87909e+06	2.10963e+06	3.48612e+06	510034	558142	3.34	4.05e-05	0.889169	up
402	N-[2-(Dimethylamino)ethyl]-1-({2-[(2-{[2-(1,3-dioxo-1H-benzo[de]isoquinolin-2(3H)-yl)ethyl]amino}ethyl)amino]ethyl}amino)-7-nitro-9-oxo-9,10-dihydro-4-acridinecarboxamide	C36 H38 N8 O6	678.291	6.941	2.28817e+07	2.63342e+07	2.17966e+07	3.47606e+07	3.5177e+07	1.40009e+07	9.5962e+06	8.92134e+06	1.31741e+07	8.16605e+06	1.46	0.000201746	0.798588	up
404	FA 12:3+2O	C12 H18 O4	226.121	5.723	1.74654e+07	2.78632e+07	2.27031e+07	3.00568e+07	3.52563e+07	4.31157e+06	2.31931e+06	3.41037e+06	1.00681e+06	1.47603e+06	3.59	2.68e-06	0.961294	up
406	4-((2-oxohexadecanoyl)amino)butanoic acid	C20 H37 N O4	355.272	12.919	3.34426e+07	2.6087e+07	1.86647e+07	2.62744e+07	3.2518e+07	8.39203e+06	4.29963e+06	5.14806e+06	1.6412e+07	1.305e+07	1.65	0.0066551	0.735694	up
409	1-{[(2-Methyl-2-propanyl)oxy]carbonyl}prolylleucylglycinamide	C18 H32 N4 O5	384.238	6.061	2.47312e+06	1.03129e+06	1.14056e+06	1.08295e+06	2.13577e+06	2.97473e+07	2.24055e+07	1.19225e+07	1.73986e+07	2.77135e+07	-4.3	1.11e-07	0.830739	down
413	N~2~-Octanoyl-L-asparaginyl-N~1~-[(2S)-4-methyl-1-oxo-2-pentanyl]-L-glutamamide	C23 H41 N5 O6	483.306	6.61	125788	169314	92659.7	172522	106315	2.84176e+07	3.08698e+07	1.52387e+07	2.07042e+07	2.0564e+07	-7.36	5.93e-10	0.88374	down
418	N-(1,5-Dimethyl-1H-pyrazol-3-yl)-2-[1-(1H-tetrazol-1-ylmethyl)cyclohexyl]acetamide	C15 H23 N7 O	317.195	2.413	9.06903e+06	8.06675e+06	7.15128e+06	7.25242e+06	1.06327e+07	2.8365e+07	1.74018e+07	1.02174e+07	1.45536e+07	2.19642e+07	-1.11	0.00186345	0.537164	down
430	N-Methyl-2-[(4aR,7aS)-6-(tetrahydro-3-furanylmethyl)hexahydropyrrolo[3,4-b][1,4]oxazin-4(4aH)-yl]acetamide	C14 H25 N3 O3	283.19	3.591	1.83934e+07	1.82225e+07	1.7456e+07	1.72633e+07	3.21155e+07	2.40914e+06	1.39429e+06	3.07459e+06	369299	486157	3.71	1.66e-05	0.819714	up
432	4-((4Z,6E)-5,7-Dimethyl-2,3-dihydro-1H-1,4-diazepin-6-yl)morpholine	C11 H19 N3 O	209.153	5.302	1.66275e+07	2.05954e+07	2.20109e+07	1.99046e+07	2.7124e+07	2.03308e+06	1.38318e+06	2.36657e+06	315816	636529	3.9	5.14e-06	0.867212	up
438	Acetaminophen	C8 H9 N O2	151.064	1.138	1.41876e+07	2.97055e+07	2.15065e+07	2.32429e+07	1.97555e+07	1.22962e+07	1.01321e+07	7.53525e+06	8.53741e+06	8.45849e+06	1.33	0.000230325	0.674837	up
454	N-Stearoyltyrosine	C27 H45 N O4	447.335	6.664	3.0652e+06	3.1171e+06	2.92635e+06	3.14871e+06	4.29217e+06	2.60041e+07	1.46991e+07	2.85356e+06	8.89874e+06	12740016	-2.03	0.00825087	0.488005	down
456	N-Carbamimidoyl-L-tyrosyl-D-arginyl-N-ethyl-N-[2-(4-nitrophenyl)ethyl]glycinamide	C28 H40 N10 O6	612.313	4.166	1.50798e+07	2.3004e+07	1.70976e+07	2.43607e+07	1.79841e+07	7.45808e+06	1.27923e+07	7.17429e+06	1.72529e+07	8.6101e+06	1.06	0.00643289	0.529346	up
470	CP-154,526	C23 H32 N4	364.262	13.281	9.15158e+06	6.40928e+06	6.32962e+06	7.39057e+06	6.55179e+06	1.25362e+07	1.7734e+07	6.21896e+06	2.94091e+07	1.94127e+07	-1.44	0.0304779	0.551065	down
572	Chlorogenic acid	C16 H18 O9	354.096	5.408	5.04629e+06	1.11097e+07	1.3486e+07	1.20891e+07	7.19597e+06	2.27989e+06	5.12386e+06	457854	573657	4.50578e+06	2.28	0.0169579	0.506989	up
590	skimmin	C15 H16 O8	324.085	5.209	7.16177e+06	1.20756e+07	1.26772e+07	6.92618e+06	8.35907e+06	1.28897e+06	1.90545e+06	262113	641777	2.39695e+06	2.7	0.000888309	0.53935	up
591	LPE 18:1	C23 H46 N O7 P	479.302	12.772	8.21667e+06	2.90694e+06	7.72496e+06	3.37168e+06	9.08682e+06	4.21087e+06	1.99266e+06	1.12058e+06	2.29048e+06	1.035e+06	1.95	0.0267093	0.31956	up
594	Isoferulic acid	C10 H10 O4	194.058	5.651	2.91783e+06	3.84704e+06	2.51354e+06	6.65327e+06	2.99641e+06	1.17913e+07	1.64781e+07	2.30851e+06	1.10036e+07	1.19531e+07	-1.98	0.0339262	0.439528	down
603	12a-Hydroxysumatrol	C23 H22 O8	426.13	5.72	2.05801e+06	3.99026e+06	2.93505e+06	4.63393e+06	4.79943e+06	626678	290105	580055	123813	199130	3.78	3.46e-05	0.355931	up
606	(+/-)-C75	C14 H22 O4	254.152	5.41	301956	593396	466384	381666	985430	869537	3.35759e+06	2.44171e+06	8.99187e+06	8.28763e+06	-2.85	0.00147359	0.355448	down
631	Acetamiprid	C10 H11 Cl N4	222.067	7.516	4.48106e+06	3.19386e+06	4.92554e+06	2.77716e+06	5.80733e+06	524161	621921	238771	229941	299510	3.9	2.07e-06	0.360054	up
639	4-Methoxycinnamic acid	C10 H10 O3	178.063	6.675	781929	634505	457535	250237	574515	1.22751e+06	1.59305e+06	693975	1.2595e+06	2.59384e+06	-1.13	0.0185394	0.171557	down
