# Supplementary material for: Effects of different pollination methods on tomato fruits’ quality and metabolism
Source: Front Plant Sci. 2025 Apr 4;16:1560186. doi: 10.3389/fpls.2025.1560186 (PMC12006744; doi:10.3389/fpls.2025.1560186)
Supplement: Supplementary File 7 — The kegg pathway annotation of difference metabolites. [file Table4.xlsx]

## Sheet: T1vsT3_annotation_neg
Query	Match	HMDB	PubChem	KEGG	SMILES	Comment	regulated	Kegg pathway
Chlorogenic acid	Chlorogenic acid	HMDB0003164	1794427	C00852	C1[C@H]([C@H]([C@@H](C[C@@]1(C(=O)O)O)OC(=O)/C=C/C2=CC(=C(C=C2)O)O)O)O	1	up	ko00945 Stilbenoid, diarylheptanoid and gingerol biosynthesis
Chlorogenic acid	Chlorogenic acid	HMDB0003164	1794427	C00852	C1[C@H]([C@H]([C@@H](C[C@@]1(C(=O)O)O)OC(=O)/C=C/C2=CC(=C(C=C2)O)O)O)O	1	up	ko00940 Phenylpropanoid biosynthesis
Ferulic acid	trans-Ferulic acid	HMDB0000954	445858	C01494	COC1=C(C=CC(=C1)/C=C/C(=O)O)O	1	up	ko00940 Phenylpropanoid biosynthesis
Chlorogenic acid	Chlorogenic acid	HMDB0003164	1794427	C00852	C1[C@H]([C@H]([C@@H](C[C@@]1(C(=O)O)O)OC(=O)/C=C/C2=CC(=C(C=C2)O)O)O)O	1	up	ko00941 Flavonoid biosynthesis
Naringenin	Naringenin	HMDB0002670	439246	C00509	C1[C@H](OC2=CC(=CC(=C2C1=O)O)O)C3=CC=C(C=C3)O	1	up	ko00941 Flavonoid biosynthesis

## Sheet: T1vsT3_annotation_pos
Query	Match	HMDB	PubChem	KEGG	SMILES	Comment	regulated	Kegg pathway
Adenosine 5'-monophosphate	Adenosine monophosphate	HMDB0000045	6083	C00020	C1=NC2=C(C(=N1)N)N=CN2[C@H]3[C@@H]([C@@H]([C@H](O3)COP(=O)(O)O)O)O	1	up	ko00230 Purine metabolism
Histamine	Histamine	HMDB0000870	774	C00388	C1=C(NC=N1)CCN	1	down	ko00340 Histidine metabolism
Adenosine 5'-monophosphate	Adenosine monophosphate	HMDB0000045	6083	C00020	C1=NC2=C(C(=N1)N)N=CN2[C@H]3[C@@H]([C@@H]([C@H](O3)COP(=O)(O)O)O)O	1	up	ko00908 Zeatin biosynthesis
Chlorogenic acid	Chlorogenic acid	HMDB0003164	1794427	C00852	C1[C@H]([C@H]([C@@H](C[C@@]1(C(=O)O)O)OC(=O)/C=C/C2=CC(=C(C=C2)O)O)O)O	1	up	ko00941 Flavonoid biosynthesis
Chlorogenic acid	Chlorogenic acid	HMDB0003164	1794427	C00852	C1[C@H]([C@H]([C@@H](C[C@@]1(C(=O)O)O)OC(=O)/C=C/C2=CC(=C(C=C2)O)O)O)O	1	up	ko00945 Stilbenoid, diarylheptanoid and gingerol biosynthesis
Coumarin	Coumarin	HMDB0001218	323	C05851	C1=CC=C2C(=C1)C=CC(=O)O2	1	up	ko00940 Phenylpropanoid biosynthesis
Umbelliferone	Umbelliferone	HMDB0029865	5281426	C09315	C1=CC(=CC2=C1C=CC(=O)O2)O	1	up	ko00940 Phenylpropanoid biosynthesis
Chlorogenic acid	Chlorogenic acid	HMDB0003164	1794427	C00852	C1[C@H]([C@H]([C@@H](C[C@@]1(C(=O)O)O)OC(=O)/C=C/C2=CC(=C(C=C2)O)O)O)O	1	up	ko00940 Phenylpropanoid biosynthesis

## Sheet: T2vsT3_annotation_neg
Query	Match	HMDB	PubChem	KEGG	SMILES	Comment	regulated	Kegg pathway
Ferulic acid	trans-Ferulic acid	HMDB0000954	445858	C01494	COC1=C(C=CC(=C1)/C=C/C(=O)O)O	1	up	ko00940 Phenylpropanoid biosynthesis
Naringenin	Naringenin	HMDB0002670	439246	C00509	C1[C@H](OC2=CC(=CC(=C2C1=O)O)O)C3=CC=C(C=C3)O	1	up	ko00941 Flavonoid biosynthesis

## Sheet: T2vsT3_annotation_pos
Query	Match	HMDB	PubChem	KEGG	SMILES	Comment	regulated	Kegg pathway
13-HPODE	13-L-Hydroperoxylinoleic acid	HMDB0003871	6437847	C04717	CCCCC[C@@H](/C=C/C=C\CCCCCCCC(=O)O)OO	1	down	ko00591 Linoleic acid metabolism
Adenosine 5'-monophosphate	Adenosine monophosphate	HMDB0000045	6083	C00020	C1=NC2=C(C(=N1)N)N=CN2[C@H]3[C@@H]([C@@H]([C@H](O3)COP(=O)(O)O)O)O	1	up	ko00230 Purine metabolism
Chlorogenic acid	Chlorogenic acid	HMDB0003164	1794427	C00852	C1[C@H]([C@H]([C@@H](C[C@@]1(C(=O)O)O)OC(=O)/C=C/C2=CC(=C(C=C2)O)O)O)O	1	up	ko00941 Flavonoid biosynthesis
Chlorogenic acid	Chlorogenic acid	HMDB0003164	1794427	C00852	C1[C@H]([C@H]([C@@H](C[C@@]1(C(=O)O)O)OC(=O)/C=C/C2=CC(=C(C=C2)O)O)O)O	1	up	ko00945 Stilbenoid, diarylheptanoid and gingerol biosynthesis
Umbelliferone	Umbelliferone	HMDB0029865	5281426	C09315	C1=CC(=CC2=C1C=CC(=O)O2)O	1	up	ko00940 Phenylpropanoid biosynthesis
Chlorogenic acid	Chlorogenic acid	HMDB0003164	1794427	C00852	C1[C@H]([C@H]([C@@H](C[C@@]1(C(=O)O)O)OC(=O)/C=C/C2=CC(=C(C=C2)O)O)O)O	1	up	ko00940 Phenylpropanoid biosynthesis
Coumarin	Coumarin	HMDB0001218	323	C05851	C1=CC=C2C(=C1)C=CC(=O)O2	1	up	ko00940 Phenylpropanoid biosynthesis
Adenosine 5'-monophosphate	Adenosine monophosphate	HMDB0000045	6083	C00020	C1=NC2=C(C(=N1)N)N=CN2[C@H]3[C@@H]([C@@H]([C@H](O3)COP(=O)(O)O)O)O	1	up	ko00908 Zeatin biosynthesis
